# Supplementary material for: Design and Validation of DNA Libraries for Multiplexing Proximity Ligation Assays
Source: PLoS One. 2014 Nov 11;9(11):e112629. doi: 10.1371/journal.pone.0112629 (PMC4227721; doi:10.1371/journal.pone.0112629)
Supplement: File S1 — Source code of the program to generate PLA templates following the approach given in figure 2. Help and annotation notes are given in the file. (ZIP) [file pone.0112629.s002.zip]

Archive with 134 entries (129 files):
- generate_PLA_lib
- generate_PLA_lib/doc
- generate_PLA_lib/doc/html
- generate_PLA_lib/doc/html/tabs.css
- generate_PLA_lib/doc/html/jquery.js
- generate_PLA_lib/doc/html/dynsections.js
- generate_PLA_lib/doc/html/tab_a.png
- generate_PLA_lib/doc/html/tab_b.png
- generate_PLA_lib/doc/html/tab_h.png
- generate_PLA_lib/doc/html/tab_s.png
- generate_PLA_lib/doc/html/nav_h.png
- generate_PLA_lib/doc/html/nav_f.png
- generate_PLA_lib/doc/html/bc_s.png
- generate_PLA_lib/doc/html/doxygen.png
- generate_PLA_lib/doc/html/closed.png
- generate_PLA_lib/doc/html/open.png
- generate_PLA_lib/doc/html/bdwn.png
- generate_PLA_lib/doc/html/sync_on.png
- generate_PLA_lib/doc/html/sync_off.png
- generate_PLA_lib/doc/html/nav_g.png
- generate_PLA_lib/doc/html/ftv2blank.png
- generate_PLA_lib/doc/html/ftv2doc.png
- generate_PLA_lib/doc/html/ftv2folderclosed.png
- generate_PLA_lib/doc/html/ftv2folderopen.png
- generate_PLA_lib/doc/html/ftv2ns.png
- generate_PLA_lib/doc/html/ftv2mo.png
- generate_PLA_lib/doc/html/ftv2cl.png
- generate_PLA_lib/doc/html/ftv2lastnode.png
- generate_PLA_lib/doc/html/ftv2link.png
- generate_PLA_lib/doc/html/ftv2mlastnode.png
- generate_PLA_lib/doc/html/ftv2mnode.png
- generate_PLA_lib/doc/html/ftv2node.png
- generate_PLA_lib/doc/html/ftv2plastnode.png
- generate_PLA_lib/doc/html/ftv2pnode.png
- generate_PLA_lib/doc/html/ftv2vertline.png
- generate_PLA_lib/doc/html/ftv2splitbar.png
- generate_PLA_lib/doc/html/doxygen.css
- generate_PLA_lib/doc/html/search
- generate_PLA_lib/doc/html/search/mag_sel.png
- generate_PLA_lib/doc/html/search/search_l.png
- generate_PLA_lib/doc/html/search/search_m.png
- generate_PLA_lib/doc/html/search/search_r.png
- generate_PLA_lib/doc/html/search/close.png
- generate_PLA_lib/doc/html/search/search.css
- generate_PLA_lib/doc/html/search/search.js
- generate_PLA_lib/doc/html/search/nomatches.html
- generate_PLA_lib/doc/html/search/all_0.html
- generate_PLA_lib/doc/html/search/all_0.js
- generate_PLA_lib/doc/html/search/files_0.html
- generate_PLA_lib/doc/html/search/files_0.js
- generate_PLA_lib/doc/html/search/all_1.html
- generate_PLA_lib/doc/html/search/all_1.js
- generate_PLA_lib/doc/html/search/defines_0.html
- generate_PLA_lib/doc/html/search/defines_0.js
- generate_PLA_lib/doc/html/search/all_2.html
- generate_PLA_lib/doc/html/search/all_2.js
- generate_PLA_lib/doc/html/search/all_3.html
- generate_PLA_lib/doc/html/search/all_3.js
- generate_PLA_lib/doc/html/search/all_4.html
- generate_PLA_lib/doc/html/search/all_4.js
- generate_PLA_lib/doc/html/search/defines_1.html
- generate_PLA_lib/doc/html/search/defines_1.js
- generate_PLA_lib/doc/html/search/defines_2.html
- generate_PLA_lib/doc/html/search/defines_2.js
- generate_PLA_lib/doc/html/search/defines_3.html
- generate_PLA_lib/doc/html/search/defines_3.js
- generate_PLA_lib/doc/html/search/all_5.html
- generate_PLA_lib/doc/html/search/all_5.js
- generate_PLA_lib/doc/html/search/all_6.html
- generate_PLA_lib/doc/html/search/all_6.js
- generate_PLA_lib/doc/html/search/functions_0.html
- generate_PLA_lib/doc/html/search/functions_0.js
- generate_PLA_lib/doc/html/search/functions_1.html
- generate_PLA_lib/doc/html/search/functions_1.js
- generate_PLA_lib/doc/html/search/defines_4.html
- generate_PLA_lib/doc/html/search/defines_4.js
- generate_PLA_lib/doc/html/search/all_7.html
- generate_PLA_lib/doc/html/search/all_7.js
- generate_PLA_lib/doc/html/search/functions_2.html
- generate_PLA_lib/doc/html/search/functions_2.js
- generate_PLA_lib/doc/html/search/pages_0.html
- generate_PLA_lib/doc/html/search/pages_0.js
- generate_PLA_lib/doc/html/search/all_8.html
- generate_PLA_lib/doc/html/search/all_8.js
- generate_PLA_lib/doc/html/search/files_1.html
- generate_PLA_lib/doc/html/search/files_1.js
- generate_PLA_lib/doc/html/search/functions_3.html
- generate_PLA_lib/doc/html/search/functions_3.js
- generate_PLA_lib/doc/html/search/all_9.html
- generate_PLA_lib/doc/html/search/all_9.js
- generate_PLA_lib/doc/html/search/all_a.html
- generate_PLA_lib/doc/html/search/all_a.js
- generate_PLA_lib/doc/html/search/all_b.html
- generate_PLA_lib/doc/html/search/all_b.js
- generate_PLA_lib/doc/html/search/files_2.html
- generate_PLA_lib/doc/html/search/files_2.js
- generate_PLA_lib/doc/html/search/functions_4.html
- generate_PLA_lib/doc/html/search/functions_4.js
- generate_PLA_lib/doc/html/search/functions_5.html
- generate_PLA_lib/doc/html/search/functions_5.js
- generate_PLA_lib/doc/html/search/defines_5.html
- generate_PLA_lib/doc/html/search/defines_5.js
- generate_PLA_lib/doc/html/search/defines_6.html
- generate_PLA_lib/doc/html/search/defines_6.js
- generate_PLA_lib/doc/html/search/all_c.html
- generate_PLA_lib/doc/html/search/all_c.js
- generate_PLA_lib/doc/html/search/variables_0.html
- generate_PLA_lib/doc/html/search/variables_0.js
- generate_PLA_lib/doc/html/search/variables_1.html
- generate_PLA_lib/doc/html/search/variables_1.js
- generate_PLA_lib/doc/html/search/defines_7.html
- generate_PLA_lib/doc/html/search/defines_7.js
- generate_PLA_lib/doc/html/DNA__manipulation_8h_source.html
- generate_PLA_lib/doc/html/SeqCplxCst_8h_source.html
- generate_PLA_lib/doc/html/dir_d44c64559bbebec7f509842c48db8b23.html
- generate_PLA_lib/doc/html/index.html
- generate_PLA_lib/doc/html/files.html
- generate_PLA_lib/doc/html/main_8c.html
- generate_PLA_lib/doc/html/globals.html
- generate_PLA_lib/doc/html/globals_defs.html
- generate_PLA_lib/doc/html/globals_func.html
- generate_PLA_lib/doc/html/DNA__manipulation_8c.html
- generate_PLA_lib/doc/html/Check__functions_8h_source.html
- generate_PLA_lib/doc/html/Check__functions_8c.html
- generate_PLA_lib/doc/html/globals_vars.html
- generate_PLA_lib/Doxyfile
- generate_PLA_lib/include
- generate_PLA_lib/include/Check_functions.h
- generate_PLA_lib/include/DNA_manipulation.h
- generate_PLA_lib/include/Check_functions.c
- generate_PLA_lib/include/DNA_manipulation.c
- generate_PLA_lib/Makefile
- generate_PLA_lib/main.c
- generate_PLA_lib/README
