# Supplementary material for: Design and Validation of DNA Libraries for Multiplexing Proximity Ligation Assays
Source: PLoS One. 2014 Nov 11;9(11):e112629. doi: 10.1371/journal.pone.0112629 (PMC4227721; doi:10.1371/journal.pone.0112629)
Supplement: File S1 — Source code of the program to generate PLA templates following the approach given in figure 2. Help and annotation notes are given in the file. (ZIP) [file pone.0112629.s002.zip › generate_PLA_lib/doc/html/search/all_1.js]

var searchData=
[
  ['check_5ffunctions_2ec',['Check_functions.c',['../Check__functions_8c.html',1,'']]],
  ['ck_5fcell_5fscore',['ck_cell_score',['../Check__functions_8c.html#ad0905a07a81db002fb68bc7e203c5715',1,'Check_functions.c']]],
  ['ck_5fgc',['ck_GC',['../Check__functions_8c.html#a36ce8f8c83c0ebe8fadb7f6c8fe6bc30',1,'Check_functions.c']]],
  ['ck_5fhairpin',['ck_hairpin',['../Check__functions_8c.html#a3361dec42d90fee6d38bb91229865b81',1,'Check_functions.c']]],
  ['ck_5fnt_5fbias',['ck_nt_bias',['../Check__functions_8c.html#a767e3257a24e9dd9d1ec583755b3196c',1,'Check_functions.c']]],
  ['ck_5fsec_5fstruct',['ck_sec_struct',['../Check__functions_8c.html#ad7a15b081c5a18f5776915527e7df9f0',1,'Check_functions.c']]]
];
