# Supplementary material for: Design and Validation of DNA Libraries for Multiplexing Proximity Ligation Assays
Source: PLoS One. 2014 Nov 11;9(11):e112629. doi: 10.1371/journal.pone.0112629 (PMC4227721; doi:10.1371/journal.pone.0112629)
Supplement: File S1 — Source code of the program to generate PLA templates following the approach given in figure 2. Help and annotation notes are given in the file. (ZIP) [file pone.0112629.s002.zip › generate_PLA_lib/doc/html/search/all_2.js]

var searchData=
[
  ['dc_5fcount',['DC_COUNT',['../main_8c.html#aad9924cbe89903495f77cfb791d54a6e',1,'main.c']]],
  ['dc_5fprobe',['DC_PROBE',['../main_8c.html#a8acd6565aba15a2e4ebfa71eb0618974',1,'main.c']]],
  ['dc_5fspacer',['DC_SPACER',['../main_8c.html#af9a0078f691b00c92bad3010ef390080',1,'main.c']]],
  ['dna_5fmanipulation_2ec',['DNA_manipulation.c',['../DNA__manipulation_8c.html',1,'']]]
];
