# Supplementary material for: Design and Validation of DNA Libraries for Multiplexing Proximity Ligation Assays
Source: PLoS One. 2014 Nov 11;9(11):e112629. doi: 10.1371/journal.pone.0112629 (PMC4227721; doi:10.1371/journal.pone.0112629)
Supplement: File S1 — Source code of the program to generate PLA templates following the approach given in figure 2. Help and annotation notes are given in the file. (ZIP) [file pone.0112629.s002.zip › generate_PLA_lib/doc/html/search/defines_3.js]

var searchData=
[
  ['gc',['GC',['../Check__functions_8c.html#a17dcc767f86e6823829de8f847a5d2d4',1,'Check_functions.c']]],
  ['gc_5fvar',['GC_VAR',['../Check__functions_8c.html#a57d19a919ba55fc9c4dec5225eb54de3',1,'Check_functions.c']]]
];
