# Supplementary material for: Design and Validation of DNA Libraries for Multiplexing Proximity Ligation Assays
Source: PLoS One. 2014 Nov 11;9(11):e112629. doi: 10.1371/journal.pone.0112629 (PMC4227721; doi:10.1371/journal.pone.0112629)
Supplement: File S1 — Source code of the program to generate PLA templates following the approach given in figure 2. Help and annotation notes are given in the file. (ZIP) [file pone.0112629.s002.zip › generate_PLA_lib/doc/html/search/defines_4.js]

var searchData=
[
  ['max_5fhairpin',['MAX_HAIRPIN',['../Check__functions_8c.html#a52d16a8f0af0d9efd3503ad28e7806f4',1,'Check_functions.c']]]
];
