# Supplementary material for: Design and Validation of DNA Libraries for Multiplexing Proximity Ligation Assays
Source: PLoS One. 2014 Nov 11;9(11):e112629. doi: 10.1371/journal.pone.0112629 (PMC4227721; doi:10.1371/journal.pone.0112629)
Supplement: File S1 — Source code of the program to generate PLA templates following the approach given in figure 2. Help and annotation notes are given in the file. (ZIP) [file pone.0112629.s002.zip › generate_PLA_lib/doc/html/search/all_7.js]

var searchData=
[
  ['nt',['NT',['../Check__functions_8c.html#a7d5ef0de19030d43f98042e1c4a9f605',1,'Check_functions.c']]],
  ['nt_5fvar',['NT_VAR',['../Check__functions_8c.html#a5abd4aa816577e01782b4c8da7dd17d0',1,'Check_functions.c']]]
];
