# Supplementary material for: Design and Validation of DNA Libraries for Multiplexing Proximity Ligation Assays
Source: PLoS One. 2014 Nov 11;9(11):e112629. doi: 10.1371/journal.pone.0112629 (PMC4227721; doi:10.1371/journal.pone.0112629)
Supplement: File S1 — Source code of the program to generate PLA templates following the approach given in figure 2. Help and annotation notes are given in the file. (ZIP) [file pone.0112629.s002.zip › generate_PLA_lib/doc/html/search/functions_2.js]

var searchData=
[
  ['main',['main',['../main_8c.html#a0ddf1224851353fc92bfbff6f499fa97',1,'main.c']]],
  ['mutate',['mutate',['../DNA__manipulation_8c.html#abccdacedb2ff5389860e466b6f73444c',1,'DNA_manipulation.c']]]
];
