# Supplementary material for: Design and Validation of DNA Libraries for Multiplexing Proximity Ligation Assays
Source: PLoS One. 2014 Nov 11;9(11):e112629. doi: 10.1371/journal.pone.0112629 (PMC4227721; doi:10.1371/journal.pone.0112629)
Supplement: File S1 — Source code of the program to generate PLA templates following the approach given in figure 2. Help and annotation notes are given in the file. (ZIP) [file pone.0112629.s002.zip › generate_PLA_lib/doc/html/search/all_c.js]

var searchData=
[
  ['software_20to_20generate_20a_20library_20of_20dna_20sequences_20for_20proximity_20ligation_20minimizing_20cross_2dinteraction_2e',['Software to generate a library of DNA sequences for Proximity Ligation minimizing cross-interaction.',['../index.html',1,'']]],
  ['sigint_5fhandler',['sigint_handler',['../main_8c.html#a258e3b580e688a0cf46e4258525aeaf1',1,'main.c']]],
  ['skip_5fmutation',['SKIP_MUTATION',['../main_8c.html#ad85b2a5b144c42f3527effb5e5689b98',1,'main.c']]]
];
