# Supplementary material for: Design and Validation of DNA Libraries for Multiplexing Proximity Ligation Assays
Source: PLoS One. 2014 Nov 11;9(11):e112629. doi: 10.1371/journal.pone.0112629 (PMC4227721; doi:10.1371/journal.pone.0112629)
Supplement: File S1 — Source code of the program to generate PLA templates following the approach given in figure 2. Help and annotation notes are given in the file. (ZIP) [file pone.0112629.s002.zip › generate_PLA_lib/include/Check_functions.h]

#ifndef CK_FCT
#define CK_FCT

int ck_hairpin(char *);
int ck_sec_struct(char *, int );
int ck_cell_score(int, int, int, int);
int ck_GC(char *);
int ck_nt_bias(char *);
int ck_RC(char *, int);
#endif
