# Supplementary material for: Design and Validation of DNA Libraries for Multiplexing Proximity Ligation Assays
Source: PLoS One. 2014 Nov 11;9(11):e112629. doi: 10.1371/journal.pone.0112629 (PMC4227721; doi:10.1371/journal.pone.0112629)
Supplement: File S1 — Source code of the program to generate PLA templates following the approach given in figure 2. Help and annotation notes are given in the file. (ZIP) [file pone.0112629.s002.zip › generate_PLA_lib/include/DNA_manipulation.h]

#ifndef DNA_MANIP
#define DNA_MANIP

void mutate(char *, int);
void parse_DNA(char *);
char * reverse_complement(char *);
float get_GC(char *);
float RNAplex(char*, char*);
#endif
