# Supplementary material for: Design and Validation of DNA Libraries for Multiplexing Proximity Ligation Assays
Source: PLoS One. 2014 Nov 11;9(11):e112629. doi: 10.1371/journal.pone.0112629 (PMC4227721; doi:10.1371/journal.pone.0112629)
Supplement: File S1 — Source code of the program to generate PLA templates following the approach given in figure 2. Help and annotation notes are given in the file. (ZIP) [file pone.0112629.s002.zip › generate_PLA_lib/include/Check_functions.c]

/**
 * \file include/Check_functions.c
 * \brief This file contains the functions used by the algorithm to test annealiing sequence candidates
 * \author Nicolas Gobet
 * \version 1.0
 * \date 06 may 2014
 *
 */

#include <string.h>
#include "DNA_manipulation.h"

/**
 * \def FREE_NT
 * \brief How many nucleotides have to be free on end of DNA fragments
 */
#define FREE_NT 13
/**
 * \def MAX_HAIRPIN
 * \brief Maximum percentage of nucleotides folded when checking for hairpin
 */
#define MAX_HAIRPIN 0.1
/**
 * \def GC
 * \brief Middle value for GC-content
 */
#define GC 50
/**
 * \def GC_VAR
 * \brief GC-content of candidates can vary of +/- GC_VAR from GC
 */
#define GC_VAR 5
/**
 * \def NT
 * \brief Middle value for single nucleotide content
 */
#define NT 0.25
/**
 * \def NT_VAR
 * \brief single nucleotide content of candidates can vary of +/- NT_VAR from NT
 */
#define NT_VAR 0.12


/**
 * @brief Function to check if a DNA strand has free ends
 * @param cur_struct Pointer to the folded structure of the DNA sequence
 * @param where To tell which end has to be free. 1 for 5', 2 for 3', 3 for both
 * @return 1 if ends are free, 0 otherwise
 */
int ck_sec_struct(char *cur_struct, int where)
{
	int length=strlen(cur_struct);
	int free_end=FREE_NT;
	if(free_end>length)
	{
		free_end=length;
	}
	switch(where)
	{
		case 1 :
			for(int i = 0; i < free_end; i++)
			{
				if (cur_struct[i]=='(' || cur_struct[i]==')')
				{
					return 0;
				}
			}
			break;
		case 2 :
			for(int i = (length-free_end); i < length; i++)
			{
				if (cur_struct[i]=='(' || cur_struct[i]==')')
				{
					return 0;
				}
			}
			break;
		case 3 :
			for(int i = (length-free_end); i < length; i++)
			{
				if (cur_struct[i]=='(' || cur_struct[i]==')')
				{
					return 0;
				}
			}
			for(int i = 0; i < free_end; i++)
			{
				if (cur_struct[i]=='(' || cur_struct[i]==')')
				{
					return 0;
				}
			}
			break;
		default:
			break;
	}
	return 1;
}

/**
 * @brief Function to check if a DNA strand has hairpin
 * @param cur_struct Pointer to the folded structure of the DNA sequence
 * @return 1 if less than MAX_HAIRPIN of the strand is folded and 0 otherwise
 * @see MAX_HAIRPIN
 */
int ck_hairpin(char* cur_struct)
{
	int paren_cnt=0;
	int length=strlen(cur_struct);
	for(int i = 0; i < length; i++)
	{
		switch(cur_struct[i])
		{
			case '(':
				paren_cnt++;
				break;
			default:
				break;
		}
	}
	float score=((float)paren_cnt)/length;
	return((score<MAX_HAIRPIN) ?  1 : 0);
}

/**
 * @brief Function to determine id a cell of the score array has to be evaluated after mutating two sequences
 * @param mut1 number of the first sequence mutated
 * @param mut2 number of the second sequence mutated
 * @param cur_l current line of the array
 * @param cur_c current column of the array
 * @return 0 if current cell doesn't need to be evaluated, 1 if it does
 */
int ck_cell_score(int mut1, int mut2, int cur_l, int cur_c)
{
	if(mut1==-1 || mut2==-1)//initialisation loop
		return 1;

	if(mut1==-1 || mut2==-1 || ((cur_l/2)*2)==mut1 || (cur_l/2)*2==mut2 || (cur_c/2)*2==mut1 || (cur_c/2)*2==mut2)
		return 1;
	else
		return 0;
}

/**
 * @brief Function to check if GC-content is within a range
 * @param DNA Pointer to DNA sequence
 * @return 1 if GC-content is within range, 0 otherwise
 * @see GC
 * @see GC_VAR
 */
int ck_GC(char * DNA)
{
	float gc=get_GC(DNA);
	return (( gc>GC-GC_VAR && gc<GC+GC_VAR ) ? 1 : 0);
}

/**
 * @brief Function to check if single nucleotide bias is within a range
 * @param DNA Pointer to DNA sequence
 * @return 1 if single nucleotide bias is within range, 0 otherwise
 * @see NT
 * @see NT_VAR
 */
int ck_nt_bias(char * DNA)
{
	int ca=0,ct=0,cc=0,cg=0;
	int length=strlen(DNA);
	for(int i = 0; i < strlen(DNA); i++)
	{
		switch(DNA[i])
		{
			case 'G':
				cg++;
				break;
			case 'A':
				ca++;
				break;
			case 'T':
				ct++;
				break;
			case 'C':
				cc++;
				break;
			default:
				break;
		}
	}
	float a = ((float)ca)/length;
	float t = ((float)ct)/length;
	float c = ((float)cc)/length;
	float g = ((float)cg)/length;
	float min=NT-NT_VAR;
	float max=NT+NT_VAR;
	return (( a>min && a<max && t>min && t<max && c>min && c<max && g<max && g>min ) ? 1 : 0);
}
