# Supplementary material for: Design and Validation of DNA Libraries for Multiplexing Proximity Ligation Assays
Source: PLoS One. 2014 Nov 11;9(11):e112629. doi: 10.1371/journal.pone.0112629 (PMC4227721; doi:10.1371/journal.pone.0112629)
Supplement: File S1 — Source code of the program to generate PLA templates following the approach given in figure 2. Help and annotation notes are given in the file. (ZIP) [file pone.0112629.s002.zip › generate_PLA_lib/include/DNA_manipulation.c]

/**
 * \file include/DNA_manipulation.c
 * \brief Function to manipulate DNA sequences
 * \author Nicolas Gobet
 * \version 0.9
 * \date 06 may 2014
 *
 */

#include <stdlib.h>
#include <stdio.h>
#include <string.h>
#include <time.h>
#include "utils.h"

/**
 *\brief mutate a DNA sequence
 *\param DNA Pointer to the sequence
 *\param count Not implemented
 */
void mutate(char * DNA, int count)
{
	char * rand_DNA;
	rand_DNA = (char* ) space(sizeof(char)*(strlen(DNA)+1));
	rand_DNA=random_string (strlen(DNA),"ATCG");
	strcpy(DNA,rand_DNA);
	free(rand_DNA);
}

/**
 *\brief parse a DNA sequence, removes non-ACTG chars and capitalizes.
 *\param DNA Pointer to the sequence
 */
void parse_DNA(char * DNA) 
{
	char * clean_DNA = calloc(strlen(DNA),sizeof(char));
	for(int i = 0, j = 0; i <= strlen(DNA); i++)
	{
		if(i==strlen(DNA))
		{
			clean_DNA[j]= '\0';
			break;
		}
		switch(DNA[i])
		{
			case 'g':
				clean_DNA[j]='G';
				j++;
				break;
			case 'a':
				clean_DNA[j]='A';
				j++;
				break;
			case 't':
				clean_DNA[j]='T';
				j++;
				break;
			case 'c':
				clean_DNA[j]='C';
				j++;
				break;
			case 'G':
				clean_DNA[j]='G';
				j++;
				break;
			case 'C':
				clean_DNA[j]='C';
				j++;
				break;
			case 'A':
				clean_DNA[j]='A';
				j++;
				break;
			case 'T':
				clean_DNA[j]='T';
				j++;
				break;
			default:
				break;
		}

	}
	strcpy(DNA,clean_DNA);
	free (clean_DNA);
}

/**
 *\brief Computes thes reverse complement of a DNA sequence
 *\param DNA Pointer to the sequence
 *\return pointer to the reverse complement sequence
 */
char * reverse_complement(char * DNA)
{
	int DNA_length = strlen(DNA);
	char * rc_DNA = malloc( (DNA_length+1) * sizeof(char));
	for(int i = (DNA_length-1); i >= 0; i --)
	{
		switch(DNA[i])
		{
			case 'G':
				rc_DNA[DNA_length-i-1]='C';
				break;
			case 'A':
				rc_DNA[DNA_length-i-1]='T';
				break;
			case 'T':
				rc_DNA[DNA_length-i-1]='A';
				break;
			case 'C':
				rc_DNA[DNA_length-i-1]='G';
				break;
			case 'N':
				rc_DNA[DNA_length-i-1]='N';
				break;
			default:
				break;
		}
	}
	rc_DNA[DNA_length]='\0';
	return rc_DNA;
}

/**
 *\brief Computes the GC-content of a DNA sequence
 *\param DNA Pointer to the sequence
 *\return GC-content, float
 */
float get_GC(char * DNA)
{
	int cg=0;
	for(int i = 0; i < strlen(DNA); i++)
	{
		switch(DNA[i])
		{
			case 'G':
				cg++;
				break;
			case 'C':
				cg++;
				break;
			default:
				break;
		}
	}
	float return_cg=((float)cg)/strlen(DNA);
	return_cg*=100;
	return return_cg;
}

/**
 * @brief Function to get RNAplex score of two sequences
 * @param seq1 pointer to the first sequence
 * @param seq2 pointer to the second sequence
 * @return return score
 * @details This function is calling RNAplex function from ViennaRNA from the shell terminal and parsing result to extract score.
 */
float RNAplex(char*seq1, char*seq2)
{
	char * RNAplex_query;
	FILE * cmd_buffer;
	char * buffer;
	char * buf_temp;
	float score=0.;

	RNAplex_query = malloc ( 100 * sizeof(char));
	buffer = malloc ( 201 * sizeof(char));

	strcpy(RNAplex_query,"echo -e '");
	strcat(RNAplex_query,seq1);
	strcat(RNAplex_query,"\n");
	strcat(RNAplex_query,seq2);
	strcat(RNAplex_query,"' | RNAplex");

	cmd_buffer = popen(RNAplex_query, "r");

	if(fgets(buffer, 200, cmd_buffer) != NULL)
	{
		buf_temp=strstr(buffer,"(-");// get negative deltaG
		if (buf_temp==NULL)//if not negative
			buf_temp=strstr(buffer,"( ");// get positive deltaG
		if (buf_temp==NULL)
		{
			printf("no RNAplex score!!\n");
			exit(0);
		}
		buf_temp=&buf_temp[1];//remove first (
		if(buf_temp[0]==' ')// remove space
			strcpy(buf_temp, &buf_temp[1]);
		buf_temp[strlen(buf_temp)-2]='\0';//remove ending )
		score=atof(buf_temp);//store as float
		buf_temp=NULL;
	}
	pclose(cmd_buffer);
	free(RNAplex_query);
	free(buffer);
	return score;
}
