# Supplementary material for: Design and Validation of DNA Libraries for Multiplexing Proximity Ligation Assays
Source: PLoS One. 2014 Nov 11;9(11):e112629. doi: 10.1371/journal.pone.0112629 (PMC4227721; doi:10.1371/journal.pone.0112629)
Supplement: File S1 — Source code of the program to generate PLA templates following the approach given in figure 2. Help and annotation notes are given in the file. (ZIP) [file pone.0112629.s002.zip › generate_PLA_lib/Makefile]

#OBJS := main.o bar.o
SOURCES:=$(shell find ./ -name "*.c")
OBJS:=$(patsubst %.c,%.o,$(SOURCES))
TARGET = PLA_lib_generate
HRNA = /usr/include/ViennaRNA

OPENMP_CFLAGS = -fopenmp
CC = gcc
CFLAGS = -Wall -g -std=gnu99 
LIBS = -lRNA -lm

# link
main: $(OBJS)
	$(CC) ${OPENMP_CFLAGS} $(CFLAGS) $(OBJS) -o $(TARGET) $(LIBS)

# pull in dependency info for *existing* .o files
-include $(OBJS:.o=.d)

# compile and generate dependency info;
# more complicated dependency computation, so all prereqs listed
# will also become command-less, prereq-less targets
#   sed:    strip the target (everything before colon)
#   sed:    remove any continuation backslashes
#   fmt -1: list words one per line
#   sed:    strip leading spaces
#   sed:    add trailing colons
%.o: %.c
	$(CC) ${OPENMP_CFLAGS} $(CFLAGS) -c $*.c -o $*.o -I$(HRNA)
	$(CC) -MM $(CFLAGS) $*.c > $*.d -I$(HRNA)
	@cp -f $*.d $*.d.tmp
	@sed -e 's/.*://' -e 's/\\$$//' < $*.d.tmp | fmt -1 | \
	  sed -e 's/^ *//' -e 's/$$/:/' >> $*.d
	@rm -f $*.d.tmp

# remove compilation products
clean:
	rm -f $(TARGET) *.o *.d
	rm -f include/*.o include/*.d
	rm -f ViennaRNA-2.1.2/*.o ViennaRNA-2.1.2/*.d
