# Supplementary material for: Design and Validation of DNA Libraries for Multiplexing Proximity Ligation Assays
Source: PLoS One. 2014 Nov 11;9(11):e112629. doi: 10.1371/journal.pone.0112629 (PMC4227721; doi:10.1371/journal.pone.0112629)
Supplement: File S1 — Source code of the program to generate PLA templates following the approach given in figure 2. Help and annotation notes are given in the file. (ZIP) [file pone.0112629.s002.zip › generate_PLA_lib/main.c]

/**
 * @mainpage  Software for designing PLA template sets by minimizing DNA cross-hybridization.
 *            <p/> <br/>
 */


/**
 * \file main.c
 * \brief Main algorithm file
 * \author Nicolas Gobet
 * \version 1.0
 * \date 06 may 2014
 * Publication: N. Gobet et al. Analytical Chemistry 2014
 * 
 * The file consists of two main loops. The first for initializing a set of PLA fragments fulfilling user-defined conditions.
 * The second loop maximize the gap between RNAplex scores of expected cross hybridization between mismatched DNA strands.
 * All ssDNA specific scores are computed using ViennaRNA and MFE values.
 *
 */
#include <stdlib.h>
#include <stdio.h> //write to files
#include <math.h> // mathematical tools (POW)
#include <string.h> // tools to manipulate strings
#include <time.h> //needed for date in logs
#include <omp.h> //for multi-threading
#include <signal.h> //to catch exit signal
#include <sys/stat.h> // for mkdir
#include <unistd.h> // get hostname and pid for kill

//Project libraries
#include "include/DNA_manipulation.h"//basic DNA manipulation tools
#include "include/Check_functions.h"//complexe and specific functions for this algorithm

//ViennaRNA libraries needed
#include "fold.h" // for RNAfold
#include "utils.h"

/**
 * \def DC_COUNT
 * \brief How many Detection Connector are considered in the run
 */
#define DC_COUNT 1
/**
 * \def DC_PROBE
 * \brief Length of probe sequence in nucleotides on Detection Connector
 */
#define DC_PROBE 20
/**
 * \def DC_SPACER
 * \brief Length of spacer after probe sequence on Detection Connector
 */
#define DC_SPACER 23
/**
 * \def AN_DC
 * \brief Maximum percentage of AS annealing to the constant region of Detection Connector
 */
#define AN_DC 0.30
/**
 * \def SKIP_MUTATION
 * \brief probability of skiping mutation of a sequence. Between 0 and 100
 */
#define SKIP_MUTATION 10


void sigint_handler(int);


/**
 *\brief Status variable to exit without loosing the run
 */
int exit_print=0;//var to exit the program cleanly

/**
 * @brief Main function
 * @param argc How many parameters entered by user
 * @param argv Parameters entered by user
 */
int main(int argc, char *argv[])
{
	omp_set_nested(1);

	// load script parameters into variables from command line
	if(((int)argc) != 3)
	{
		printf("incorrect parameter\n");
		exit (EXIT_FAILURE);
	}
	int AS_length=0,AS_count=0;
	for (int i = 0; argv[1][i] != '\0'; ++i)
	{
		AS_length *= 10;
		AS_length += argv[1][i] - '0';
	}
	for (int i = 0; argv[2][i] != '\0'; ++i)
	{
		AS_count *= 10;
		AS_count += argv[2][i] - '0';
	}
	signal(SIGINT, sigint_handler);

	// Define fixed sequences for probes here
	// ENTER sequences for detection connectors here
	// don't forget to adjust DC_COUNT as well
	char DC_fixed[DC_COUNT][DC_PROBE+1]; // to store constant seq of detection connectors
	strcpy(DC_fixed[0],"CTAGTGCTGGATGATCGTCC");//first DC
	//strcpy(DC_fixed[1],"AGCGATCTGCGAGACCGTAT");
	//strcpy(DC_fixed[2],"GTATCTGCTTATGTCGCCCG");
	int DC_cnt=DC_COUNT;
	char DC_spacer[DC_COUNT][DC_SPACER+1]; // to store constant seq of detection connectors

	//estimate max deltaG for that AS_length
	char * rand_1;
	float DeltaG_avrg=0.0;
	for(int i = 0; i < 50; i++)
	{
		rand_1=random_string (AS_length,"ATCG");
		DeltaG_avrg=((DeltaG_avrg*i)+RNAplex(rand_1,reverse_complement(rand_1)))/(i+1);
	}

	// create directory and files to log output
	time_t t = time(NULL);
	struct tm tm = *localtime(&t);//get date
	char run_prefix[200];//var for prefix
	sprintf(run_prefix, "%d%d%d_%d:%d_DC:%d_CC:%d_AS:%d", tm.tm_year + 1900, tm.tm_mon + 1, tm.tm_mday, tm.tm_hour, tm.tm_min, DC_cnt, AS_count, AS_length);//use a few parameters for name
	mkdir(run_prefix, 0700);// create dir

	//create file for log
	char run_log[150];//to store path
	sprintf (run_log,"%s/log.txt",run_prefix);//path to log file
	FILE *run_log_file;//struct for fopen
	run_log_file = fopen(run_log,"w");//create log files
	fprintf(run_log_file,"RUN started on %d%d%d, %d:%d.\n\nLooking for:\n%d Detection Connectors\n%d Coding Connectors\n\n%d annealing sequence length\n\nDetection Connector parameters:\n%d nt for probes on Detection Connectors\n%d nt for spacers\n\n%f deltaG average.\n\n",tm.tm_year + 1900, tm.tm_mon + 1, tm.tm_mday, tm.tm_hour, tm.tm_min, DC_cnt, AS_count, AS_length, DC_PROBE, DC_SPACER, DeltaG_avrg);
	fclose(run_log_file);

	//create file to output connector sequences
	char oligo_log[150];//to store path
	sprintf (oligo_log,"%s/oligos.txt",run_prefix);//path to log file
	FILE *oligo_log_file;//struct for fopen

	//-------------------------------------------------------------------------------------------INITALISATION LOOP
	//Create array for sequences
	char seq_st[(AS_count+DC_cnt)*4][AS_length+1];//array to store "stable" (=definitive)  sequences
	//each unit from command line is a set of 2 sequences, with 2 reverse complement

	float rand_score;
	init_rand();
	// first look for pair of annealing sequences for Detection Connector
	int look=1;
	int DC_check=0;//intern var to verify Detection Connectors
	char * rand_seq_5, * rand_seq_3, * rand_spacer, * rand_struct_5, * rand_struct_3, * temp_detection_connector, * detection_struct;

	//look for annealing sequences for Detection Connectors (DC)
	for(int h = 0; h < DC_cnt; h++)
	{
		look=1;//reset variable to look for a new DC
		rand_struct_5 = (char* ) space(sizeof(char)*(AS_length+1));
		rand_struct_3 = (char* ) space(sizeof(char)*(AS_length+1));
		temp_detection_connector = malloc((DC_PROBE+DC_SPACER+(2*AS_length)+1) * sizeof(char));
		detection_struct = malloc((DC_PROBE+DC_SPACER+(2*AS_length)+1) * sizeof(char));
		while (look==1)
		{
			rand_seq_5=random_string (AS_length,"ATCG");//goes on 5'
			rand_seq_3=random_string (AS_length,"ATCG");//goes on 3'
			rand_spacer=random_string (DC_SPACER,"ATCG");//goes next to probe

			//check GC content
			if(!ck_GC(rand_seq_5) || !ck_GC(rand_seq_3) || !ck_nt_bias(rand_seq_5) || !ck_nt_bias(rand_seq_3))
				continue;//candidate fails

			//check hairpin on AS
			rand_score = fold (rand_seq_5, rand_struct_5);
			rand_score = fold (rand_seq_3, rand_struct_3);
			free_arrays();
			if(!ck_hairpin(rand_struct_5) || !ck_hairpin(rand_struct_3))
				continue;//candidate fails

			//check that ends of Detection Connector are free
			strcpy(temp_detection_connector,rand_seq_5);
			strcat(temp_detection_connector,DC_fixed[h]);
			strcat(temp_detection_connector,rand_spacer);
			strcat(temp_detection_connector,rand_seq_3);
			rand_score = fold (temp_detection_connector, detection_struct);
			free_arrays();
			if (!ck_sec_struct(detection_struct,3))
				continue;//candidate fails

			//log progress
			t = time(NULL);
			tm = *localtime(&t);//get date
			run_log_file = fopen(run_log,"a");//append to log file
			fprintf(run_log_file,"%d.%d-%dh%d:%d: New Detection Connector %d: %s\n", tm.tm_mon + 1, tm.tm_mday, tm.tm_hour, tm.tm_min, tm.tm_sec, (h+1), temp_detection_connector);//log
			fclose(run_log_file);

			//if we get here we keep the condidate
			strcpy(seq_st[(h*4)],rand_seq_5);
			strcpy(seq_st[(h*4)+1],reverse_complement(rand_seq_5));
			strcpy(seq_st[(h*4)+2],rand_seq_3);
			strcpy(seq_st[(h*4)+3],reverse_complement(rand_seq_3));
			strcpy(DC_spacer[h],rand_spacer);//save spacer as well
			look=0;//over
		}
		free(rand_struct_5);
		free(rand_struct_3);
		free(temp_detection_connector);
		free(detection_struct);
	}
	//look for annealing sequences for Coding Connector
	char * rand_seq, * rand_struct, * coding_struct, * temp_coding_connector;//pointers for temporary candidate sequences
	for(int i = 0; i < AS_count; i++)
	{
		//look for first seq, on AB1
		look=1;

		//allocate memory
		rand_struct = (char* ) space(sizeof(char)*(AS_length+1));
		temp_detection_connector = malloc((DC_PROBE+DC_SPACER+1) * sizeof(char));
		temp_coding_connector = malloc ( (11 + (2 * AS_length)) * sizeof(char) );//11 is AAAAAAAAAA spacer + end char
		coding_struct = malloc ( (11 + (2 * AS_length)) * sizeof(char) );

		//look for new seq
		while(look==1)
		{
			rand_seq=random_string (AS_length,"ATCG");//new candidate

			//check GC content and nucleotide bias
			if(!ck_GC(rand_seq) || !ck_nt_bias(rand_seq))
				continue;//candidate fails

			//check that AS doesn't fold on itself
			rand_score = fold (rand_seq, rand_struct);
			free_arrays();
			if(!ck_hairpin(rand_struct))
				continue;//candidate fails

			//check that AS doesn't bind to any Detection Connectors
			DC_check=0;//inititialize counter
			for(int h = 0; h < DC_cnt; h++)
			{
				//build Detection Connector
				strcpy(temp_detection_connector,DC_fixed[h]);
				strcat(temp_detection_connector,DC_spacer[h]);
				//check if it binds to DC
				//in the beginning, I compute an average value for deltaG for AS of that given length AS_length
				//I check that the interaction of the candidate over that average is lower than a chosen factor AN_DC
				if(RNAplex(rand_seq,temp_detection_connector)<(AN_DC*DeltaG_avrg) || RNAplex(reverse_complement(rand_seq),temp_detection_connector)<(AN_DC*DeltaG_avrg)) {
					DC_check++;
				}
			}
			if(DC_check>0)//if seq binds to any DC, we drop it
				continue;//candidate fails

			//check that AB1 strand doesn't fold on itself
			DC_check=0;
			for(int h = 0; h < DC_cnt; h++)
			{
				strcpy(temp_coding_connector,"AAAAAAAAAA");//assemble strand
				strcat(temp_coding_connector,seq_st[(h*4)+1]);
				strcat(temp_coding_connector,reverse_complement(rand_seq));//add candidate
				rand_score = fold (temp_coding_connector, coding_struct);
				free_arrays();
				if(!ck_hairpin(coding_struct))
					DC_check++;
			}
			if(DC_check>0)
				continue;//candidate fails

			//if seq passes all QC, we have a correct candidate
			strcpy(seq_st[((DC_cnt+i)*4)+0],rand_seq);//store in temporary sequence array
			strcpy(seq_st[((DC_cnt+i)*4)+1],reverse_complement(rand_seq));//add reverse complement
			look=0;//go to next seq
		}

		//free memory
		free(rand_struct);
		free(temp_detection_connector);
		free(temp_coding_connector);
		free(coding_struct);

		//look for second AS, the one going on AB2
		look=1;
		rand_struct = (char* ) space(sizeof(char)*(AS_length+1));
		temp_detection_connector = malloc((DC_PROBE+DC_SPACER+1) * sizeof(char));
		temp_coding_connector = malloc ( (11 + (2 * AS_length)) * sizeof(char) );//11 is AAAAAAAAAA spacer + end char
		coding_struct = malloc ( (11 + (2 * AS_length)) * sizeof(char) );
		while(look==1)
		{
			rand_seq=random_string (AS_length,"ATCG");//new candidate

			//check GC content and nucleotide bias
			if(!ck_GC(rand_seq) || !ck_nt_bias(rand_seq))
				continue;//candidate fails

			//check that AS doesn't fold on itself
			rand_score = fold (rand_seq, rand_struct);
			free_arrays();
			if(!ck_hairpin(rand_struct))
				continue;//candidate fails

			//check that AS doesn't bind to any Detection Connectors
			DC_check=0;
			for(int h = 0; h < DC_cnt; h++)
			{
				strcpy(temp_detection_connector,DC_fixed[h]);
				strcat(temp_detection_connector,DC_spacer[h]);
				if(RNAplex(rand_seq,temp_detection_connector)<(AN_DC*DeltaG_avrg) || RNAplex(reverse_complement(rand_seq),temp_detection_connector)<(AN_DC*DeltaG_avrg))
					DC_check++;
			}
			if(DC_check>0)
				continue;//candidate fails

			//check that AB1 strand doesn't fold on itself
			DC_check=0;
			for(int h = 0; h < DC_cnt; h++) {
				strcpy(temp_coding_connector,"AAAAAAAAAA");//Assemble strand
				strcat(temp_coding_connector,reverse_complement(rand_seq));//Assemble strand
				strcat(temp_coding_connector,seq_st[3]);//Assemble strand
				rand_score = fold (temp_coding_connector, coding_struct);
				free_arrays();
				if(!ck_hairpin(coding_struct)) {
					DC_check++;
				}
			}
			if(DC_check>0)
				continue;//candidate fails

			//log progress
			t = time(NULL);
			tm = *localtime(&t);//get date
			run_log_file = fopen(run_log,"a");//append to log file
			fprintf(run_log_file,"%d.%d-%dh%d:%d: New CC %d: %sNNN%s\n", tm.tm_mon + 1, tm.tm_mday, tm.tm_hour, tm.tm_min, tm.tm_sec, i, seq_st[((DC_cnt+i-1)*4)+2], seq_st[(DC_cnt+i-1)*4]);//log
			fclose(run_log_file);

			//if it reaches here, we have a correct candidate
			strcpy(seq_st[((DC_cnt+i)*4)+2],rand_seq);
			strcpy(seq_st[((DC_cnt+i)*4)+3],reverse_complement(rand_seq));
			look=0;
		}
		free(rand_struct);
		free(temp_detection_connector);
		free(temp_coding_connector);
		free(coding_struct);
	}
	//log progress
	t = time(NULL);
	tm = *localtime(&t);//get date
	run_log_file = fopen(run_log,"a");//append to log file
	fprintf(run_log_file,"%d.%d-%dh%d:%d: Initialization of sequences done!\n", tm.tm_mon + 1, tm.tm_mday, tm.tm_hour, tm.tm_min, tm.tm_sec);//log
	fclose(run_log_file);

	//output initial sequences
	char init_sequences_name[150];
	sprintf (init_sequences_name,"%s/init_sequences",run_prefix);//path to initial sequence file
	FILE *init_sequences;
	init_sequences = fopen(init_sequences_name,"w");
	for(int i=0; i<((AS_count+DC_cnt)*4); i++)
	{
		if( (i%2)==0 )//don't print reverse complement
			fprintf(init_sequences,"%s\n",seq_st[i]);
	}
	fclose(init_sequences);

	//write output spacers
	char init_spacers_name[150];
	sprintf (init_spacers_name,"%s/init_spacers",run_prefix);//path to final sequence file
	FILE *init_spacers;
	init_spacers = fopen(init_spacers_name,"w");
	for(int i=0; i<DC_cnt; i++)
	{
		fprintf(init_spacers,"%s\n",DC_spacer[i]);
	}
	fclose(init_spacers);


	//-------------------------------------------------------------------------------------------MINIMIZATION LOOP
	int mut[2]= {-1,-1};//var to store coordinate of 2 seq to mutate
	int cur2mut;
	char devar[100];
	int spacer_fold_succes=0;
	int spacer_anneal_succes=0;

	//copy current sequences in temporary working sequence array
	char seq_tp[(AS_count+DC_cnt)*4][AS_length+1];//array to store temporary modified AS
	for(int i=0; i<((AS_count+DC_cnt)*4); i++)
	{
		strcpy(seq_tp[i],seq_st[i]);
	}

	//copy spacers to temp
	char DC_spacer_temp[DC_COUNT][DC_SPACER+1];
	for(int i=0; i<DC_cnt; i++)
	{
		strcpy(DC_spacer_temp[i],DC_spacer[i]);
	}

	//store extremi score
	float score_st=0.0;//stable score
	float score_tp=0.0;//new temprary score

	//array of array to store scores
	float score[(AS_count+DC_cnt)*4][(AS_count+DC_cnt)*4];

	//loop until we considerated enough candidates
	srand (time(NULL));
	int main_loop=0;//count loops
	int improvement=0;//count how many improvements where made
	unsigned long long int seq_mut=0;//count how many candidates where randomly generated
	while(main_loop < pow( 4, (4*(AS_length+1))))
	{//arbitrary limited loop. Could be clever

		//-----------------------------------------------------------------------------------MUTATION
		if ((mut[0]>-1 ||  mut[1]>-1) && exit_print!=1)
		{ //do we have to mutate?
			rand_seq_5=NULL;
			rand_seq_3=NULL;
			rand_struct_5=NULL;
			rand_struct_3=NULL;
			detection_struct=NULL;
			temp_detection_connector=NULL;
			rand_seq=NULL;
			rand_struct=NULL;
			temp_coding_connector=NULL;
			coding_struct=NULL;
			cur2mut=-1;

			for(int k=0; k<2; k++)
			{ //loop to get the 2 sequences to alterate
				strcpy(devar,"");
				cur2mut=mut[k];

				//randomly skip mutation (SKIP_MUTATION% of cases)
				if(!(mut[0]==mut[1]) && (rand() % SKIP_MUTATION)<1)
				{//If both mutation are on different AS, random factor decides
					if(k==0)//if first mut, we skip it
						continue;
					if(k==1 && !(strcmp(seq_st[mut[0]],seq_tp[mut[0]])==0))//if second mut, we skip only if first was mutated
						continue;//will be skipped
				}

				//change first AS on Detection Connector
				if (cur2mut<(DC_cnt*4) && (cur2mut%4)==0 )
				{ //check if it is a DC seq, on 5' end
					look=1;
#pragma omp parallel private(rand_seq_5,rand_struct_5,rand_score,temp_detection_connector,detection_struct,DC_check,rand_spacer,spacer_fold_succes,spacer_anneal_succes)
					{
						strcpy(devar,"AS1 on DC");
						rand_seq_5=malloc((AS_length+1)* sizeof(char));
						rand_struct_5=malloc((AS_length+1)* sizeof(char));
						temp_detection_connector=malloc((DC_PROBE+DC_SPACER+(2*AS_length)+1) * sizeof(char));
						detection_struct=malloc((DC_PROBE+DC_SPACER+(2*AS_length)+1) * sizeof(char));

						while(look==1 && exit_print!=1)
						{
							seq_mut++;//increment mutation counter
							strcpy(rand_seq_5,seq_tp[cur2mut]);//copy actual sequence
							mutate(rand_seq_5,(rand() % (AS_length)));//alterate them, random number of nucleotide

							//check that at least one is different
							if(strcmp(rand_seq_5,seq_tp[cur2mut])==0)
								continue;

							//check GC, nt bias
							if(!ck_GC(rand_seq_5) || !ck_nt_bias(rand_seq_5))
								continue;

							//check that AS don't fold on themselves
							rand_score = fold (rand_seq_5, rand_struct_5);
							free_arrays();
							if(!ck_hairpin(rand_struct_5) || look==0)
								continue;

							//Loop to generate a free-ended spacer
							spacer_fold_succes=0;
							//printf("Looking for spacer\n");
							for(int h=0; h<10000 && look==1; h++)//donesn't look endlessly for a spacer
							{
								if(spacer_fold_succes==1)
									break;
								rand_spacer=random_string (DC_SPACER,"ATCG");
								//check that ends are free
								strcpy(temp_detection_connector,rand_seq_5);
								strcat(temp_detection_connector,DC_fixed[(cur2mut/4)]);
								strcat(temp_detection_connector,rand_spacer);
								strcat(temp_detection_connector,seq_tp[(cur2mut+2)]);
								rand_score = fold (temp_detection_connector, detection_struct);
								free_arrays();
								if(ck_sec_struct(detection_struct,3))
									spacer_fold_succes=1;
							}
							if(spacer_fold_succes==0 || look==0)
								continue;

							//2. check if other AS don't bind
							spacer_anneal_succes=0;//reset
							for(int h=0; h<((AS_count+DC_cnt)*4); h++)
							{
								if(RNAplex(rand_spacer,seq_tp[h])<(AN_DC*DeltaG_avrg))//binds strongly
									spacer_anneal_succes++;
							}
							if(spacer_anneal_succes>0 || look==0)//if we didn't find a correct spacer
								continue;

							//keep the candidate
							look=0;
							strcpy(seq_tp[cur2mut],rand_seq_5);
							strcpy(seq_tp[(cur2mut+1)],reverse_complement(rand_seq_5));
							strcpy(DC_spacer_temp[(cur2mut/4)],rand_spacer);
						}
						free(rand_seq_5); rand_seq_5=NULL;
						free(rand_struct_5); rand_struct_5=NULL;
						free(detection_struct); detection_struct=NULL;
						free(temp_detection_connector); temp_detection_connector=NULL;
					}
				}

				//change second AS on Detection Connector
				if (cur2mut<(DC_cnt*4) && (cur2mut%4)==2 )
				{ //check if it is a DC seq, on 5' end
					look=1;
#pragma omp parallel private(rand_seq_3,rand_struct_3,rand_score,temp_detection_connector,detection_struct,DC_check,rand_spacer,spacer_fold_succes,spacer_anneal_succes)
					{
						strcpy(devar,"AS2 on DC");
						rand_seq_3=malloc((AS_length+1)* sizeof(char));
						rand_struct_3=malloc((AS_length+1)* sizeof(char));
						temp_detection_connector=malloc((DC_PROBE+DC_SPACER+(2*AS_length)+1) * sizeof(char));
						detection_struct=malloc((DC_PROBE+DC_SPACER+(2*AS_length)+1) * sizeof(char));

						while(look==1 && exit_print!=1)
						{
							seq_mut++;//increment mutation counter
							strcpy(rand_seq_3,seq_tp[cur2mut]);//copy actual sequence
							mutate(rand_seq_3,(rand() % (AS_length)));//alterate them, random number of nucleotide

							//check that at least one is different
							if(strcmp(rand_seq_3,seq_tp[cur2mut])==0)
								continue;

							//check GC, nt bias
							if(!ck_GC(rand_seq_3) || !ck_nt_bias(rand_seq_3))
								continue;

							//check that AS don't fold on themselves
							rand_score = fold (rand_seq_3, rand_struct_3);
							free_arrays();
							if(!ck_hairpin(rand_struct_3) || look==0)
								continue;

							//Loop to generate a free-ended spacer
							spacer_fold_succes=0;
							for(int h=0; h<10000 && look==1; h++)
							{
								if(spacer_fold_succes==1)
									break;
								rand_spacer=random_string (DC_SPACER,"ATCG");
								//check that ends are free
								strcpy(temp_detection_connector,seq_tp[(cur2mut-2)]);
								strcat(temp_detection_connector,DC_fixed[(cur2mut/4)]);
								strcat(temp_detection_connector,rand_spacer);
								strcat(temp_detection_connector,rand_seq_3);
								rand_score = fold (temp_detection_connector, detection_struct);
								free_arrays();
								if(ck_sec_struct(detection_struct,3))
									spacer_fold_succes=1;
							}
							if(spacer_fold_succes==0 || look==0)
								continue;

							//2. check if other AS don't bind
							spacer_anneal_succes=0;//reset
							for(int h=0; h<((AS_count+DC_cnt)*4); h++)
							{
								if(RNAplex(rand_spacer,seq_tp[h])<(AN_DC*DeltaG_avrg))//binds strongly
									spacer_anneal_succes++;
							}
							if(spacer_anneal_succes>0 || look==0)//if we didn't find a correct spacer
								continue;

							//keep the candidate
							look=0;
							strcpy(seq_tp[cur2mut],rand_seq_3);
							strcpy(seq_tp[(cur2mut+1)],reverse_complement(rand_seq_3));
							strcpy(DC_spacer_temp[(cur2mut/4)],rand_spacer);
						}
						free(rand_seq_3); rand_seq_3=NULL;
						free(rand_struct_3); rand_struct_3=NULL;
						free(detection_struct); detection_struct=NULL;
						free(temp_detection_connector); temp_detection_connector=NULL;
					}
				}

				//change AS on AB1
				if (cur2mut>=(DC_cnt*4) && (cur2mut%4) ==0)
				{
					look=1;
#pragma omp parallel private(rand_seq,rand_struct,rand_score,temp_coding_connector,temp_detection_connector,coding_struct,DC_check)
					{
						strcpy(devar,"AS on AB1");
						rand_seq=malloc((AS_length+1)* sizeof(char));
						rand_struct=malloc((AS_length+1)* sizeof(char));
						temp_detection_connector=malloc((DC_PROBE+DC_SPACER+(2*AS_length)+1) * sizeof(char));//take care not to use strlen if other not define...
						temp_coding_connector = malloc ( (11 + (2 * AS_length)) * sizeof(char) );
						coding_struct = malloc ( (11 + (2 * AS_length)) * sizeof(char) );
						while (look==1 && exit_print!=1)
						{
							seq_mut++;//track how many alterations
							strcpy(rand_seq,seq_tp[cur2mut]);//get current seq
							mutate(rand_seq,(rand() % (AS_length)));//alterate x random nucleotides

							//check that it is different from actual
							if (strcmp(rand_seq,seq_tp[cur2mut])==0)
								continue;

							//check GC and nucleotide bias
							if(!ck_GC(rand_seq) || !ck_nt_bias(rand_seq))
								continue;

							//check that AS doesn't fold on itself
							rand_score=fold(rand_seq,rand_struct);
							free_arrays();
							if(!ck_hairpin(rand_struct) || look==0)
								continue;

							//check that it doesn't bind to any Detection Connectors
							DC_check=0;
							for(int h = 0; h < DC_cnt; h++)
							{
								strcpy(temp_detection_connector,DC_fixed[h]);
								strcat(temp_detection_connector,DC_spacer_temp[h]);
								if(RNAplex(rand_seq,temp_detection_connector)<(AN_DC*DeltaG_avrg) || RNAplex(reverse_complement(rand_seq),temp_detection_connector)<(AN_DC*DeltaG_avrg))
								{
									DC_check++;
								}
							}
							if(DC_check>0 || look==0)
								continue;

							//check that AB1 doesn't fold on itself
							DC_check=0;
							for(int h = 0; h < DC_cnt; h++)
							{
								strcpy(temp_coding_connector,"AAAAAAAAAA");
								strcat(temp_coding_connector,seq_tp[(h*4)+1]);
								strcat(temp_coding_connector,reverse_complement(rand_seq));
								rand_score = fold (temp_coding_connector, coding_struct);
								free_arrays();
								if(!ck_hairpin(coding_struct))
								{
									DC_check++;
								}
							}
							if(DC_check>0 || look==0)
								continue;

							//let's keep it
							look=0;
							strcpy(seq_tp[cur2mut],rand_seq);
							strcpy(seq_tp[cur2mut+1],reverse_complement(rand_seq));
						}
						free(rand_seq);rand_seq=NULL;
						free(rand_struct);rand_struct=NULL;
						free(temp_coding_connector);temp_coding_connector=NULL;
						free(coding_struct);coding_struct=NULL;
						free(temp_detection_connector);temp_detection_connector=NULL;
					}
				}

				//change AS on AB2
				if (cur2mut>=(DC_cnt*4) && (cur2mut%4) ==2)
				{
					look=1;
#pragma omp parallel private(rand_seq,rand_struct,rand_score,temp_coding_connector,temp_detection_connector,coding_struct,DC_check)
					{
						strcpy(devar,"AS on AB2");
						rand_seq=malloc((AS_length+1)* sizeof(char));
						rand_struct=malloc((AS_length+1)* sizeof(char));
						temp_detection_connector=malloc((DC_PROBE+DC_SPACER+(2*AS_length)+1) * sizeof(char));//take care not to use strlen if other not define...
						temp_coding_connector = malloc ( (11 + (2 * AS_length)) * sizeof(char) );
						coding_struct = malloc ( (11 + (2 * AS_length)) * sizeof(char) );
						while (look==1 && exit_print!=1)
						{
							seq_mut++;//track how many alterations
							strcpy(rand_seq,seq_tp[cur2mut]);//get current seq
							mutate(rand_seq,(rand() % (AS_length)));//alterate x random nucleotides

							//check that it is different from actual
							if (strcmp(rand_seq,seq_tp[cur2mut])==0)
								continue;

							//check GC and nucleotide bias
							if(!ck_GC(rand_seq) || !ck_nt_bias(rand_seq))
								continue;

							//check that AS doesn't fold on itself
							rand_score=fold (rand_seq, rand_struct);
							free_arrays();
							if(!ck_hairpin(rand_struct) || look==0)
								continue;

							//check that it doesn't bind to any Detection Connectors
							DC_check=0;
							for(int h = 0; h < DC_cnt; h++)
							{
								strcpy(temp_detection_connector,DC_fixed[h]);
								strcat(temp_detection_connector,DC_spacer_temp[h]);
								if(RNAplex(rand_seq,temp_detection_connector)<(AN_DC*DeltaG_avrg) || RNAplex(reverse_complement(rand_seq),temp_detection_connector)<(AN_DC*DeltaG_avrg))
								{
									DC_check++;
								}
							}
							if(DC_check>0 || look==0)
								continue;

							//check that AB1 doesn't fold on itself
							DC_check=0;
							for(int h = 0; h < DC_cnt; h++)
							{
								strcpy(temp_coding_connector,"AAAAAAAAAA");
								strcat(temp_coding_connector,reverse_complement(rand_seq));
								strcat(temp_coding_connector,seq_tp[(h*4)+3]);
								rand_score = fold (temp_coding_connector, coding_struct);
								free_arrays();
								if(!ck_hairpin(coding_struct))
								{
									DC_check++;
								}
							}
							if(DC_check>0 || look==0)
								continue;

							//let's keep it
							look=0;
							strcpy(seq_tp[cur2mut],rand_seq);
							strcpy(seq_tp[cur2mut+1],reverse_complement(rand_seq));
						}
						free(rand_seq);rand_seq=NULL;
						free(rand_struct);rand_struct=NULL;
						free(temp_coding_connector);temp_coding_connector=NULL;
						free(coding_struct);coding_struct=NULL;
						free(temp_detection_connector);temp_detection_connector=NULL;
					}
				}
				if(mut[0]==mut[1])
					break;//we don't want to mutate again the same sequence. Skip mut[1]
			}
			//break loop if no mutation was done!
			if(cur2mut==mut[1] && strcmp(seq_st[mut[0]],seq_tp[mut[0]])==0 && strcmp(seq_st[mut[1]],seq_tp[mut[1]])==0 && exit_print!=1)
			{
				printf("No sequence mutated! %s %d %d\n",devar,mut[0],mut[1]);
				exit(0);
			}

		}
		//-----------------------------------------------------------------------------------INTERACTION SCORE
		//calculate interaction score for the complete set of sequences
		score_tp=100.;
		for(int l=0; l<((AS_count+DC_cnt)*4); l++)
		{
#pragma omp parallel for
			for(int c=0; c<=l; c++)
			{
				if(ck_cell_score(mut[0],mut[1],l,c))
				{
					score[l][c]=RNAplex(seq_tp[l],seq_tp[c]);
					//store lower deltaG with mutated sequences to later check if they are better
					if( !(l==(c+1) && l%2==1) && score_tp>(score[l][c]))
						score_tp=score[l][c];
				}
			}
		}

		if(score_tp==100.)
		{
			printf("no temporary score calculated\n");
			exit(0);
		}
		//-----------------------------------------------------------------------------------Check if the new set is better?
		if(score_tp>(score_st+0.00001))//if yes
		{//mutated sequences have lower affinity
			printf("Better score: %f>%f\n",score_tp,score_st);
			//restore counter for main loop
			main_loop=0;
			improvement++;//count sequence subtitutions

			//log evolution
			t = time(NULL);
			tm = *localtime(&t);//get date
			run_log_file = fopen(run_log,"a");//append to log file
			fprintf(run_log_file,"%d.%d-%dh%d:%d: ---Better AS found. %d:%s, %d:%s\n", tm.tm_mon + 1, tm.tm_mday, tm.tm_hour, tm.tm_min, tm.tm_min, mut[0],seq_st[mut[0]],mut[1],seq_st[mut[1]]);//log
			fprintf(run_log_file,"%d.%d-%dh%d:%d: ----------------->  %d:%s, %d:%s\n", tm.tm_mon + 1, tm.tm_mday, tm.tm_hour, tm.tm_min, tm.tm_min, mut[0],seq_tp[mut[0]],mut[1],seq_tp[mut[1]]);//log
			fclose(run_log_file);

			// sequences replace stable sequences
			for(int i=0; i<((AS_count+DC_cnt)*4); i++)
			{
				strcpy(seq_st[i],seq_tp[i]);
			}

			//temporary spacers replace stable spacers
			for(int i=0; i<DC_cnt; i++)
			{
				strcpy(DC_spacer[i],DC_spacer_temp[i]);
			}

			//mutate somewhere else
			mut[0]=-1;
			mut[1]=-1;
		}
		else//if not
		{
			//log what is happening if no improvement
			if((main_loop % 50)==0)
			{
				t = time(NULL);
				tm = *localtime(&t);//get date
				run_log_file = fopen(run_log,"a");//append to log file
				fprintf(run_log_file,"%d.%d-%dh%d:%d: Score failed. Mutating %d and %d. %d iterations\n", tm.tm_mon + 1, tm.tm_mday, tm.tm_hour, tm.tm_min, tm.tm_sec, mut[0],mut[1],main_loop);//log
				fclose(run_log_file);
			}

			//restore non-mutated sequence
			for(int i=0; i<((AS_count+DC_cnt)*4); i++)
			{
				strcpy(seq_tp[i],seq_st[i]);
			}

			//restore stable spacers
			for(int i=0; i<DC_cnt; i++)
			{
				strcpy(DC_spacer_temp[i],DC_spacer[i]);
			}

		}
		//-----------------------------------------------------------------------------------print on exit
		if(exit_print==1)
		{
			//log end of run
			t = time(NULL);
			tm = *localtime(&t);//get date
			run_log_file = fopen(run_log,"a");//append to log file
			fprintf(run_log_file,"%d.%d-%dh%d:%d: End of run!\n\n%d improvements. %d sequences mutated\n\nMin DeltaG is %f\n\n", tm.tm_mon + 1, tm.tm_mday, tm.tm_hour, tm.tm_min, tm.tm_min, improvement, (int)seq_mut, score_st);//log
			fclose(run_log_file);

			//write output sequences
			char out_sequences_name[150];
			sprintf (out_sequences_name,"%s/out_sequences",run_prefix);//path to final sequence file
			FILE *out_sequences;
			out_sequences = fopen(out_sequences_name,"w");
			for(int i=0; i<((AS_count+DC_cnt)*4); i++)
			{
				if( (i%2)==0 )
					fprintf(out_sequences,"%s\n",seq_st[i]);
			}
			fclose(out_sequences);

			//write output complete oligos
			oligo_log_file = fopen(oligo_log,"a");//append to log file
			//loop DC
			for(int i=0; i<DC_cnt; i++)
			{
				fprintf(oligo_log_file,"DC%d: %s %s %s %s\n", i+1, seq_st[i*4], DC_fixed[i], DC_spacer[i], seq_st[(i*4)+2]);
				//loop AB1 && AB2
				for(int h=0; h<AS_count; h++) {
					fprintf(oligo_log_file,"AB1_DC%d_CC%d: AAAAAAAAAA %s %s\n", i+1, h+1, seq_st[(i*4)+1], seq_st[((h+DC_cnt)*4)+1]);
					fprintf(oligo_log_file,"AB2_DC%d_CC%d: AAAAAAAAAA %s %s\n", i+1, h+1, seq_st[((h+DC_cnt)*4)+3], seq_st[(i*4)+3]);
				}
			}
			//loop CC
			for(int i=0; i<AS_count; i++)
			{
				fprintf(oligo_log_file,"CC%d: %s NNN %s\n", i+1, seq_st[((i+DC_cnt)*4)+2], seq_st[((i+DC_cnt)*4)]);
			}
			fclose(oligo_log_file);

			//write output spacers
			char out_spacers_name[150];
			sprintf (out_spacers_name,"%s/out_spacers",run_prefix);//path to final sequence file
			FILE *out_spacers;
			out_spacers = fopen(out_spacers_name,"w");
			for(int i=0; i<DC_cnt; i++)
			{
				fprintf(out_spacers,"%s\n",DC_spacer[i]);
			}
			fclose(out_spacers);
			exit(0);
		}

		//-----------------------------------------------------------------------------------WHERE TO MUTATE?
		if(mut[0]==-1 && mut[1]==-1)
		{
			score_st=1000.;//set temporary min very high
			for(int l=0; l<((AS_count+DC_cnt)*4); l++)
			{
				for(int c=0; c<=l; c++)
				{
					if( !(l==(c+1) && l%2==1) && score_st>score[l][c])
					{//we dont want seq vs. RC(seq)
						score_st=score[l][c];//set new min
						mut[0]=l;//store absolute coordinate
						mut[1]=c;//store absolute coordinate
					}
				}
			}

			//print current score table
			for(int l=0; l<((AS_count+DC_cnt)*4); l++)
			{
				for(int c=0; c<=l; c++)
				{
					if(l==mut[0] && c==mut[1])
						printf("M%fM  ",score[l][c]);
					else
						printf("%f   ",score[l][c]);
				}
				printf("\n");
			}

			//log next deltaG and coordinates
			t = time(NULL);
			tm = *localtime(&t);//get date
			run_log_file = fopen(run_log,"a");//append to log file
			fprintf(run_log_file,"%d.%d-%dh%d:%d: Next DeltaG to optimize is %f. %d, %d ", tm.tm_mon + 1, tm.tm_mday, tm.tm_hour, tm.tm_min, tm.tm_min, score_st, mut[0], mut[1]);//log

			//convert coordinates to absolute sequence. (every second seq in array is RC(previous_seq), I don't want to store that coordinate
			//store AS coordinate, not reverse complement one
			mut[0]=(mut[0]/2)*2;
			mut[1]=(mut[1]/2)*2;
			//log convertion
			fprintf(run_log_file,"-----> %d, %d\n", mut[0], mut[1]);//log
			fclose(run_log_file);
		}
		//main loop level
		main_loop++;
	}
	return 1;
}

/**
 * @brief Function to catck kill signal (catching ctrl-c keys) and terminate the program cleanly without loosing the run
 */
void sigint_handler(int sig)
{
	exit_print=1;
	printf("\nkilling process %d\n",getpid());
	//exit(0);
}
