# Supplementary material for: Design and Validation of DNA Libraries for Multiplexing Proximity Ligation Assays
Source: PLoS One. 2014 Nov 11;9(11):e112629. doi: 10.1371/journal.pone.0112629 (PMC4227721; doi:10.1371/journal.pone.0112629)
Supplement: File S1 — Source code of the program to generate PLA templates following the approach given in figure 2. Help and annotation notes are given in the file. (ZIP) [file pone.0112629.s002.zip › generate_PLA_lib/README]

BUILD:
------
Install first the ViennaRNA. You can get it here. http://www.tbi.univie.ac.at/~ronny/RNA/index.html
Install openmp for multithreading.

Use the provided Makefile to build the program:
  $ make

After compilation, there will be an executable PLA_lib_generate


USAGE:
------
Example to call the program from the shell:
  $ ./PLA_lib_generate [AS length] [Set count]

Hit ctrl-c to stop it, when desired energy gap between matched and mismatched PLA strands on the library is reached. Output will be written in the sub-folder.

Check the logs inside sub-folder to follow the evolution.
  $ tail -f [subfolder]/log.txt

  
PARAMETERS:
-----------
The sequence for constant region Detection Connector has to be written on Line 115 in main.c code before compilation.

Further documentation for header parameters is found in the documentation html file
