# Supplementary material for: Design and Validation of DNA Libraries for Multiplexing Proximity Ligation Assays
Source: PLoS One. 2014 Nov 11;9(11):e112629. doi: 10.1371/journal.pone.0112629 (PMC4227721; doi:10.1371/journal.pone.0112629)
Supplement: File S5 — Raw data file containing the fluorescence signals of the spRCA reactions for the complet DNA template library screen. (TXT) [file pone.0112629.s006.txt]

Run	Connector	Adapter-1	Adapter-2	I	B	I-B	Z-score	Mean	Std
chip 2	Coding-Connector-1	Adaptor-1-Set-1	Adaptor-2-Set-1	5031	2973	2058	11.97	1976	266
chip 4	Coding-Connector-1	Adaptor-1-Set-1	Adaptor-2-Set-1	5256	3065	2191
chip 6	Coding-Connector-1	Adaptor-1-Set-1	Adaptor-2-Set-1	4819	3141	1678
chip 2	Coding-Connector-2	Adaptor-1-Set-1	Adaptor-2-Set-1	2912	2887	25	-0.32	14	13
chip 4	Coding-Connector-2	Adaptor-1-Set-1	Adaptor-2-Set-1	2804	2906	0
chip 6	Coding-Connector-2	Adaptor-1-Set-1	Adaptor-2-Set-1	2998	2980	18
chip 1	Coding-Connector-3	Adaptor-1-Set-1	Adaptor-2-Set-1	2749	2731	18	-0.10	16	7
chip 4	Coding-Connector-3	Adaptor-1-Set-1	Adaptor-2-Set-1	2656	2634	22
chip 6	Coding-Connector-3	Adaptor-1-Set-1	Adaptor-2-Set-1	3014	3005	9
chip 1	Coding-Connector-4	Adaptor-1-Set-1	Adaptor-2-Set-1	2846	2816	30	-0.10	18	16
chip 4	Coding-Connector-4	Adaptor-1-Set-1	Adaptor-2-Set-1	2742	2718	24
chip 5	Coding-Connector-4	Adaptor-1-Set-1	Adaptor-2-Set-1	2596	2602	0
chip 3	Coding-Connector-5	Adaptor-1-Set-1	Adaptor-2-Set-1	2739	2721	18	-0.13	12	6
chip 9	Coding-Connector-5	Adaptor-1-Set-1	Adaptor-2-Set-1	2947	2937	10
chip 9	Coding-Connector-5	Adaptor-1-Set-1	Adaptor-2-Set-1	2958	2951	7
chip 3	Coding-Connector-6	Adaptor-1-Set-1	Adaptor-2-Set-1	2779	2758	21	-0.12	13	7
chip 9	Coding-Connector-6	Adaptor-1-Set-1	Adaptor-2-Set-1	2924	2914	10
chip 9	Coding-Connector-6	Adaptor-1-Set-1	Adaptor-2-Set-1	2965	2958	7
chip 2	Coding-Connector-7	Adaptor-1-Set-1	Adaptor-2-Set-1	2730	2709	21	-0.11	15	10
chip 8	Coding-Connector-7	Adaptor-1-Set-1	Adaptor-2-Set-1	2981	2978	3
chip 8	Coding-Connector-7	Adaptor-1-Set-1	Adaptor-2-Set-1	3196	3175	21
chip 3	Coding-Connector-8	Adaptor-1-Set-1	Adaptor-2-Set-1	2783	2755	28	-0.14	11	15
chip 8	Coding-Connector-8	Adaptor-1-Set-1	Adaptor-2-Set-1	2984	2980	4
chip 8	Coding-Connector-8	Adaptor-1-Set-1	Adaptor-2-Set-1	2975	2976	0
chip 2	Coding-Connector-9	Adaptor-1-Set-1	Adaptor-2-Set-1	2761	2741	20	-0.20	10	10
chip 7	Coding-Connector-9	Adaptor-1-Set-1	Adaptor-2-Set-1	3130	3159	0
chip 7	Coding-Connector-9	Adaptor-1-Set-1	Adaptor-2-Set-1	3197	3186	11
chip 3	Coding-Connector-10	Adaptor-1-Set-1	Adaptor-2-Set-1	2903	2885	18	-0.15	8	9
chip 7	Coding-Connector-10	Adaptor-1-Set-1	Adaptor-2-Set-1	3300	3300	0
chip 7	Coding-Connector-10	Adaptor-1-Set-1	Adaptor-2-Set-1	3126	3119	7
chip 2	Coding-Connector-1	Adaptor-1-Set-1	Adaptor-2-Set-2	2801	2748	53	-0.01	30	20
chip 4	Coding-Connector-1	Adaptor-1-Set-1	Adaptor-2-Set-2	2663	2641	22
chip 6	Coding-Connector-1	Adaptor-1-Set-1	Adaptor-2-Set-2	2997	2982	15
chip 2	Coding-Connector-2	Adaptor-1-Set-1	Adaptor-2-Set-2	2921	2902	19	-0.30	11	10
chip 4	Coding-Connector-2	Adaptor-1-Set-1	Adaptor-2-Set-2	2771	2852	0
chip 6	Coding-Connector-2	Adaptor-1-Set-1	Adaptor-2-Set-2	2984	2969	15
chip 1	Coding-Connector-3	Adaptor-1-Set-1	Adaptor-2-Set-2	2757	2729	28	-0.09	18	14
chip 4	Coding-Connector-3	Adaptor-1-Set-1	Adaptor-2-Set-2	2659	2636	23
chip 6	Coding-Connector-3	Adaptor-1-Set-1	Adaptor-2-Set-2	3002	3000	2
chip 1	Coding-Connector-4	Adaptor-1-Set-1	Adaptor-2-Set-2	2826	2794	32	-0.07	22	9
chip 4	Coding-Connector-4	Adaptor-1-Set-1	Adaptor-2-Set-2	2731	2715	16
chip 5	Coding-Connector-4	Adaptor-1-Set-1	Adaptor-2-Set-2	2602	2585	17
chip 3	Coding-Connector-5	Adaptor-1-Set-1	Adaptor-2-Set-2	2737	2710	27	-0.11	15	10
chip 9	Coding-Connector-5	Adaptor-1-Set-1	Adaptor-2-Set-2	2942	2933	9
chip 9	Coding-Connector-5	Adaptor-1-Set-1	Adaptor-2-Set-2	2955	2945	10
chip 3	Coding-Connector-6	Adaptor-1-Set-1	Adaptor-2-Set-2	2794	2764	30	-0.09	18	10
chip 9	Coding-Connector-6	Adaptor-1-Set-1	Adaptor-2-Set-2	2925	2914	11
chip 9	Coding-Connector-6	Adaptor-1-Set-1	Adaptor-2-Set-2	2973	2959	14
chip 2	Coding-Connector-7	Adaptor-1-Set-1	Adaptor-2-Set-2	2739	2714	25	-0.14	10	13
chip 8	Coding-Connector-7	Adaptor-1-Set-1	Adaptor-2-Set-2	2979	2975	4
chip 8	Coding-Connector-7	Adaptor-1-Set-1	Adaptor-2-Set-2	3013	3011	2
chip 3	Coding-Connector-8	Adaptor-1-Set-1	Adaptor-2-Set-2	2788	2755	33	-0.10	16	15
chip 8	Coding-Connector-8	Adaptor-1-Set-1	Adaptor-2-Set-2	2998	2993	5
chip 8	Coding-Connector-8	Adaptor-1-Set-1	Adaptor-2-Set-2	2980	2971	9
chip 2	Coding-Connector-9	Adaptor-1-Set-1	Adaptor-2-Set-2	2765	2740	25	-0.10	16	10
chip 7	Coding-Connector-9	Adaptor-1-Set-1	Adaptor-2-Set-2	3105	3099	6
chip 7	Coding-Connector-9	Adaptor-1-Set-1	Adaptor-2-Set-2	3198	3180	18
chip 3	Coding-Connector-10	Adaptor-1-Set-1	Adaptor-2-Set-2	2859	2820	39	-0.11	15	21
chip 7	Coding-Connector-10	Adaptor-1-Set-1	Adaptor-2-Set-2	3288	3288	0
chip 7	Coding-Connector-10	Adaptor-1-Set-1	Adaptor-2-Set-2	3143	3138	5
chip 2	Coding-Connector-1	Adaptor-1-Set-1	Adaptor-2-Set-3	2815	2755	60	0.03	37	25
chip 4	Coding-Connector-1	Adaptor-1-Set-1	Adaptor-2-Set-3	2703	2662	41
chip 6	Coding-Connector-1	Adaptor-1-Set-1	Adaptor-2-Set-3	2976	2966	10
chip 2	Coding-Connector-2	Adaptor-1-Set-1	Adaptor-2-Set-3	2911	2882	29	-0.23	13	15
chip 4	Coding-Connector-2	Adaptor-1-Set-1	Adaptor-2-Set-3	2748	2800	0
chip 6	Coding-Connector-2	Adaptor-1-Set-1	Adaptor-2-Set-3	2965	2956	9
chip 1	Coding-Connector-3	Adaptor-1-Set-1	Adaptor-2-Set-3	2741	2721	20	-0.10	16	6
chip 4	Coding-Connector-3	Adaptor-1-Set-1	Adaptor-2-Set-3	2657	2637	20
chip 6	Coding-Connector-3	Adaptor-1-Set-1	Adaptor-2-Set-3	3015	3006	9
chip 1	Coding-Connector-4	Adaptor-1-Set-1	Adaptor-2-Set-3	2725	2706	19	-0.10	16	7
chip 4	Coding-Connector-4	Adaptor-1-Set-1	Adaptor-2-Set-3	2729	2707	22
chip 5	Coding-Connector-4	Adaptor-1-Set-1	Adaptor-2-Set-3	2583	2575	8
chip 3	Coding-Connector-5	Adaptor-1-Set-1	Adaptor-2-Set-3	2726	2705	21	-0.13	12	8
chip 9	Coding-Connector-5	Adaptor-1-Set-1	Adaptor-2-Set-3	2941	2934	7
chip 9	Coding-Connector-5	Adaptor-1-Set-1	Adaptor-2-Set-3	2960	2953	7
chip 3	Coding-Connector-6	Adaptor-1-Set-1	Adaptor-2-Set-3	2803	2783	20	-0.11	15	4
chip 9	Coding-Connector-6	Adaptor-1-Set-1	Adaptor-2-Set-3	2924	2912	12
chip 9	Coding-Connector-6	Adaptor-1-Set-1	Adaptor-2-Set-3	2972	2958	14
chip 2	Coding-Connector-7	Adaptor-1-Set-1	Adaptor-2-Set-3	2745	2723	22	-0.15	8	12
chip 8	Coding-Connector-7	Adaptor-1-Set-1	Adaptor-2-Set-3	2977	2975	2
chip 8	Coding-Connector-7	Adaptor-1-Set-1	Adaptor-2-Set-3	3019	3019	0
chip 3	Coding-Connector-8	Adaptor-1-Set-1	Adaptor-2-Set-3	2867	2874	0	-0.19	4	4
chip 8	Coding-Connector-8	Adaptor-1-Set-1	Adaptor-2-Set-3	3002	2994	8
chip 8	Coding-Connector-8	Adaptor-1-Set-1	Adaptor-2-Set-3	2975	2971	4
chip 2	Coding-Connector-9	Adaptor-1-Set-1	Adaptor-2-Set-3	2755	2735	20	-0.11	14	9
chip 7	Coding-Connector-9	Adaptor-1-Set-1	Adaptor-2-Set-3	3101	3097	4
chip 7	Coding-Connector-9	Adaptor-1-Set-1	Adaptor-2-Set-3	3222	3203	19
chip 3	Coding-Connector-10	Adaptor-1-Set-1	Adaptor-2-Set-3	2905	2879	26	-0.15	12	13
chip 7	Coding-Connector-10	Adaptor-1-Set-1	Adaptor-2-Set-3	3273	3287	0
chip 7	Coding-Connector-10	Adaptor-1-Set-1	Adaptor-2-Set-3	3137	3127	10
chip 2	Coding-Connector-1	Adaptor-1-Set-1	Adaptor-2-Set-4	2822	2750	72	0.12	51	38
chip 4	Coding-Connector-1	Adaptor-1-Set-1	Adaptor-2-Set-4	2729	2654	75
chip 6	Coding-Connector-1	Adaptor-1-Set-1	Adaptor-2-Set-4	2975	2968	7
chip 2	Coding-Connector-2	Adaptor-1-Set-1	Adaptor-2-Set-4	2971	2879	92	-0.03	33	51
chip 4	Coding-Connector-2	Adaptor-1-Set-1	Adaptor-2-Set-4	2746	2762	0
chip 6	Coding-Connector-2	Adaptor-1-Set-1	Adaptor-2-Set-4	2964	2958	6
chip 1	Coding-Connector-3	Adaptor-1-Set-1	Adaptor-2-Set-4	2765	2725	40	-0.00	32	12
chip 4	Coding-Connector-3	Adaptor-1-Set-1	Adaptor-2-Set-4	2670	2631	39
chip 6	Coding-Connector-3	Adaptor-1-Set-1	Adaptor-2-Set-4	3015	2997	18
chip 1	Coding-Connector-4	Adaptor-1-Set-1	Adaptor-2-Set-4	2771	2739	32	-0.06	23	9
chip 4	Coding-Connector-4	Adaptor-1-Set-1	Adaptor-2-Set-4	2720	2698	22
chip 5	Coding-Connector-4	Adaptor-1-Set-1	Adaptor-2-Set-4	2596	2581	15
chip 3	Coding-Connector-5	Adaptor-1-Set-1	Adaptor-2-Set-4	2747	2706	41	-0.07	20	18
chip 9	Coding-Connector-5	Adaptor-1-Set-1	Adaptor-2-Set-4	2943	2935	8
chip 9	Coding-Connector-5	Adaptor-1-Set-1	Adaptor-2-Set-4	2969	2957	12
chip 3	Coding-Connector-6	Adaptor-1-Set-1	Adaptor-2-Set-4	2809	2774	35	-0.08	19	14
chip 9	Coding-Connector-6	Adaptor-1-Set-1	Adaptor-2-Set-4	2918	2909	9
chip 9	Coding-Connector-6	Adaptor-1-Set-1	Adaptor-2-Set-4	2974	2961	13
chip 2	Coding-Connector-7	Adaptor-1-Set-1	Adaptor-2-Set-4	2773	2730	43	-0.09	18	22
chip 8	Coding-Connector-7	Adaptor-1-Set-1	Adaptor-2-Set-4	2980	2975	5
chip 8	Coding-Connector-7	Adaptor-1-Set-1	Adaptor-2-Set-4	3032	3027	5
chip 3	Coding-Connector-8	Adaptor-1-Set-1	Adaptor-2-Set-4	2801	2761	40	-0.10	16	21
chip 8	Coding-Connector-8	Adaptor-1-Set-1	Adaptor-2-Set-4	2972	2971	1
chip 8	Coding-Connector-8	Adaptor-1-Set-1	Adaptor-2-Set-4	2980	2972	8
chip 2	Coding-Connector-9	Adaptor-1-Set-1	Adaptor-2-Set-4	2784	2735	49	-0.08	19	26
chip 7	Coding-Connector-9	Adaptor-1-Set-1	Adaptor-2-Set-4	3107	3106	1
chip 7	Coding-Connector-9	Adaptor-1-Set-1	Adaptor-2-Set-4	3331	3323	8
chip 3	Coding-Connector-10	Adaptor-1-Set-1	Adaptor-2-Set-4	2930	2874	56	-0.10	20	31
chip 7	Coding-Connector-10	Adaptor-1-Set-1	Adaptor-2-Set-4	3291	3303	0
chip 7	Coding-Connector-10	Adaptor-1-Set-1	Adaptor-2-Set-4	3102	3098	4
chip 2	Coding-Connector-1	Adaptor-1-Set-1	Adaptor-2-Set-5	2801	2755	46	0.01	33	24
chip 4	Coding-Connector-1	Adaptor-1-Set-1	Adaptor-2-Set-5	2706	2658	48
chip 6	Coding-Connector-1	Adaptor-1-Set-1	Adaptor-2-Set-5	2967	2961	6
chip 2	Coding-Connector-2	Adaptor-1-Set-1	Adaptor-2-Set-5	2897	2873	24	-0.18	11	12
chip 4	Coding-Connector-2	Adaptor-1-Set-1	Adaptor-2-Set-5	2703	2725	0
chip 6	Coding-Connector-2	Adaptor-1-Set-1	Adaptor-2-Set-5	2970	2961	9
chip 1	Coding-Connector-3	Adaptor-1-Set-1	Adaptor-2-Set-5	2763	2745	18	-0.09	18	5
chip 4	Coding-Connector-3	Adaptor-1-Set-1	Adaptor-2-Set-5	2649	2626	23
chip 6	Coding-Connector-3	Adaptor-1-Set-1	Adaptor-2-Set-5	3021	3007	14
chip 1	Coding-Connector-4	Adaptor-1-Set-1	Adaptor-2-Set-5	2802	2775	27	-0.10	16	11
chip 4	Coding-Connector-4	Adaptor-1-Set-1	Adaptor-2-Set-5	2713	2697	16
chip 5	Coding-Connector-4	Adaptor-1-Set-1	Adaptor-2-Set-5	2587	2581	6
chip 3	Coding-Connector-5	Adaptor-1-Set-1	Adaptor-2-Set-5	2786	2789	0	-0.18	4	4
chip 9	Coding-Connector-5	Adaptor-1-Set-1	Adaptor-2-Set-5	2947	2939	8
chip 9	Coding-Connector-5	Adaptor-1-Set-1	Adaptor-2-Set-5	2964	2959	5
chip 3	Coding-Connector-6	Adaptor-1-Set-1	Adaptor-2-Set-5	2807	2791	16	-0.13	12	4
chip 9	Coding-Connector-6	Adaptor-1-Set-1	Adaptor-2-Set-5	2920	2910	10
chip 9	Coding-Connector-6	Adaptor-1-Set-1	Adaptor-2-Set-5	2973	2964	9
chip 2	Coding-Connector-7	Adaptor-1-Set-1	Adaptor-2-Set-5	2744	2724	20	-0.21	8	11
chip 8	Coding-Connector-7	Adaptor-1-Set-1	Adaptor-2-Set-5	2983	2979	4
chip 8	Coding-Connector-7	Adaptor-1-Set-1	Adaptor-2-Set-5	3025	3052	0
chip 3	Coding-Connector-8	Adaptor-1-Set-1	Adaptor-2-Set-5	2802	2774	28	-0.12	14	12
chip 8	Coding-Connector-8	Adaptor-1-Set-1	Adaptor-2-Set-5	2972	2966	6
chip 8	Coding-Connector-8	Adaptor-1-Set-1	Adaptor-2-Set-5	2981	2974	7
chip 2	Coding-Connector-9	Adaptor-1-Set-1	Adaptor-2-Set-5	2751	2729	22	-0.07	21	10
chip 7	Coding-Connector-9	Adaptor-1-Set-1	Adaptor-2-Set-5	3108	3097	11
chip 7	Coding-Connector-9	Adaptor-1-Set-1	Adaptor-2-Set-5	3309	3278	31
chip 3	Coding-Connector-10	Adaptor-1-Set-1	Adaptor-2-Set-5	2868	2845	23	-0.13	12	11
chip 7	Coding-Connector-10	Adaptor-1-Set-1	Adaptor-2-Set-5	3334	3332	2
chip 7	Coding-Connector-10	Adaptor-1-Set-1	Adaptor-2-Set-5	3106	3096	10
chip 2	Coding-Connector-1	Adaptor-1-Set-1	Adaptor-2-Set-6	2826	2759	67	0.09	47	34
chip 4	Coding-Connector-1	Adaptor-1-Set-1	Adaptor-2-Set-6	2714	2649	65
chip 6	Coding-Connector-1	Adaptor-1-Set-1	Adaptor-2-Set-6	2969	2961	8
chip 2	Coding-Connector-2	Adaptor-1-Set-1	Adaptor-2-Set-6	2935	2882	53	-0.07	21	28
chip 4	Coding-Connector-2	Adaptor-1-Set-1	Adaptor-2-Set-6	2703	2703	0
chip 6	Coding-Connector-2	Adaptor-1-Set-1	Adaptor-2-Set-6	2967	2958	9
chip 1	Coding-Connector-3	Adaptor-1-Set-1	Adaptor-2-Set-6	2814	2794	20	-0.13	12	8
chip 4	Coding-Connector-3	Adaptor-1-Set-1	Adaptor-2-Set-6	2642	2631	11
chip 6	Coding-Connector-3	Adaptor-1-Set-1	Adaptor-2-Set-6	3017	3012	5
chip 1	Coding-Connector-4	Adaptor-1-Set-1	Adaptor-2-Set-6	2809	2771	38	-0.05	24	13
chip 4	Coding-Connector-4	Adaptor-1-Set-1	Adaptor-2-Set-6	2712	2689	23
chip 5	Coding-Connector-4	Adaptor-1-Set-1	Adaptor-2-Set-6	2607	2595	12
chip 3	Coding-Connector-5	Adaptor-1-Set-1	Adaptor-2-Set-6	2742	2713	29	-0.11	15	12
chip 9	Coding-Connector-5	Adaptor-1-Set-1	Adaptor-2-Set-6	2940	2932	8
chip 9	Coding-Connector-5	Adaptor-1-Set-1	Adaptor-2-Set-6	2960	2953	7
chip 3	Coding-Connector-6	Adaptor-1-Set-1	Adaptor-2-Set-6	2830	2816	14	-0.13	11	3
chip 9	Coding-Connector-6	Adaptor-1-Set-1	Adaptor-2-Set-6	2922	2912	10
chip 9	Coding-Connector-6	Adaptor-1-Set-1	Adaptor-2-Set-6	2972	2964	8
chip 2	Coding-Connector-7	Adaptor-1-Set-1	Adaptor-2-Set-6	2753	2726	27	-0.15	10	15
chip 8	Coding-Connector-7	Adaptor-1-Set-1	Adaptor-2-Set-6	2982	2979	3
chip 8	Coding-Connector-7	Adaptor-1-Set-1	Adaptor-2-Set-6	3084	3092	0
chip 3	Coding-Connector-8	Adaptor-1-Set-1	Adaptor-2-Set-6	2802	2770	32	-0.12	13	17
chip 8	Coding-Connector-8	Adaptor-1-Set-1	Adaptor-2-Set-6	2974	2968	6
chip 8	Coding-Connector-8	Adaptor-1-Set-1	Adaptor-2-Set-6	2985	2984	1
chip 2	Coding-Connector-9	Adaptor-1-Set-1	Adaptor-2-Set-6	2760	2732	28	-0.11	15	12
chip 7	Coding-Connector-9	Adaptor-1-Set-1	Adaptor-2-Set-6	3097	3092	5
chip 7	Coding-Connector-9	Adaptor-1-Set-1	Adaptor-2-Set-6	3229	3216	13
chip 3	Coding-Connector-10	Adaptor-1-Set-1	Adaptor-2-Set-6	2858	2828	30	-0.12	14	15
chip 7	Coding-Connector-10	Adaptor-1-Set-1	Adaptor-2-Set-6	3341	3342	0
chip 7	Coding-Connector-10	Adaptor-1-Set-1	Adaptor-2-Set-6	3122	3111	11
chip 2	Coding-Connector-1	Adaptor-1-Set-1	Adaptor-2-Set-7	2805	2771	34	-0.05	25	12
chip 4	Coding-Connector-1	Adaptor-1-Set-1	Adaptor-2-Set-7	2670	2640	30
chip 6	Coding-Connector-1	Adaptor-1-Set-1	Adaptor-2-Set-7	2972	2961	11
chip 2	Coding-Connector-2	Adaptor-1-Set-1	Adaptor-2-Set-7	2899	2879	20	-0.15	10	10
chip 4	Coding-Connector-2	Adaptor-1-Set-1	Adaptor-2-Set-7	2680	2684	0
chip 6	Coding-Connector-2	Adaptor-1-Set-1	Adaptor-2-Set-7	2963	2953	10
chip 1	Coding-Connector-3	Adaptor-1-Set-1	Adaptor-2-Set-7	2824	2819	5	-0.12	14	9
chip 4	Coding-Connector-3	Adaptor-1-Set-1	Adaptor-2-Set-7	2650	2628	22
chip 6	Coding-Connector-3	Adaptor-1-Set-1	Adaptor-2-Set-7	3022	3008	14
chip 1	Coding-Connector-4	Adaptor-1-Set-1	Adaptor-2-Set-7	2767	2749	18	-0.12	14	7
chip 4	Coding-Connector-4	Adaptor-1-Set-1	Adaptor-2-Set-7	2708	2691	17
chip 5	Coding-Connector-4	Adaptor-1-Set-1	Adaptor-2-Set-7	2590	2584	6
chip 3	Coding-Connector-5	Adaptor-1-Set-1	Adaptor-2-Set-7	2732	2711	21	-0.13	12	8
chip 9	Coding-Connector-5	Adaptor-1-Set-1	Adaptor-2-Set-7	2949	2940	9
chip 9	Coding-Connector-5	Adaptor-1-Set-1	Adaptor-2-Set-7	2961	2955	6
chip 3	Coding-Connector-6	Adaptor-1-Set-1	Adaptor-2-Set-7	2860	2846	14	-0.12	13	2
chip 9	Coding-Connector-6	Adaptor-1-Set-1	Adaptor-2-Set-7	2918	2908	10
chip 9	Coding-Connector-6	Adaptor-1-Set-1	Adaptor-2-Set-7	2973	2959	14
chip 2	Coding-Connector-7	Adaptor-1-Set-1	Adaptor-2-Set-7	2746	2726	20	-0.14	9	9
chip 8	Coding-Connector-7	Adaptor-1-Set-1	Adaptor-2-Set-7	2990	2987	3
chip 8	Coding-Connector-7	Adaptor-1-Set-1	Adaptor-2-Set-7	3012	3007	5
chip 3	Coding-Connector-8	Adaptor-1-Set-1	Adaptor-2-Set-7	2791	2761	30	-0.10	16	12
chip 8	Coding-Connector-8	Adaptor-1-Set-1	Adaptor-2-Set-7	2972	2963	9
chip 8	Coding-Connector-8	Adaptor-1-Set-1	Adaptor-2-Set-7	2988	2979	9
chip 2	Coding-Connector-9	Adaptor-1-Set-1	Adaptor-2-Set-7	2753	2734	19	-0.14	9	9
chip 7	Coding-Connector-9	Adaptor-1-Set-1	Adaptor-2-Set-7	3092	3090	2
chip 7	Coding-Connector-9	Adaptor-1-Set-1	Adaptor-2-Set-7	3236	3229	7
chip 3	Coding-Connector-10	Adaptor-1-Set-1	Adaptor-2-Set-7	2888	2865	23	-0.11	15	7
chip 7	Coding-Connector-10	Adaptor-1-Set-1	Adaptor-2-Set-7	3268	3254	14
chip 7	Coding-Connector-10	Adaptor-1-Set-1	Adaptor-2-Set-7	3120	3111	9
chip 2	Coding-Connector-1	Adaptor-1-Set-1	Adaptor-2-Set-8	2815	2777	38	-0.04	27	13
chip 4	Coding-Connector-1	Adaptor-1-Set-1	Adaptor-2-Set-8	2651	2622	29
chip 6	Coding-Connector-1	Adaptor-1-Set-1	Adaptor-2-Set-8	2975	2962	13
chip 2	Coding-Connector-2	Adaptor-1-Set-1	Adaptor-2-Set-8	2909	2877	32	-0.10	16	15
chip 4	Coding-Connector-2	Adaptor-1-Set-1	Adaptor-2-Set-8	2678	2675	3
chip 6	Coding-Connector-2	Adaptor-1-Set-1	Adaptor-2-Set-8	2968	2955	13
chip 1	Coding-Connector-3	Adaptor-1-Set-1	Adaptor-2-Set-8	2822	2806	16	-0.09	18	9
chip 4	Coding-Connector-3	Adaptor-1-Set-1	Adaptor-2-Set-8	2670	2642	28
chip 6	Coding-Connector-3	Adaptor-1-Set-1	Adaptor-2-Set-8	3016	3006	10
chip 1	Coding-Connector-4	Adaptor-1-Set-1	Adaptor-2-Set-8	2801	2772	29	-0.07	20	8
chip 4	Coding-Connector-4	Adaptor-1-Set-1	Adaptor-2-Set-8	2705	2687	18
chip 5	Coding-Connector-4	Adaptor-1-Set-1	Adaptor-2-Set-8	2575	2561	14
chip 3	Coding-Connector-5	Adaptor-1-Set-1	Adaptor-2-Set-8	2734	2710	24	-0.12	14	9
chip 9	Coding-Connector-5	Adaptor-1-Set-1	Adaptor-2-Set-8	2947	2939	8
chip 9	Coding-Connector-5	Adaptor-1-Set-1	Adaptor-2-Set-8	2965	2956	9
chip 3	Coding-Connector-6	Adaptor-1-Set-1	Adaptor-2-Set-8	2810	2787	23	-0.12	13	8
chip 9	Coding-Connector-6	Adaptor-1-Set-1	Adaptor-2-Set-8	2917	2908	9
chip 9	Coding-Connector-6	Adaptor-1-Set-1	Adaptor-2-Set-8	2958	2950	8
chip 2	Coding-Connector-7	Adaptor-1-Set-1	Adaptor-2-Set-8	2757	2730	27	-0.14	10	15
chip 8	Coding-Connector-7	Adaptor-1-Set-1	Adaptor-2-Set-8	2990	2986	4
chip 8	Coding-Connector-7	Adaptor-1-Set-1	Adaptor-2-Set-8	3022	3022	0
chip 3	Coding-Connector-8	Adaptor-1-Set-1	Adaptor-2-Set-8	2789	2762	27	-0.13	12	13
chip 8	Coding-Connector-8	Adaptor-1-Set-1	Adaptor-2-Set-8	2967	2962	5
chip 8	Coding-Connector-8	Adaptor-1-Set-1	Adaptor-2-Set-8	2976	2973	3
chip 2	Coding-Connector-9	Adaptor-1-Set-1	Adaptor-2-Set-8	2772	2748	24	-0.13	12	10
chip 7	Coding-Connector-9	Adaptor-1-Set-1	Adaptor-2-Set-8	3093	3088	5
chip 7	Coding-Connector-9	Adaptor-1-Set-1	Adaptor-2-Set-8	3234	3227	7
chip 3	Coding-Connector-10	Adaptor-1-Set-1	Adaptor-2-Set-8	2966	2954	12	-0.16	7	6
chip 7	Coding-Connector-10	Adaptor-1-Set-1	Adaptor-2-Set-8	3208	3207	1
chip 7	Coding-Connector-10	Adaptor-1-Set-1	Adaptor-2-Set-8	3078	3070	8
chip 2	Coding-Connector-1	Adaptor-1-Set-1	Adaptor-2-Set-9	2816	2777	39	0.27	76	88
chip 4	Coding-Connector-1	Adaptor-1-Set-1	Adaptor-2-Set-9	2818	2641	177
chip 6	Coding-Connector-1	Adaptor-1-Set-1	Adaptor-2-Set-9	2973	2960	13
chip 2	Coding-Connector-2	Adaptor-1-Set-1	Adaptor-2-Set-9	3067	2892	175	0.11	62	98
chip 4	Coding-Connector-2	Adaptor-1-Set-1	Adaptor-2-Set-9	2669	2703	0
chip 6	Coding-Connector-2	Adaptor-1-Set-1	Adaptor-2-Set-9	2969	2958	11
chip 1	Coding-Connector-3	Adaptor-1-Set-1	Adaptor-2-Set-9	2837	2821	16	-0.21	10	9
chip 4	Coding-Connector-3	Adaptor-1-Set-1	Adaptor-2-Set-9	2685	2717	0
chip 6	Coding-Connector-3	Adaptor-1-Set-1	Adaptor-2-Set-9	3017	3004	13
chip 1	Coding-Connector-4	Adaptor-1-Set-1	Adaptor-2-Set-9	2925	2843	82	-0.07	30	45
chip 4	Coding-Connector-4	Adaptor-1-Set-1	Adaptor-2-Set-9	2680	2706	0
chip 5	Coding-Connector-4	Adaptor-1-Set-1	Adaptor-2-Set-9	2589	2581	8
chip 3	Coding-Connector-5	Adaptor-1-Set-1	Adaptor-2-Set-9	2781	2761	20	-0.11	14	5
chip 9	Coding-Connector-5	Adaptor-1-Set-1	Adaptor-2-Set-9	2938	2925	13
chip 9	Coding-Connector-5	Adaptor-1-Set-1	Adaptor-2-Set-9	2969	2959	10
chip 3	Coding-Connector-6	Adaptor-1-Set-1	Adaptor-2-Set-9	2792	2766	26	-0.09	17	8
chip 9	Coding-Connector-6	Adaptor-1-Set-1	Adaptor-2-Set-9	2922	2910	12
chip 9	Coding-Connector-6	Adaptor-1-Set-1	Adaptor-2-Set-9	2956	2943	13
chip 2	Coding-Connector-7	Adaptor-1-Set-1	Adaptor-2-Set-9	2761	2731	30	-0.15	11	16
chip 8	Coding-Connector-7	Adaptor-1-Set-1	Adaptor-2-Set-9	2975	2971	4
chip 8	Coding-Connector-7	Adaptor-1-Set-1	Adaptor-2-Set-9	3277	3285	0
chip 3	Coding-Connector-8	Adaptor-1-Set-1	Adaptor-2-Set-9	2778	2759	19	-0.13	11	7
chip 8	Coding-Connector-8	Adaptor-1-Set-1	Adaptor-2-Set-9	2978	2970	8
chip 8	Coding-Connector-8	Adaptor-1-Set-1	Adaptor-2-Set-9	2977	2972	5
chip 2	Coding-Connector-9	Adaptor-1-Set-1	Adaptor-2-Set-9	2767	2747	20	-0.12	13	7
chip 7	Coding-Connector-9	Adaptor-1-Set-1	Adaptor-2-Set-9	3086	3080	6
chip 7	Coding-Connector-9	Adaptor-1-Set-1	Adaptor-2-Set-9	3229	3216	13
chip 3	Coding-Connector-10	Adaptor-1-Set-1	Adaptor-2-Set-9	2946	2906	40	-0.12	16	21
chip 7	Coding-Connector-10	Adaptor-1-Set-1	Adaptor-2-Set-9	3185	3192	0
chip 7	Coding-Connector-10	Adaptor-1-Set-1	Adaptor-2-Set-9	3064	3056	8
chip 2	Coding-Connector-1	Adaptor-1-Set-1	Adaptor-2-Set-1	2807	2765	42	-0.04	27	21
chip 4	Coding-Connector-1	Adaptor-1-Set-1	Adaptor-2-Set-1	2663	2628	35
chip 6	Coding-Connector-1	Adaptor-1-Set-1	Adaptor-2-Set-1	2974	2971	3
chip 2	Coding-Connector-2	Adaptor-1-Set-1	Adaptor-2-Set-1	2941	2886	55	0.01	34	18
chip 4	Coding-Connector-2	Adaptor-1-Set-1	Adaptor-2-Set-1	2701	2677	24
chip 6	Coding-Connector-2	Adaptor-1-Set-1	Adaptor-2-Set-1	2985	2961	24
chip 1	Coding-Connector-3	Adaptor-1-Set-1	Adaptor-2-Set-1	2842	2849	0	-0.20	4	8
chip 4	Coding-Connector-3	Adaptor-1-Set-1	Adaptor-2-Set-1	2641	2647	0
chip 6	Coding-Connector-3	Adaptor-1-Set-1	Adaptor-2-Set-1	3023	3010	13
chip 1	Coding-Connector-4	Adaptor-1-Set-1	Adaptor-2-Set-1	2918	2879	39	-0.04	26	14
chip 4	Coding-Connector-4	Adaptor-1-Set-1	Adaptor-2-Set-1	2721	2695	26
chip 5	Coding-Connector-4	Adaptor-1-Set-1	Adaptor-2-Set-1	2577	2565	12
chip 3	Coding-Connector-5	Adaptor-1-Set-1	Adaptor-2-Set-1	2749	2713	36	-0.10	16	17
chip 9	Coding-Connector-5	Adaptor-1-Set-1	Adaptor-2-Set-1	2937	2927	10
chip 9	Coding-Connector-5	Adaptor-1-Set-1	Adaptor-2-Set-1	2966	2963	3
chip 3	Coding-Connector-6	Adaptor-1-Set-1	Adaptor-2-Set-1	2782	2749	33	-0.07	20	11
chip 9	Coding-Connector-6	Adaptor-1-Set-1	Adaptor-2-Set-1	2917	2903	14
chip 9	Coding-Connector-6	Adaptor-1-Set-1	Adaptor-2-Set-1	2956	2942	14
chip 2	Coding-Connector-7	Adaptor-1-Set-1	Adaptor-2-Set-1	2768	2731	37	-0.10	16	18
chip 8	Coding-Connector-7	Adaptor-1-Set-1	Adaptor-2-Set-1	2978	2974	4
chip 8	Coding-Connector-7	Adaptor-1-Set-1	Adaptor-2-Set-1	3440	3433	7
chip 3	Coding-Connector-8	Adaptor-1-Set-1	Adaptor-2-Set-1	2799	2759	40	-0.08	19	18
chip 8	Coding-Connector-8	Adaptor-1-Set-1	Adaptor-2-Set-1	2969	2961	8
chip 8	Coding-Connector-8	Adaptor-1-Set-1	Adaptor-2-Set-1	2979	2971	8
chip 2	Coding-Connector-9	Adaptor-1-Set-1	Adaptor-2-Set-1	2787	2757	30	-0.11	15	15
chip 7	Coding-Connector-9	Adaptor-1-Set-1	Adaptor-2-Set-1	3175	3174	1
chip 7	Coding-Connector-9	Adaptor-1-Set-1	Adaptor-2-Set-1	3224	3210	14
chip 3	Coding-Connector-10	Adaptor-1-Set-1	Adaptor-2-Set-1	2874	2844	30	-0.10	16	12
chip 7	Coding-Connector-10	Adaptor-1-Set-1	Adaptor-2-Set-1	3181	3171	10
chip 7	Coding-Connector-10	Adaptor-1-Set-1	Adaptor-2-Set-1	3050	3041	9
chip 2	Coding-Connector-1	Adaptor-1-Set-2	Adaptor-2-Set-1	2811	2739	72	0.02	36	31
chip 4	Coding-Connector-1	Adaptor-1-Set-2	Adaptor-2-Set-1	2644	2624	20
chip 6	Coding-Connector-1	Adaptor-1-Set-2	Adaptor-2-Set-1	2968	2952	16
chip 2	Coding-Connector-2	Adaptor-1-Set-2	Adaptor-2-Set-1	2914	2878	36	-0.06	23	11
chip 4	Coding-Connector-2	Adaptor-1-Set-2	Adaptor-2-Set-1	2698	2680	18
chip 6	Coding-Connector-2	Adaptor-1-Set-2	Adaptor-2-Set-1	2971	2956	15
chip 1	Coding-Connector-3	Adaptor-1-Set-2	Adaptor-2-Set-1	2809	2865	0	-0.24	12	11
chip 4	Coding-Connector-3	Adaptor-1-Set-2	Adaptor-2-Set-1	2665	2643	22
chip 6	Coding-Connector-3	Adaptor-1-Set-2	Adaptor-2-Set-1	3018	3003	15
chip 1	Coding-Connector-4	Adaptor-1-Set-2	Adaptor-2-Set-1	2827	2799	28	-0.10	16	12
chip 4	Coding-Connector-4	Adaptor-1-Set-2	Adaptor-2-Set-1	2722	2705	17
chip 5	Coding-Connector-4	Adaptor-1-Set-2	Adaptor-2-Set-1	2569	2565	4
chip 3	Coding-Connector-5	Adaptor-1-Set-2	Adaptor-2-Set-1	2725	2710	15	-0.14	10	4
chip 9	Coding-Connector-5	Adaptor-1-Set-2	Adaptor-2-Set-1	2929	2921	8
chip 9	Coding-Connector-5	Adaptor-1-Set-2	Adaptor-2-Set-1	2970	2962	8
chip 3	Coding-Connector-6	Adaptor-1-Set-2	Adaptor-2-Set-1	2713	2694	19	-0.13	11	8
chip 9	Coding-Connector-6	Adaptor-1-Set-2	Adaptor-2-Set-1	2912	2903	9
chip 9	Coding-Connector-6	Adaptor-1-Set-2	Adaptor-2-Set-1	2947	2943	4
chip 2	Coding-Connector-7	Adaptor-1-Set-2	Adaptor-2-Set-1	2745	2731	14	-0.17	5	8
chip 8	Coding-Connector-7	Adaptor-1-Set-2	Adaptor-2-Set-1	2968	2967	1
chip 8	Coding-Connector-7	Adaptor-1-Set-2	Adaptor-2-Set-1	3023	3024	0
chip 3	Coding-Connector-8	Adaptor-1-Set-2	Adaptor-2-Set-1	2792	2769	23	-0.14	9	12
chip 8	Coding-Connector-8	Adaptor-1-Set-2	Adaptor-2-Set-1	2963	2959	4
chip 8	Coding-Connector-8	Adaptor-1-Set-2	Adaptor-2-Set-1	2983	2982	1
chip 2	Coding-Connector-9	Adaptor-1-Set-2	Adaptor-2-Set-1	2766	2750	16	-0.22	9	8
chip 7	Coding-Connector-9	Adaptor-1-Set-2	Adaptor-2-Set-1	13311	13348	0
chip 7	Coding-Connector-9	Adaptor-1-Set-2	Adaptor-2-Set-1	3169	3158	11
chip 3	Coding-Connector-10	Adaptor-1-Set-2	Adaptor-2-Set-1	2867	2842	25	-0.12	13	12
chip 7	Coding-Connector-10	Adaptor-1-Set-2	Adaptor-2-Set-1	3148	3146	2
chip 7	Coding-Connector-10	Adaptor-1-Set-2	Adaptor-2-Set-1	3038	3025	13
chip 2	Coding-Connector-1	Adaptor-1-Set-2	Adaptor-2-Set-2	2760	2729	31	-0.06	22	8
chip 4	Coding-Connector-1	Adaptor-1-Set-2	Adaptor-2-Set-2	2638	2622	16
chip 6	Coding-Connector-1	Adaptor-1-Set-2	Adaptor-2-Set-2	2974	2955	19
chip 2	Coding-Connector-2	Adaptor-1-Set-2	Adaptor-2-Set-2	5404	3163	2241	10.86	1796	533
chip 4	Coding-Connector-2	Adaptor-1-Set-2	Adaptor-2-Set-2	4085	2879	1206
chip 6	Coding-Connector-2	Adaptor-1-Set-2	Adaptor-2-Set-2	5183	3241	1942
chip 1	Coding-Connector-3	Adaptor-1-Set-2	Adaptor-2-Set-2	2831	2895	0	-0.22	17	16
chip 4	Coding-Connector-3	Adaptor-1-Set-2	Adaptor-2-Set-2	2680	2650	30
chip 6	Coding-Connector-3	Adaptor-1-Set-2	Adaptor-2-Set-2	3030	3008	22
chip 1	Coding-Connector-4	Adaptor-1-Set-2	Adaptor-2-Set-2	2747	2728	19	-0.10	16	4
chip 4	Coding-Connector-4	Adaptor-1-Set-2	Adaptor-2-Set-2	2737	2720	17
chip 5	Coding-Connector-4	Adaptor-1-Set-2	Adaptor-2-Set-2	2588	2577	11
chip 3	Coding-Connector-5	Adaptor-1-Set-2	Adaptor-2-Set-2	2733	2707	26	-0.14	11	13
chip 9	Coding-Connector-5	Adaptor-1-Set-2	Adaptor-2-Set-2	2932	2936	0
chip 9	Coding-Connector-5	Adaptor-1-Set-2	Adaptor-2-Set-2	2967	2959	8
chip 3	Coding-Connector-6	Adaptor-1-Set-2	Adaptor-2-Set-2	2762	2737	25	-0.11	15	9
chip 9	Coding-Connector-6	Adaptor-1-Set-2	Adaptor-2-Set-2	2917	2906	11
chip 9	Coding-Connector-6	Adaptor-1-Set-2	Adaptor-2-Set-2	2931	2922	9
chip 2	Coding-Connector-7	Adaptor-1-Set-2	Adaptor-2-Set-2	2752	2738	14	-0.17	7	7
chip 8	Coding-Connector-7	Adaptor-1-Set-2	Adaptor-2-Set-2	2971	2979	0
chip 8	Coding-Connector-7	Adaptor-1-Set-2	Adaptor-2-Set-2	3021	3015	6
chip 3	Coding-Connector-8	Adaptor-1-Set-2	Adaptor-2-Set-2	2792	2762	30	-0.12	14	14
chip 8	Coding-Connector-8	Adaptor-1-Set-2	Adaptor-2-Set-2	2967	2962	5
chip 8	Coding-Connector-8	Adaptor-1-Set-2	Adaptor-2-Set-2	3005	2999	6
chip 2	Coding-Connector-9	Adaptor-1-Set-2	Adaptor-2-Set-2	2776	2749	27	-0.12	13	13
chip 7	Coding-Connector-9	Adaptor-1-Set-2	Adaptor-2-Set-2	3075	3074	1
chip 7	Coding-Connector-9	Adaptor-1-Set-2	Adaptor-2-Set-2	3158	3146	12
chip 3	Coding-Connector-10	Adaptor-1-Set-2	Adaptor-2-Set-2	2838	2807	31	-0.12	14	15
chip 7	Coding-Connector-10	Adaptor-1-Set-2	Adaptor-2-Set-2	3133	3131	2
chip 7	Coding-Connector-10	Adaptor-1-Set-2	Adaptor-2-Set-2	3040	3032	8
chip 2	Coding-Connector-1	Adaptor-1-Set-2	Adaptor-2-Set-3	2748	2723	25	-0.09	18	7
chip 4	Coding-Connector-1	Adaptor-1-Set-2	Adaptor-2-Set-3	2633	2621	12
chip 6	Coding-Connector-1	Adaptor-1-Set-2	Adaptor-2-Set-3	2971	2955	16
chip 2	Coding-Connector-2	Adaptor-1-Set-2	Adaptor-2-Set-3	2914	2878	36	-0.05	25	10
chip 4	Coding-Connector-2	Adaptor-1-Set-2	Adaptor-2-Set-3	2698	2677	21
chip 6	Coding-Connector-2	Adaptor-1-Set-2	Adaptor-2-Set-3	2999	2982	17
chip 1	Coding-Connector-3	Adaptor-1-Set-2	Adaptor-2-Set-3	2861	2947	0	-0.27	18	19
chip 4	Coding-Connector-3	Adaptor-1-Set-2	Adaptor-2-Set-3	2673	2636	37
chip 6	Coding-Connector-3	Adaptor-1-Set-2	Adaptor-2-Set-3	3023	3006	17
chip 1	Coding-Connector-4	Adaptor-1-Set-2	Adaptor-2-Set-3	2740	2718	22	-0.12	13	9
chip 4	Coding-Connector-4	Adaptor-1-Set-2	Adaptor-2-Set-3	2737	2726	11
chip 5	Coding-Connector-4	Adaptor-1-Set-2	Adaptor-2-Set-3	2572	2567	5
chip 3	Coding-Connector-5	Adaptor-1-Set-2	Adaptor-2-Set-3	2730	2711	19	-0.12	13	6
chip 9	Coding-Connector-5	Adaptor-1-Set-2	Adaptor-2-Set-3	2937	2928	9
chip 9	Coding-Connector-5	Adaptor-1-Set-2	Adaptor-2-Set-3	2958	2948	10
chip 3	Coding-Connector-6	Adaptor-1-Set-2	Adaptor-2-Set-3	2768	2745	23	-0.11	15	7
chip 9	Coding-Connector-6	Adaptor-1-Set-2	Adaptor-2-Set-3	2922	2909	13
chip 9	Coding-Connector-6	Adaptor-1-Set-2	Adaptor-2-Set-3	2935	2926	9
chip 2	Coding-Connector-7	Adaptor-1-Set-2	Adaptor-2-Set-3	2751	2730	21	-0.14	10	10
chip 8	Coding-Connector-7	Adaptor-1-Set-2	Adaptor-2-Set-3	2979	2976	3
chip 8	Coding-Connector-7	Adaptor-1-Set-2	Adaptor-2-Set-3	3011	3006	5
chip 3	Coding-Connector-8	Adaptor-1-Set-2	Adaptor-2-Set-3	2783	2758	25	-0.14	10	13
chip 8	Coding-Connector-8	Adaptor-1-Set-2	Adaptor-2-Set-3	2965	2962	3
chip 8	Coding-Connector-8	Adaptor-1-Set-2	Adaptor-2-Set-3	2971	2970	1
chip 2	Coding-Connector-9	Adaptor-1-Set-2	Adaptor-2-Set-3	2798	2774	24	-0.12	13	9
chip 7	Coding-Connector-9	Adaptor-1-Set-2	Adaptor-2-Set-3	3047	3040	7
chip 7	Coding-Connector-9	Adaptor-1-Set-2	Adaptor-2-Set-3	3152	3143	9
chip 3	Coding-Connector-10	Adaptor-1-Set-2	Adaptor-2-Set-3	2871	2844	27	-0.13	11	14
chip 7	Coding-Connector-10	Adaptor-1-Set-2	Adaptor-2-Set-3	3122	3122	0
chip 7	Coding-Connector-10	Adaptor-1-Set-2	Adaptor-2-Set-3	3044	3038	6
chip 2	Coding-Connector-1	Adaptor-1-Set-2	Adaptor-2-Set-4	2757	2722	35	-0.04	25	10
chip 4	Coding-Connector-1	Adaptor-1-Set-2	Adaptor-2-Set-4	2649	2624	25
chip 6	Coding-Connector-1	Adaptor-1-Set-2	Adaptor-2-Set-4	2976	2960	16
chip 2	Coding-Connector-2	Adaptor-1-Set-2	Adaptor-2-Set-4	3001	2866	135	0.05	50	74
chip 4	Coding-Connector-2	Adaptor-1-Set-2	Adaptor-2-Set-4	2634	2660	0
chip 6	Coding-Connector-2	Adaptor-1-Set-2	Adaptor-2-Set-4	3008	2993	15
chip 1	Coding-Connector-3	Adaptor-1-Set-2	Adaptor-2-Set-4	2895	3000	0	-0.30	19	19
chip 4	Coding-Connector-3	Adaptor-1-Set-2	Adaptor-2-Set-4	2676	2638	38
chip 6	Coding-Connector-3	Adaptor-1-Set-2	Adaptor-2-Set-4	3022	3004	18
chip 1	Coding-Connector-4	Adaptor-1-Set-2	Adaptor-2-Set-4	2721	2701	20	-0.11	15	10
chip 4	Coding-Connector-4	Adaptor-1-Set-2	Adaptor-2-Set-4	2729	2708	21
chip 5	Coding-Connector-4	Adaptor-1-Set-2	Adaptor-2-Set-4	2573	2569	4
chip 3	Coding-Connector-5	Adaptor-1-Set-2	Adaptor-2-Set-4	2747	2717	30	-0.10	16	12
chip 9	Coding-Connector-5	Adaptor-1-Set-2	Adaptor-2-Set-4	2939	2930	9
chip 9	Coding-Connector-5	Adaptor-1-Set-2	Adaptor-2-Set-4	2961	2953	8
chip 3	Coding-Connector-6	Adaptor-1-Set-2	Adaptor-2-Set-4	2779	2748	31	-0.10	17	13
chip 9	Coding-Connector-6	Adaptor-1-Set-2	Adaptor-2-Set-4	2928	2916	12
chip 9	Coding-Connector-6	Adaptor-1-Set-2	Adaptor-2-Set-4	2933	2926	7
chip 2	Coding-Connector-7	Adaptor-1-Set-2	Adaptor-2-Set-4	2757	2732	25	-0.13	11	12
chip 8	Coding-Connector-7	Adaptor-1-Set-2	Adaptor-2-Set-4	2994	2990	4
chip 8	Coding-Connector-7	Adaptor-1-Set-2	Adaptor-2-Set-4	3016	3013	3
chip 3	Coding-Connector-8	Adaptor-1-Set-2	Adaptor-2-Set-4	2834	2794	40	-0.12	14	22
chip 8	Coding-Connector-8	Adaptor-1-Set-2	Adaptor-2-Set-4	2969	2966	3
chip 8	Coding-Connector-8	Adaptor-1-Set-2	Adaptor-2-Set-4	2970	2972	0
chip 2	Coding-Connector-9	Adaptor-1-Set-2	Adaptor-2-Set-4	2807	2775	32	-0.11	15	15
chip 7	Coding-Connector-9	Adaptor-1-Set-2	Adaptor-2-Set-4	3034	3029	5
chip 7	Coding-Connector-9	Adaptor-1-Set-2	Adaptor-2-Set-4	3144	3136	8
chip 3	Coding-Connector-10	Adaptor-1-Set-2	Adaptor-2-Set-4	2847	2815	32	-0.13	11	18
chip 7	Coding-Connector-10	Adaptor-1-Set-2	Adaptor-2-Set-4	3126	3127	0
chip 7	Coding-Connector-10	Adaptor-1-Set-2	Adaptor-2-Set-4	3039	3038	1
chip 2	Coding-Connector-1	Adaptor-1-Set-2	Adaptor-2-Set-5	2745	2721	24	-0.09	17	6
chip 4	Coding-Connector-1	Adaptor-1-Set-2	Adaptor-2-Set-5	2642	2630	12
chip 6	Coding-Connector-1	Adaptor-1-Set-2	Adaptor-2-Set-5	2979	2963	16
chip 2	Coding-Connector-2	Adaptor-1-Set-2	Adaptor-2-Set-5	2924	2854	70	-0.14	29	37
chip 4	Coding-Connector-2	Adaptor-1-Set-2	Adaptor-2-Set-5	2604	2662	0
chip 6	Coding-Connector-2	Adaptor-1-Set-2	Adaptor-2-Set-5	2980	2963	17
chip 1	Coding-Connector-3	Adaptor-1-Set-2	Adaptor-2-Set-5	2907	3057	0	-0.42	15	13
chip 4	Coding-Connector-3	Adaptor-1-Set-2	Adaptor-2-Set-5	2657	2631	26
chip 6	Coding-Connector-3	Adaptor-1-Set-2	Adaptor-2-Set-5	3016	2998	18
chip 1	Coding-Connector-4	Adaptor-1-Set-2	Adaptor-2-Set-5	2708	2689	19	-0.12	13	7
chip 4	Coding-Connector-4	Adaptor-1-Set-2	Adaptor-2-Set-5	2724	2709	15
chip 5	Coding-Connector-4	Adaptor-1-Set-2	Adaptor-2-Set-5	2576	2570	6
chip 3	Coding-Connector-5	Adaptor-1-Set-2	Adaptor-2-Set-5	2731	2709	22	-0.11	14	8
chip 9	Coding-Connector-5	Adaptor-1-Set-2	Adaptor-2-Set-5	2945	2931	14
chip 9	Coding-Connector-5	Adaptor-1-Set-2	Adaptor-2-Set-5	2960	2953	7
chip 3	Coding-Connector-6	Adaptor-1-Set-2	Adaptor-2-Set-5	2763	2746	17	-0.12	14	3
chip 9	Coding-Connector-6	Adaptor-1-Set-2	Adaptor-2-Set-5	2941	2928	13
chip 9	Coding-Connector-6	Adaptor-1-Set-2	Adaptor-2-Set-5	2933	2922	11
chip 2	Coding-Connector-7	Adaptor-1-Set-2	Adaptor-2-Set-5	2760	2744	16	-0.13	11	6
chip 8	Coding-Connector-7	Adaptor-1-Set-2	Adaptor-2-Set-5	3011	2997	14
chip 8	Coding-Connector-7	Adaptor-1-Set-2	Adaptor-2-Set-5	3017	3013	4
chip 3	Coding-Connector-8	Adaptor-1-Set-2	Adaptor-2-Set-5	2827	2801	26	-0.13	11	13
chip 8	Coding-Connector-8	Adaptor-1-Set-2	Adaptor-2-Set-5	2970	2971	0
chip 8	Coding-Connector-8	Adaptor-1-Set-2	Adaptor-2-Set-5	2978	2971	7
chip 2	Coding-Connector-9	Adaptor-1-Set-2	Adaptor-2-Set-5	2748	2731	17	-0.14	10	6
chip 7	Coding-Connector-9	Adaptor-1-Set-2	Adaptor-2-Set-5	3034	3029	5
chip 7	Coding-Connector-9	Adaptor-1-Set-2	Adaptor-2-Set-5	3177	3170	7
chip 3	Coding-Connector-10	Adaptor-1-Set-2	Adaptor-2-Set-5	2819	2797	22	-0.14	10	11
chip 7	Coding-Connector-10	Adaptor-1-Set-2	Adaptor-2-Set-5	3120	3121	0
chip 7	Coding-Connector-10	Adaptor-1-Set-2	Adaptor-2-Set-5	3075	3066	9
chip 2	Coding-Connector-1	Adaptor-1-Set-2	Adaptor-2-Set-6	2749	2721	28	-0.07	21	6
chip 4	Coding-Connector-1	Adaptor-1-Set-2	Adaptor-2-Set-6	2645	2627	18
chip 6	Coding-Connector-1	Adaptor-1-Set-2	Adaptor-2-Set-6	2981	2965	16
chip 2	Coding-Connector-2	Adaptor-1-Set-2	Adaptor-2-Set-6	2913	2849	64	0.03	38	23
chip 4	Coding-Connector-2	Adaptor-1-Set-2	Adaptor-2-Set-6	2693	2662	31
chip 6	Coding-Connector-2	Adaptor-1-Set-2	Adaptor-2-Set-6	2994	2975	19
chip 1	Coding-Connector-3	Adaptor-1-Set-2	Adaptor-2-Set-6	2942	3116	0	-0.45	17	18
chip 4	Coding-Connector-3	Adaptor-1-Set-2	Adaptor-2-Set-6	2662	2627	35
chip 6	Coding-Connector-3	Adaptor-1-Set-2	Adaptor-2-Set-6	3014	2999	15
chip 1	Coding-Connector-4	Adaptor-1-Set-2	Adaptor-2-Set-6	2709	2686	23	-0.07	21	11
chip 4	Coding-Connector-4	Adaptor-1-Set-2	Adaptor-2-Set-6	2737	2706	31
chip 5	Coding-Connector-4	Adaptor-1-Set-2	Adaptor-2-Set-6	2580	2570	10
chip 3	Coding-Connector-5	Adaptor-1-Set-2	Adaptor-2-Set-6	2724	2704	20	-0.13	12	7
chip 9	Coding-Connector-5	Adaptor-1-Set-2	Adaptor-2-Set-6	2946	2938	8
chip 9	Coding-Connector-5	Adaptor-1-Set-2	Adaptor-2-Set-6	2965	2957	8
chip 3	Coding-Connector-6	Adaptor-1-Set-2	Adaptor-2-Set-6	2767	2745	22	-0.11	15	7
chip 9	Coding-Connector-6	Adaptor-1-Set-2	Adaptor-2-Set-6	2951	2937	14
chip 9	Coding-Connector-6	Adaptor-1-Set-2	Adaptor-2-Set-6	2930	2922	8
chip 2	Coding-Connector-7	Adaptor-1-Set-2	Adaptor-2-Set-6	2820	2800	20	-0.14	9	10
chip 8	Coding-Connector-7	Adaptor-1-Set-2	Adaptor-2-Set-6	3008	3006	2
chip 8	Coding-Connector-7	Adaptor-1-Set-2	Adaptor-2-Set-6	3022	3017	5
chip 3	Coding-Connector-8	Adaptor-1-Set-2	Adaptor-2-Set-6	2827	2797	30	-0.12	13	15
chip 8	Coding-Connector-8	Adaptor-1-Set-2	Adaptor-2-Set-6	2980	2972	8
chip 8	Coding-Connector-8	Adaptor-1-Set-2	Adaptor-2-Set-6	2973	2972	1
chip 2	Coding-Connector-9	Adaptor-1-Set-2	Adaptor-2-Set-6	2780	2755	25	-0.12	13	11
chip 7	Coding-Connector-9	Adaptor-1-Set-2	Adaptor-2-Set-6	3026	3021	5
chip 7	Coding-Connector-9	Adaptor-1-Set-2	Adaptor-2-Set-6	3192	3184	8
chip 3	Coding-Connector-10	Adaptor-1-Set-2	Adaptor-2-Set-6	2880	2853	27	-0.10	16	11
chip 7	Coding-Connector-10	Adaptor-1-Set-2	Adaptor-2-Set-6	3125	3120	5
chip 7	Coding-Connector-10	Adaptor-1-Set-2	Adaptor-2-Set-6	3059	3043	16
chip 2	Coding-Connector-1	Adaptor-1-Set-2	Adaptor-2-Set-7	2740	2717	23	-0.08	19	6
chip 4	Coding-Connector-1	Adaptor-1-Set-2	Adaptor-2-Set-7	2639	2618	21
chip 6	Coding-Connector-1	Adaptor-1-Set-2	Adaptor-2-Set-7	2977	2965	12
chip 2	Coding-Connector-2	Adaptor-1-Set-2	Adaptor-2-Set-7	2884	2840	44	-0.03	28	14
chip 4	Coding-Connector-2	Adaptor-1-Set-2	Adaptor-2-Set-7	2692	2670	22
chip 6	Coding-Connector-2	Adaptor-1-Set-2	Adaptor-2-Set-7	2995	2978	17
chip 1	Coding-Connector-3	Adaptor-1-Set-2	Adaptor-2-Set-7	2931	3078	0	-0.42	13	13
chip 4	Coding-Connector-3	Adaptor-1-Set-2	Adaptor-2-Set-7	2652	2626	26
chip 6	Coding-Connector-3	Adaptor-1-Set-2	Adaptor-2-Set-7	3021	3008	13
chip 1	Coding-Connector-4	Adaptor-1-Set-2	Adaptor-2-Set-7	2708	2691	17	-0.10	16	6
chip 4	Coding-Connector-4	Adaptor-1-Set-2	Adaptor-2-Set-7	2753	2732	21
chip 5	Coding-Connector-4	Adaptor-1-Set-2	Adaptor-2-Set-7	2577	2568	9
chip 3	Coding-Connector-5	Adaptor-1-Set-2	Adaptor-2-Set-7	2729	2707	22	-0.12	12	9
chip 9	Coding-Connector-5	Adaptor-1-Set-2	Adaptor-2-Set-7	2941	2932	9
chip 9	Coding-Connector-5	Adaptor-1-Set-2	Adaptor-2-Set-7	2964	2958	6
chip 3	Coding-Connector-6	Adaptor-1-Set-2	Adaptor-2-Set-7	2766	2745	21	-0.11	15	6
chip 9	Coding-Connector-6	Adaptor-1-Set-2	Adaptor-2-Set-7	2930	2920	10
chip 9	Coding-Connector-6	Adaptor-1-Set-2	Adaptor-2-Set-7	2936	2923	13
chip 2	Coding-Connector-7	Adaptor-1-Set-2	Adaptor-2-Set-7	2890	2870	20	-0.14	9	10
chip 8	Coding-Connector-7	Adaptor-1-Set-2	Adaptor-2-Set-7	2992	2992	0
chip 8	Coding-Connector-7	Adaptor-1-Set-2	Adaptor-2-Set-7	3028	3021	7
chip 3	Coding-Connector-8	Adaptor-1-Set-2	Adaptor-2-Set-7	2821	2793	28	-0.12	12	14
chip 8	Coding-Connector-8	Adaptor-1-Set-2	Adaptor-2-Set-7	2974	2971	3
chip 8	Coding-Connector-8	Adaptor-1-Set-2	Adaptor-2-Set-7	2985	2979	6
chip 2	Coding-Connector-9	Adaptor-1-Set-2	Adaptor-2-Set-7	2750	2732	18	-0.12	13	5
chip 7	Coding-Connector-9	Adaptor-1-Set-2	Adaptor-2-Set-7	3031	3023	8
chip 7	Coding-Connector-9	Adaptor-1-Set-2	Adaptor-2-Set-7	3161	3148	13
chip 3	Coding-Connector-10	Adaptor-1-Set-2	Adaptor-2-Set-7	2872	2848	24	-0.11	14	10
chip 7	Coding-Connector-10	Adaptor-1-Set-2	Adaptor-2-Set-7	3123	3118	5
chip 7	Coding-Connector-10	Adaptor-1-Set-2	Adaptor-2-Set-7	3043	3030	13
chip 2	Coding-Connector-1	Adaptor-1-Set-2	Adaptor-2-Set-8	2745	2717	28	-0.08	19	8
chip 4	Coding-Connector-1	Adaptor-1-Set-2	Adaptor-2-Set-8	2626	2611	15
chip 6	Coding-Connector-1	Adaptor-1-Set-2	Adaptor-2-Set-8	2984	2971	13
chip 2	Coding-Connector-2	Adaptor-1-Set-2	Adaptor-2-Set-8	2876	2831	45	-0.01	30	13
chip 4	Coding-Connector-2	Adaptor-1-Set-2	Adaptor-2-Set-8	2681	2657	24
chip 6	Coding-Connector-2	Adaptor-1-Set-2	Adaptor-2-Set-8	3003	2981	22
chip 1	Coding-Connector-3	Adaptor-1-Set-2	Adaptor-2-Set-8	2902	3012	0	-0.34	14	13
chip 4	Coding-Connector-3	Adaptor-1-Set-2	Adaptor-2-Set-8	2652	2627	25
chip 6	Coding-Connector-3	Adaptor-1-Set-2	Adaptor-2-Set-8	3020	3002	18
chip 1	Coding-Connector-4	Adaptor-1-Set-2	Adaptor-2-Set-8	2715	2700	15	-0.10	16	3
chip 4	Coding-Connector-4	Adaptor-1-Set-2	Adaptor-2-Set-8	2751	2732	19
chip 5	Coding-Connector-4	Adaptor-1-Set-2	Adaptor-2-Set-8	2577	2564	13
chip 3	Coding-Connector-5	Adaptor-1-Set-2	Adaptor-2-Set-8	2728	2707	21	-0.12	12	8
chip 9	Coding-Connector-5	Adaptor-1-Set-2	Adaptor-2-Set-8	2942	2934	8
chip 9	Coding-Connector-5	Adaptor-1-Set-2	Adaptor-2-Set-8	2964	2956	8
chip 3	Coding-Connector-6	Adaptor-1-Set-2	Adaptor-2-Set-8	2769	2748	21	-0.11	14	6
chip 9	Coding-Connector-6	Adaptor-1-Set-2	Adaptor-2-Set-8	2931	2921	10
chip 9	Coding-Connector-6	Adaptor-1-Set-2	Adaptor-2-Set-8	2931	2919	12
chip 2	Coding-Connector-7	Adaptor-1-Set-2	Adaptor-2-Set-8	2815	2795	20	-0.14	9	9
chip 8	Coding-Connector-7	Adaptor-1-Set-2	Adaptor-2-Set-8	2998	2994	4
chip 8	Coding-Connector-7	Adaptor-1-Set-2	Adaptor-2-Set-8	3025	3021	4
chip 3	Coding-Connector-8	Adaptor-1-Set-2	Adaptor-2-Set-8	2819	2790	29	-0.12	13	14
chip 8	Coding-Connector-8	Adaptor-1-Set-2	Adaptor-2-Set-8	2980	2974	6
chip 8	Coding-Connector-8	Adaptor-1-Set-2	Adaptor-2-Set-8	2983	2980	3
chip 2	Coding-Connector-9	Adaptor-1-Set-2	Adaptor-2-Set-8	2750	2724	26	-0.11	14	10
chip 7	Coding-Connector-9	Adaptor-1-Set-2	Adaptor-2-Set-8	3028	3022	6
chip 7	Coding-Connector-9	Adaptor-1-Set-2	Adaptor-2-Set-8	3168	3157	11
chip 3	Coding-Connector-10	Adaptor-1-Set-2	Adaptor-2-Set-8	2872	2842	30	-0.08	20	11
chip 7	Coding-Connector-10	Adaptor-1-Set-2	Adaptor-2-Set-8	3153	3132	21
chip 7	Coding-Connector-10	Adaptor-1-Set-2	Adaptor-2-Set-8	3034	3026	8
chip 2	Coding-Connector-1	Adaptor-1-Set-2	Adaptor-2-Set-9	2742	2711	31	0.03	38	32
chip 4	Coding-Connector-1	Adaptor-1-Set-2	Adaptor-2-Set-9	2690	2617	73
chip 6	Coding-Connector-1	Adaptor-1-Set-2	Adaptor-2-Set-9	2987	2977	10
chip 2	Coding-Connector-2	Adaptor-1-Set-2	Adaptor-2-Set-9	3009	2839	170	0.09	60	95
chip 4	Coding-Connector-2	Adaptor-1-Set-2	Adaptor-2-Set-9	2630	2671	0
chip 6	Coding-Connector-2	Adaptor-1-Set-2	Adaptor-2-Set-9	2994	2984	10
chip 1	Coding-Connector-3	Adaptor-1-Set-2	Adaptor-2-Set-9	2880	2964	0	-0.28	30	53
chip 4	Coding-Connector-3	Adaptor-1-Set-2	Adaptor-2-Set-9	2643	2687	0
chip 6	Coding-Connector-3	Adaptor-1-Set-2	Adaptor-2-Set-9	3439	3348	91
chip 1	Coding-Connector-4	Adaptor-1-Set-2	Adaptor-2-Set-9	2764	2714	50	-0.17	19	27
chip 4	Coding-Connector-4	Adaptor-1-Set-2	Adaptor-2-Set-9	2673	2715	0
chip 5	Coding-Connector-4	Adaptor-1-Set-2	Adaptor-2-Set-9	2576	2570	6
chip 3	Coding-Connector-5	Adaptor-1-Set-2	Adaptor-2-Set-9	2738	2706	32	-0.11	15	15
chip 9	Coding-Connector-5	Adaptor-1-Set-2	Adaptor-2-Set-9	2947	2940	7
chip 9	Coding-Connector-5	Adaptor-1-Set-2	Adaptor-2-Set-9	2962	2956	6
chip 3	Coding-Connector-6	Adaptor-1-Set-2	Adaptor-2-Set-9	2777	2753	24	-0.10	16	7
chip 9	Coding-Connector-6	Adaptor-1-Set-2	Adaptor-2-Set-9	2938	2925	13
chip 9	Coding-Connector-6	Adaptor-1-Set-2	Adaptor-2-Set-9	2925	2915	10
chip 2	Coding-Connector-7	Adaptor-1-Set-2	Adaptor-2-Set-9	2729	2702	27	-0.13	11	14
chip 8	Coding-Connector-7	Adaptor-1-Set-2	Adaptor-2-Set-9	3004	3001	3
chip 8	Coding-Connector-7	Adaptor-1-Set-2	Adaptor-2-Set-9	3028	3026	2
chip 3	Coding-Connector-8	Adaptor-1-Set-2	Adaptor-2-Set-9	2806	2787	19	-0.13	11	7
chip 8	Coding-Connector-8	Adaptor-1-Set-2	Adaptor-2-Set-9	2989	2983	6
chip 8	Coding-Connector-8	Adaptor-1-Set-2	Adaptor-2-Set-9	2981	2974	7
chip 2	Coding-Connector-9	Adaptor-1-Set-2	Adaptor-2-Set-9	2788	2767	21	-0.14	10	9
chip 7	Coding-Connector-9	Adaptor-1-Set-2	Adaptor-2-Set-9	3025	3021	4
chip 7	Coding-Connector-9	Adaptor-1-Set-2	Adaptor-2-Set-9	3183	3177	6
chip 3	Coding-Connector-10	Adaptor-1-Set-2	Adaptor-2-Set-9	2882	2845	37	-0.10	16	19
chip 7	Coding-Connector-10	Adaptor-1-Set-2	Adaptor-2-Set-9	3148	3145	3
chip 7	Coding-Connector-10	Adaptor-1-Set-2	Adaptor-2-Set-9	3032	3025	7
chip 2	Coding-Connector-1	Adaptor-1-Set-2	Adaptor-2-Set-1	2743	2709	34	-0.07	21	13
chip 4	Coding-Connector-1	Adaptor-1-Set-2	Adaptor-2-Set-1	2697	2675	22
chip 6	Coding-Connector-1	Adaptor-1-Set-2	Adaptor-2-Set-1	2988	2980	8
chip 2	Coding-Connector-2	Adaptor-1-Set-2	Adaptor-2-Set-1	2870	2804	66	0.03	37	27
chip 4	Coding-Connector-2	Adaptor-1-Set-2	Adaptor-2-Set-1	2694	2660	34
chip 6	Coding-Connector-2	Adaptor-1-Set-2	Adaptor-2-Set-1	2996	2984	12
chip 1	Coding-Connector-3	Adaptor-1-Set-2	Adaptor-2-Set-1	2876	2939	0	-0.21	19	17
chip 4	Coding-Connector-3	Adaptor-1-Set-2	Adaptor-2-Set-1	2660	2627	33
chip 6	Coding-Connector-3	Adaptor-1-Set-2	Adaptor-2-Set-1	3585	3561	24
chip 1	Coding-Connector-4	Adaptor-1-Set-2	Adaptor-2-Set-1	2758	2735	23	-0.08	19	11
chip 4	Coding-Connector-4	Adaptor-1-Set-2	Adaptor-2-Set-1	2726	2699	27
chip 5	Coding-Connector-4	Adaptor-1-Set-2	Adaptor-2-Set-1	2556	2549	7
chip 3	Coding-Connector-5	Adaptor-1-Set-2	Adaptor-2-Set-1	2740	2712	28	-0.08	19	8
chip 9	Coding-Connector-5	Adaptor-1-Set-2	Adaptor-2-Set-1	2947	2934	13
chip 9	Coding-Connector-5	Adaptor-1-Set-2	Adaptor-2-Set-1	2982	2966	16
chip 3	Coding-Connector-6	Adaptor-1-Set-2	Adaptor-2-Set-1	2732	2708	24	-0.11	15	8
chip 9	Coding-Connector-6	Adaptor-1-Set-2	Adaptor-2-Set-1	2939	2929	10
chip 9	Coding-Connector-6	Adaptor-1-Set-2	Adaptor-2-Set-1	2928	2916	12
chip 2	Coding-Connector-7	Adaptor-1-Set-2	Adaptor-2-Set-1	2695	2670	25	-0.11	14	11
chip 8	Coding-Connector-7	Adaptor-1-Set-2	Adaptor-2-Set-1	3002	2998	4
chip 8	Coding-Connector-7	Adaptor-1-Set-2	Adaptor-2-Set-1	3040	3027	13
chip 3	Coding-Connector-8	Adaptor-1-Set-2	Adaptor-2-Set-1	2812	2783	29	-0.12	13	14
chip 8	Coding-Connector-8	Adaptor-1-Set-2	Adaptor-2-Set-1	2982	2977	5
chip 8	Coding-Connector-8	Adaptor-1-Set-2	Adaptor-2-Set-1	2997	2992	5
chip 2	Coding-Connector-9	Adaptor-1-Set-2	Adaptor-2-Set-1	2735	2709	26	0.61	132	201
chip 7	Coding-Connector-9	Adaptor-1-Set-2	Adaptor-2-Set-1	3028	3022	6
chip 7	Coding-Connector-9	Adaptor-1-Set-2	Adaptor-2-Set-1	8180	7816	364
chip 3	Coding-Connector-10	Adaptor-1-Set-2	Adaptor-2-Set-1	2868	2843	25	-0.12	13	13
chip 7	Coding-Connector-10	Adaptor-1-Set-2	Adaptor-2-Set-1	3114	3114	0
chip 7	Coding-Connector-10	Adaptor-1-Set-2	Adaptor-2-Set-1	3129	3116	13
chip 2	Coding-Connector-1	Adaptor-1-Set-3	Adaptor-2-Set-1	2770	2724	46	-0.05	24	20
chip 4	Coding-Connector-1	Adaptor-1-Set-3	Adaptor-2-Set-1	2689	2670	19
chip 6	Coding-Connector-1	Adaptor-1-Set-3	Adaptor-2-Set-1	2996	2989	7
chip 2	Coding-Connector-2	Adaptor-1-Set-3	Adaptor-2-Set-1	2759	2744	15	-0.13	12	4
chip 4	Coding-Connector-2	Adaptor-1-Set-3	Adaptor-2-Set-1	2663	2650	13
chip 6	Coding-Connector-2	Adaptor-1-Set-3	Adaptor-2-Set-1	2994	2986	8
chip 1	Coding-Connector-3	Adaptor-1-Set-3	Adaptor-2-Set-1	2816	2824	0	-0.19	5	6
chip 4	Coding-Connector-3	Adaptor-1-Set-3	Adaptor-2-Set-1	2659	2655	4
chip 6	Coding-Connector-3	Adaptor-1-Set-3	Adaptor-2-Set-1	3011	3000	11
chip 1	Coding-Connector-4	Adaptor-1-Set-3	Adaptor-2-Set-1	2773	2753	20	-0.12	13	9
chip 4	Coding-Connector-4	Adaptor-1-Set-3	Adaptor-2-Set-1	2713	2698	15
chip 5	Coding-Connector-4	Adaptor-1-Set-3	Adaptor-2-Set-1	2540	2537	3
chip 3	Coding-Connector-5	Adaptor-1-Set-3	Adaptor-2-Set-1	2743	2723	20	-0.10	16	4
chip 9	Coding-Connector-5	Adaptor-1-Set-3	Adaptor-2-Set-1	2961	2946	15
chip 9	Coding-Connector-5	Adaptor-1-Set-3	Adaptor-2-Set-1	3011	2999	12
chip 3	Coding-Connector-6	Adaptor-1-Set-3	Adaptor-2-Set-1	2804	2795	9	-0.15	8	2
chip 9	Coding-Connector-6	Adaptor-1-Set-3	Adaptor-2-Set-1	2934	2924	10
chip 9	Coding-Connector-6	Adaptor-1-Set-3	Adaptor-2-Set-1	2957	2951	6
chip 2	Coding-Connector-7	Adaptor-1-Set-3	Adaptor-2-Set-1	2671	2659	12	-0.13	11	1
chip 8	Coding-Connector-7	Adaptor-1-Set-3	Adaptor-2-Set-1	3004	2994	10
chip 8	Coding-Connector-7	Adaptor-1-Set-3	Adaptor-2-Set-1	3071	3059	12
chip 3	Coding-Connector-8	Adaptor-1-Set-3	Adaptor-2-Set-1	2810	2787	23	-0.13	11	11
chip 8	Coding-Connector-8	Adaptor-1-Set-3	Adaptor-2-Set-1	2980	2976	4
chip 8	Coding-Connector-8	Adaptor-1-Set-3	Adaptor-2-Set-1	3000	2995	5
chip 2	Coding-Connector-9	Adaptor-1-Set-3	Adaptor-2-Set-1	2714	2696	18	-0.14	10	7
chip 7	Coding-Connector-9	Adaptor-1-Set-3	Adaptor-2-Set-1	3030	3026	4
chip 7	Coding-Connector-9	Adaptor-1-Set-3	Adaptor-2-Set-1	3184	3176	8
chip 3	Coding-Connector-10	Adaptor-1-Set-3	Adaptor-2-Set-1	2900	2878	22	-0.09	17	6
chip 7	Coding-Connector-10	Adaptor-1-Set-3	Adaptor-2-Set-1	3235	3217	18
chip 7	Coding-Connector-10	Adaptor-1-Set-3	Adaptor-2-Set-1	3068	3057	11
chip 2	Coding-Connector-1	Adaptor-1-Set-3	Adaptor-2-Set-2	2772	2742	30	-0.08	20	10
chip 4	Coding-Connector-1	Adaptor-1-Set-3	Adaptor-2-Set-2	2686	2667	19
chip 6	Coding-Connector-1	Adaptor-1-Set-3	Adaptor-2-Set-2	3007	2997	10
chip 2	Coding-Connector-2	Adaptor-1-Set-3	Adaptor-2-Set-2	2790	2751	39	-0.06	23	15
chip 4	Coding-Connector-2	Adaptor-1-Set-3	Adaptor-2-Set-2	2648	2630	18
chip 6	Coding-Connector-2	Adaptor-1-Set-3	Adaptor-2-Set-2	2991	2980	11
chip 1	Coding-Connector-3	Adaptor-1-Set-3	Adaptor-2-Set-2	2843	2838	5	-0.17	5	5
chip 4	Coding-Connector-3	Adaptor-1-Set-3	Adaptor-2-Set-2	2658	2659	0
chip 6	Coding-Connector-3	Adaptor-1-Set-3	Adaptor-2-Set-2	3010	3000	10
chip 1	Coding-Connector-4	Adaptor-1-Set-3	Adaptor-2-Set-2	2748	2724	24	-0.09	17	7
chip 4	Coding-Connector-4	Adaptor-1-Set-3	Adaptor-2-Set-2	2721	2704	17
chip 5	Coding-Connector-4	Adaptor-1-Set-3	Adaptor-2-Set-2	2582	2572	10
chip 3	Coding-Connector-5	Adaptor-1-Set-3	Adaptor-2-Set-2	2764	2739	25	-0.12	14	10
chip 9	Coding-Connector-5	Adaptor-1-Set-3	Adaptor-2-Set-2	2949	2941	8
chip 9	Coding-Connector-5	Adaptor-1-Set-3	Adaptor-2-Set-2	2981	2973	8
chip 3	Coding-Connector-6	Adaptor-1-Set-3	Adaptor-2-Set-2	2827	2817	10	-0.14	9	1
chip 9	Coding-Connector-6	Adaptor-1-Set-3	Adaptor-2-Set-2	2926	2917	9
chip 9	Coding-Connector-6	Adaptor-1-Set-3	Adaptor-2-Set-2	2942	2933	9
chip 2	Coding-Connector-7	Adaptor-1-Set-3	Adaptor-2-Set-2	2745	2724	21	-0.13	11	9
chip 8	Coding-Connector-7	Adaptor-1-Set-3	Adaptor-2-Set-2	3001	2996	5
chip 8	Coding-Connector-7	Adaptor-1-Set-3	Adaptor-2-Set-2	3011	3004	7
chip 3	Coding-Connector-8	Adaptor-1-Set-3	Adaptor-2-Set-2	2838	2810	28	-0.13	12	14
chip 8	Coding-Connector-8	Adaptor-1-Set-3	Adaptor-2-Set-2	2968	2965	3
chip 8	Coding-Connector-8	Adaptor-1-Set-3	Adaptor-2-Set-2	3001	2997	4
chip 2	Coding-Connector-9	Adaptor-1-Set-3	Adaptor-2-Set-2	2731	2706	25	-0.12	13	12
chip 7	Coding-Connector-9	Adaptor-1-Set-3	Adaptor-2-Set-2	3026	3025	1
chip 7	Coding-Connector-9	Adaptor-1-Set-3	Adaptor-2-Set-2	3120	3108	12
chip 3	Coding-Connector-10	Adaptor-1-Set-3	Adaptor-2-Set-2	2852	2818	34	-0.09	17	17
chip 7	Coding-Connector-10	Adaptor-1-Set-3	Adaptor-2-Set-2	3240	3240	0
chip 7	Coding-Connector-10	Adaptor-1-Set-3	Adaptor-2-Set-2	3060	3042	18
chip 2	Coding-Connector-1	Adaptor-1-Set-3	Adaptor-2-Set-3	2771	2746	25	-0.09	18	9
chip 4	Coding-Connector-1	Adaptor-1-Set-3	Adaptor-2-Set-3	2690	2669	21
chip 6	Coding-Connector-1	Adaptor-1-Set-3	Adaptor-2-Set-3	3004	2997	7
chip 2	Coding-Connector-2	Adaptor-1-Set-3	Adaptor-2-Set-3	2766	2746	20	-0.10	16	7
chip 4	Coding-Connector-2	Adaptor-1-Set-3	Adaptor-2-Set-3	2647	2628	19
chip 6	Coding-Connector-2	Adaptor-1-Set-3	Adaptor-2-Set-3	2991	2983	8
chip 1	Coding-Connector-3	Adaptor-1-Set-3	Adaptor-2-Set-3	4600	2981	1619	11.06	1829	201
chip 4	Coding-Connector-3	Adaptor-1-Set-3	Adaptor-2-Set-3	4735	2886	1849
chip 6	Coding-Connector-3	Adaptor-1-Set-3	Adaptor-2-Set-3	5300	3281	2019
chip 1	Coding-Connector-4	Adaptor-1-Set-3	Adaptor-2-Set-3	2848	2793	55	0.01	35	18
chip 4	Coding-Connector-4	Adaptor-1-Set-3	Adaptor-2-Set-3	2736	2706	30
chip 5	Coding-Connector-4	Adaptor-1-Set-3	Adaptor-2-Set-3	2585	2566	19
chip 3	Coding-Connector-5	Adaptor-1-Set-3	Adaptor-2-Set-3	2724	2703	21	-0.11	14	6
chip 9	Coding-Connector-5	Adaptor-1-Set-3	Adaptor-2-Set-3	2953	2941	12
chip 9	Coding-Connector-5	Adaptor-1-Set-3	Adaptor-2-Set-3	2987	2978	9
chip 3	Coding-Connector-6	Adaptor-1-Set-3	Adaptor-2-Set-3	2835	2818	17	-0.12	13	3
chip 9	Coding-Connector-6	Adaptor-1-Set-3	Adaptor-2-Set-3	2931	2920	11
chip 9	Coding-Connector-6	Adaptor-1-Set-3	Adaptor-2-Set-3	2935	2923	12
chip 2	Coding-Connector-7	Adaptor-1-Set-3	Adaptor-2-Set-3	2740	2723	17	-0.14	10	6
chip 8	Coding-Connector-7	Adaptor-1-Set-3	Adaptor-2-Set-3	3005	2997	8
chip 8	Coding-Connector-7	Adaptor-1-Set-3	Adaptor-2-Set-3	3012	3007	5
chip 3	Coding-Connector-8	Adaptor-1-Set-3	Adaptor-2-Set-3	2847	2824	23	-0.13	11	11
chip 8	Coding-Connector-8	Adaptor-1-Set-3	Adaptor-2-Set-3	2975	2971	4
chip 8	Coding-Connector-8	Adaptor-1-Set-3	Adaptor-2-Set-3	2991	2986	5
chip 2	Coding-Connector-9	Adaptor-1-Set-3	Adaptor-2-Set-3	2883	2814	69	-0.03	28	35
chip 7	Coding-Connector-9	Adaptor-1-Set-3	Adaptor-2-Set-3	3112	3105	7
chip 7	Coding-Connector-9	Adaptor-1-Set-3	Adaptor-2-Set-3	3117	3108	9
chip 3	Coding-Connector-10	Adaptor-1-Set-3	Adaptor-2-Set-3	2918	2889	29	-0.13	13	15
chip 7	Coding-Connector-10	Adaptor-1-Set-3	Adaptor-2-Set-3	3126	3130	0
chip 7	Coding-Connector-10	Adaptor-1-Set-3	Adaptor-2-Set-3	3051	3040	11
chip 2	Coding-Connector-1	Adaptor-1-Set-3	Adaptor-2-Set-4	2764	2727	37	-0.07	22	18
chip 4	Coding-Connector-1	Adaptor-1-Set-3	Adaptor-2-Set-4	2696	2670	26
chip 6	Coding-Connector-1	Adaptor-1-Set-3	Adaptor-2-Set-4	3003	3001	2
chip 2	Coding-Connector-2	Adaptor-1-Set-3	Adaptor-2-Set-4	2785	2746	39	-0.03	27	17
chip 4	Coding-Connector-2	Adaptor-1-Set-3	Adaptor-2-Set-4	2658	2624	34
chip 6	Coding-Connector-2	Adaptor-1-Set-3	Adaptor-2-Set-4	2986	2978	8
chip 1	Coding-Connector-3	Adaptor-1-Set-3	Adaptor-2-Set-4	2942	2765	177	0.09	61	101
chip 4	Coding-Connector-3	Adaptor-1-Set-3	Adaptor-2-Set-4	2643	2687	0
chip 6	Coding-Connector-3	Adaptor-1-Set-3	Adaptor-2-Set-4	3018	3012	6
chip 1	Coding-Connector-4	Adaptor-1-Set-3	Adaptor-2-Set-4	2845	2821	24	-0.09	18	9
chip 4	Coding-Connector-4	Adaptor-1-Set-3	Adaptor-2-Set-4	2722	2700	22
chip 5	Coding-Connector-4	Adaptor-1-Set-3	Adaptor-2-Set-4	2573	2565	8
chip 3	Coding-Connector-5	Adaptor-1-Set-3	Adaptor-2-Set-4	2736	2707	29	-0.11	15	12
chip 9	Coding-Connector-5	Adaptor-1-Set-3	Adaptor-2-Set-4	2945	2937	8
chip 9	Coding-Connector-5	Adaptor-1-Set-3	Adaptor-2-Set-4	2989	2980	9
chip 3	Coding-Connector-6	Adaptor-1-Set-3	Adaptor-2-Set-4	2855	2829	26	-0.11	15	10
chip 9	Coding-Connector-6	Adaptor-1-Set-3	Adaptor-2-Set-4	2933	2923	10
chip 9	Coding-Connector-6	Adaptor-1-Set-3	Adaptor-2-Set-4	2939	2930	9
chip 2	Coding-Connector-7	Adaptor-1-Set-3	Adaptor-2-Set-4	2752	2729	23	-0.13	11	10
chip 8	Coding-Connector-7	Adaptor-1-Set-3	Adaptor-2-Set-4	2995	2990	5
chip 8	Coding-Connector-7	Adaptor-1-Set-3	Adaptor-2-Set-4	3022	3017	5
chip 3	Coding-Connector-8	Adaptor-1-Set-3	Adaptor-2-Set-4	2834	2798	36	-0.11	15	19
chip 8	Coding-Connector-8	Adaptor-1-Set-3	Adaptor-2-Set-4	2982	2979	3
chip 8	Coding-Connector-8	Adaptor-1-Set-3	Adaptor-2-Set-4	2993	2988	5
chip 2	Coding-Connector-9	Adaptor-1-Set-3	Adaptor-2-Set-4	2800	2767	33	-0.05	24	10
chip 7	Coding-Connector-9	Adaptor-1-Set-3	Adaptor-2-Set-4	3089	3062	27
chip 7	Coding-Connector-9	Adaptor-1-Set-3	Adaptor-2-Set-4	3119	3106	13
chip 3	Coding-Connector-10	Adaptor-1-Set-3	Adaptor-2-Set-4	2853	2823	30	-0.11	15	13
chip 7	Coding-Connector-10	Adaptor-1-Set-3	Adaptor-2-Set-4	3134	3128	6
chip 7	Coding-Connector-10	Adaptor-1-Set-3	Adaptor-2-Set-4	3046	3038	8
chip 2	Coding-Connector-1	Adaptor-1-Set-3	Adaptor-2-Set-5	2733	2713	20	-0.12	13	8
chip 4	Coding-Connector-1	Adaptor-1-Set-3	Adaptor-2-Set-5	2682	2667	15
chip 6	Coding-Connector-1	Adaptor-1-Set-3	Adaptor-2-Set-5	3001	2996	5
chip 2	Coding-Connector-2	Adaptor-1-Set-3	Adaptor-2-Set-5	2760	2743	17	-0.14	10	9
chip 4	Coding-Connector-2	Adaptor-1-Set-3	Adaptor-2-Set-5	2639	2625	14
chip 6	Coding-Connector-2	Adaptor-1-Set-3	Adaptor-2-Set-5	2987	2989	0
chip 1	Coding-Connector-3	Adaptor-1-Set-3	Adaptor-2-Set-5	2913	2797	116	-0.01	40	66
chip 4	Coding-Connector-3	Adaptor-1-Set-3	Adaptor-2-Set-5	2664	2691	0
chip 6	Coding-Connector-3	Adaptor-1-Set-3	Adaptor-2-Set-5	3011	3006	5
chip 1	Coding-Connector-4	Adaptor-1-Set-3	Adaptor-2-Set-5	2858	2857	1	-0.15	8	7
chip 4	Coding-Connector-4	Adaptor-1-Set-3	Adaptor-2-Set-5	2712	2697	15
chip 5	Coding-Connector-4	Adaptor-1-Set-3	Adaptor-2-Set-5	2581	2573	8
chip 3	Coding-Connector-5	Adaptor-1-Set-3	Adaptor-2-Set-5	2722	2704	18	-0.13	11	6
chip 9	Coding-Connector-5	Adaptor-1-Set-3	Adaptor-2-Set-5	2948	2942	6
chip 9	Coding-Connector-5	Adaptor-1-Set-3	Adaptor-2-Set-5	2998	2988	10
chip 3	Coding-Connector-6	Adaptor-1-Set-3	Adaptor-2-Set-5	2851	2828	23	-0.13	11	11
chip 9	Coding-Connector-6	Adaptor-1-Set-3	Adaptor-2-Set-5	2924	2915	9
chip 9	Coding-Connector-6	Adaptor-1-Set-3	Adaptor-2-Set-5	2938	2937	1
chip 2	Coding-Connector-7	Adaptor-1-Set-3	Adaptor-2-Set-5	2751	2737	14	-0.15	9	5
chip 8	Coding-Connector-7	Adaptor-1-Set-3	Adaptor-2-Set-5	3005	2998	7
chip 8	Coding-Connector-7	Adaptor-1-Set-3	Adaptor-2-Set-5	3026	3021	5
chip 3	Coding-Connector-8	Adaptor-1-Set-3	Adaptor-2-Set-5	2850	2822	28	-0.13	11	15
chip 8	Coding-Connector-8	Adaptor-1-Set-3	Adaptor-2-Set-5	2981	2975	6
chip 8	Coding-Connector-8	Adaptor-1-Set-3	Adaptor-2-Set-5	3004	3004	0
chip 2	Coding-Connector-9	Adaptor-1-Set-3	Adaptor-2-Set-5	2793	2770	23	-0.12	13	10
chip 7	Coding-Connector-9	Adaptor-1-Set-3	Adaptor-2-Set-5	3062	3058	4
chip 7	Coding-Connector-9	Adaptor-1-Set-3	Adaptor-2-Set-5	3114	3103	11
chip 3	Coding-Connector-10	Adaptor-1-Set-3	Adaptor-2-Set-5	2959	2940	19	-0.12	13	5
chip 7	Coding-Connector-10	Adaptor-1-Set-3	Adaptor-2-Set-5	3154	3143	11
chip 7	Coding-Connector-10	Adaptor-1-Set-3	Adaptor-2-Set-5	3052	3043	9
chip 2	Coding-Connector-1	Adaptor-1-Set-3	Adaptor-2-Set-6	2733	2707	26	-0.10	17	11
chip 4	Coding-Connector-1	Adaptor-1-Set-3	Adaptor-2-Set-6	2692	2673	19
chip 6	Coding-Connector-1	Adaptor-1-Set-3	Adaptor-2-Set-6	3017	3012	5
chip 2	Coding-Connector-2	Adaptor-1-Set-3	Adaptor-2-Set-6	2764	2741	23	-0.13	14	13
chip 4	Coding-Connector-2	Adaptor-1-Set-3	Adaptor-2-Set-6	2641	2621	20
chip 6	Coding-Connector-2	Adaptor-1-Set-3	Adaptor-2-Set-6	3168	3177	0
chip 1	Coding-Connector-3	Adaptor-1-Set-3	Adaptor-2-Set-6	2810	2765	45	-0.12	17	25
chip 4	Coding-Connector-3	Adaptor-1-Set-3	Adaptor-2-Set-6	2665	2675	0
chip 6	Coding-Connector-3	Adaptor-1-Set-3	Adaptor-2-Set-6	3012	3007	5
chip 1	Coding-Connector-4	Adaptor-1-Set-3	Adaptor-2-Set-6	2873	2844	29	-0.07	21	11
chip 4	Coding-Connector-4	Adaptor-1-Set-3	Adaptor-2-Set-6	2723	2698	25
chip 5	Coding-Connector-4	Adaptor-1-Set-3	Adaptor-2-Set-6	2572	2563	9
chip 3	Coding-Connector-5	Adaptor-1-Set-3	Adaptor-2-Set-6	2751	2727	24	-0.12	14	9
chip 9	Coding-Connector-5	Adaptor-1-Set-3	Adaptor-2-Set-6	2953	2945	8
chip 9	Coding-Connector-5	Adaptor-1-Set-3	Adaptor-2-Set-6	3001	2992	9
chip 3	Coding-Connector-6	Adaptor-1-Set-3	Adaptor-2-Set-6	2813	2793	20	-0.12	12	7
chip 9	Coding-Connector-6	Adaptor-1-Set-3	Adaptor-2-Set-6	2923	2913	10
chip 9	Coding-Connector-6	Adaptor-1-Set-3	Adaptor-2-Set-6	2935	2928	7
chip 2	Coding-Connector-7	Adaptor-1-Set-3	Adaptor-2-Set-6	2684	2667	17	-0.13	11	7
chip 8	Coding-Connector-7	Adaptor-1-Set-3	Adaptor-2-Set-6	3020	3007	13
chip 8	Coding-Connector-7	Adaptor-1-Set-3	Adaptor-2-Set-6	3029	3025	4
chip 3	Coding-Connector-8	Adaptor-1-Set-3	Adaptor-2-Set-6	2807	2784	23	-0.12	12	9
chip 8	Coding-Connector-8	Adaptor-1-Set-3	Adaptor-2-Set-6	2982	2977	5
chip 8	Coding-Connector-8	Adaptor-1-Set-3	Adaptor-2-Set-6	3008	2999	9
chip 2	Coding-Connector-9	Adaptor-1-Set-3	Adaptor-2-Set-6	2795	2770	25	-0.11	15	12
chip 7	Coding-Connector-9	Adaptor-1-Set-3	Adaptor-2-Set-6	3045	3043	2
chip 7	Coding-Connector-9	Adaptor-1-Set-3	Adaptor-2-Set-6	3107	3090	17
chip 3	Coding-Connector-10	Adaptor-1-Set-3	Adaptor-2-Set-6	2876	2849	27	-0.15	11	14
chip 7	Coding-Connector-10	Adaptor-1-Set-3	Adaptor-2-Set-6	3139	3147	0
chip 7	Coding-Connector-10	Adaptor-1-Set-3	Adaptor-2-Set-6	3052	3045	7
chip 2	Coding-Connector-1	Adaptor-1-Set-3	Adaptor-2-Set-7	2728	2702	26	-0.11	15	11
chip 4	Coding-Connector-1	Adaptor-1-Set-3	Adaptor-2-Set-7	2688	2674	14
chip 6	Coding-Connector-1	Adaptor-1-Set-3	Adaptor-2-Set-7	3016	3012	4
chip 2	Coding-Connector-2	Adaptor-1-Set-3	Adaptor-2-Set-7	2765	2744	21	-0.11	15	7
chip 4	Coding-Connector-2	Adaptor-1-Set-3	Adaptor-2-Set-7	2644	2628	16
chip 6	Coding-Connector-2	Adaptor-1-Set-3	Adaptor-2-Set-7	3799	3791	8
chip 1	Coding-Connector-3	Adaptor-1-Set-3	Adaptor-2-Set-7	2773	2742	31	-0.10	16	14
chip 4	Coding-Connector-3	Adaptor-1-Set-3	Adaptor-2-Set-7	2680	2668	12
chip 6	Coding-Connector-3	Adaptor-1-Set-3	Adaptor-2-Set-7	3007	3003	4
chip 1	Coding-Connector-4	Adaptor-1-Set-3	Adaptor-2-Set-7	2826	2803	23	-0.11	14	9
chip 4	Coding-Connector-4	Adaptor-1-Set-3	Adaptor-2-Set-7	2770	2757	13
chip 5	Coding-Connector-4	Adaptor-1-Set-3	Adaptor-2-Set-7	2566	2560	6
chip 3	Coding-Connector-5	Adaptor-1-Set-3	Adaptor-2-Set-7	2734	2714	20	-0.12	12	7
chip 9	Coding-Connector-5	Adaptor-1-Set-3	Adaptor-2-Set-7	2948	2940	8
chip 9	Coding-Connector-5	Adaptor-1-Set-3	Adaptor-2-Set-7	2999	2990	9
chip 3	Coding-Connector-6	Adaptor-1-Set-3	Adaptor-2-Set-7	2788	2769	19	-0.11	14	4
chip 9	Coding-Connector-6	Adaptor-1-Set-3	Adaptor-2-Set-7	2927	2916	11
chip 9	Coding-Connector-6	Adaptor-1-Set-3	Adaptor-2-Set-7	2969	2956	13
chip 2	Coding-Connector-7	Adaptor-1-Set-3	Adaptor-2-Set-7	2687	2672	15	-0.14	9	5
chip 8	Coding-Connector-7	Adaptor-1-Set-3	Adaptor-2-Set-7	3021	3014	7
chip 8	Coding-Connector-7	Adaptor-1-Set-3	Adaptor-2-Set-7	3030	3024	6
chip 3	Coding-Connector-8	Adaptor-1-Set-3	Adaptor-2-Set-7	2838	2815	23	-0.12	13	9
chip 8	Coding-Connector-8	Adaptor-1-Set-3	Adaptor-2-Set-7	2987	2982	5
chip 8	Coding-Connector-8	Adaptor-1-Set-3	Adaptor-2-Set-7	3035	3025	10
chip 2	Coding-Connector-9	Adaptor-1-Set-3	Adaptor-2-Set-7	2793	2770	23	-0.10	17	7
chip 7	Coding-Connector-9	Adaptor-1-Set-3	Adaptor-2-Set-7	3049	3040	9
chip 7	Coding-Connector-9	Adaptor-1-Set-3	Adaptor-2-Set-7	3099	3081	18
chip 3	Coding-Connector-10	Adaptor-1-Set-3	Adaptor-2-Set-7	2980	2948	32	-0.08	20	12
chip 7	Coding-Connector-10	Adaptor-1-Set-3	Adaptor-2-Set-7	3248	3230	18
chip 7	Coding-Connector-10	Adaptor-1-Set-3	Adaptor-2-Set-7	3060	3051	9
chip 2	Coding-Connector-1	Adaptor-1-Set-3	Adaptor-2-Set-8	2729	2703	26	-0.10	16	11
chip 4	Coding-Connector-1	Adaptor-1-Set-3	Adaptor-2-Set-8	2664	2647	17
chip 6	Coding-Connector-1	Adaptor-1-Set-3	Adaptor-2-Set-8	2968	2963	5
chip 2	Coding-Connector-2	Adaptor-1-Set-3	Adaptor-2-Set-8	2779	2757	22	-0.11	14	7
chip 4	Coding-Connector-2	Adaptor-1-Set-3	Adaptor-2-Set-8	2657	2644	13
chip 6	Coding-Connector-2	Adaptor-1-Set-3	Adaptor-2-Set-8	2982	2974	8
chip 1	Coding-Connector-3	Adaptor-1-Set-3	Adaptor-2-Set-8	2838	2800	38	-0.04	25	13
chip 4	Coding-Connector-3	Adaptor-1-Set-3	Adaptor-2-Set-8	2646	2620	26
chip 6	Coding-Connector-3	Adaptor-1-Set-3	Adaptor-2-Set-8	3013	3001	12
chip 1	Coding-Connector-4	Adaptor-1-Set-3	Adaptor-2-Set-8	2695	2681	14	-0.12	12	5
chip 4	Coding-Connector-4	Adaptor-1-Set-3	Adaptor-2-Set-8	2715	2699	16
chip 5	Coding-Connector-4	Adaptor-1-Set-3	Adaptor-2-Set-8	2575	2568	7
chip 3	Coding-Connector-5	Adaptor-1-Set-3	Adaptor-2-Set-8	2741	2721	20	-0.12	14	6
chip 9	Coding-Connector-5	Adaptor-1-Set-3	Adaptor-2-Set-8	2937	2927	10
chip 9	Coding-Connector-5	Adaptor-1-Set-3	Adaptor-2-Set-8	2958	2947	11
chip 3	Coding-Connector-6	Adaptor-1-Set-3	Adaptor-2-Set-8	2755	2735	20	-0.11	15	5
chip 9	Coding-Connector-6	Adaptor-1-Set-3	Adaptor-2-Set-8	2923	2911	12
chip 9	Coding-Connector-6	Adaptor-1-Set-3	Adaptor-2-Set-8	2967	2955	12
chip 2	Coding-Connector-7	Adaptor-1-Set-3	Adaptor-2-Set-8	2717	2693	24	-0.14	10	12
chip 8	Coding-Connector-7	Adaptor-1-Set-3	Adaptor-2-Set-8	2985	2981	4
chip 8	Coding-Connector-7	Adaptor-1-Set-3	Adaptor-2-Set-8	2998	2995	3
chip 3	Coding-Connector-8	Adaptor-1-Set-3	Adaptor-2-Set-8	2799	2777	22	-0.14	10	10
chip 8	Coding-Connector-8	Adaptor-1-Set-3	Adaptor-2-Set-8	3007	3003	4
chip 8	Coding-Connector-8	Adaptor-1-Set-3	Adaptor-2-Set-8	2989	2984	5
chip 2	Coding-Connector-9	Adaptor-1-Set-3	Adaptor-2-Set-8	2900	2914	0	-0.19	6	10
chip 7	Coding-Connector-9	Adaptor-1-Set-3	Adaptor-2-Set-8	3123	3123	0
chip 7	Coding-Connector-9	Adaptor-1-Set-3	Adaptor-2-Set-8	3177	3159	18
chip 3	Coding-Connector-10	Adaptor-1-Set-3	Adaptor-2-Set-8	2855	2829	26	-0.13	12	12
chip 7	Coding-Connector-10	Adaptor-1-Set-3	Adaptor-2-Set-8	3327	3322	5
chip 7	Coding-Connector-10	Adaptor-1-Set-3	Adaptor-2-Set-8	3236	3232	4
chip 2	Coding-Connector-1	Adaptor-1-Set-3	Adaptor-2-Set-9	2706	2681	25	0.02	36	33
chip 4	Coding-Connector-1	Adaptor-1-Set-3	Adaptor-2-Set-9	2724	2650	74
chip 6	Coding-Connector-1	Adaptor-1-Set-3	Adaptor-2-Set-9	2964	2954	10
chip 2	Coding-Connector-2	Adaptor-1-Set-3	Adaptor-2-Set-9	2845	2767	78	0.07	43	30
chip 4	Coding-Connector-2	Adaptor-1-Set-3	Adaptor-2-Set-9	2684	2661	23
chip 6	Coding-Connector-2	Adaptor-1-Set-3	Adaptor-2-Set-9	3049	3021	28
chip 1	Coding-Connector-3	Adaptor-1-Set-3	Adaptor-2-Set-9	2856	2773	83	0.01	33	43
chip 4	Coding-Connector-3	Adaptor-1-Set-3	Adaptor-2-Set-9	2679	2672	7
chip 6	Coding-Connector-3	Adaptor-1-Set-3	Adaptor-2-Set-9	3001	2991	10
chip 1	Coding-Connector-4	Adaptor-1-Set-3	Adaptor-2-Set-9	2758	2711	47	-0.19	18	25
chip 4	Coding-Connector-4	Adaptor-1-Set-3	Adaptor-2-Set-9	2657	2706	0
chip 5	Coding-Connector-4	Adaptor-1-Set-3	Adaptor-2-Set-9	2577	2570	7
chip 3	Coding-Connector-5	Adaptor-1-Set-3	Adaptor-2-Set-9	2762	2727	35	-0.09	18	15
chip 9	Coding-Connector-5	Adaptor-1-Set-3	Adaptor-2-Set-9	2940	2930	10
chip 9	Coding-Connector-5	Adaptor-1-Set-3	Adaptor-2-Set-9	2951	2943	8
chip 3	Coding-Connector-6	Adaptor-1-Set-3	Adaptor-2-Set-9	2768	2742	26	-0.09	17	8
chip 9	Coding-Connector-6	Adaptor-1-Set-3	Adaptor-2-Set-9	2929	2916	13
chip 9	Coding-Connector-6	Adaptor-1-Set-3	Adaptor-2-Set-9	2963	2951	12
chip 2	Coding-Connector-7	Adaptor-1-Set-3	Adaptor-2-Set-9	2699	2674	25	-0.14	10	13
chip 8	Coding-Connector-7	Adaptor-1-Set-3	Adaptor-2-Set-9	2981	2977	4
chip 8	Coding-Connector-7	Adaptor-1-Set-3	Adaptor-2-Set-9	2992	2990	2
chip 3	Coding-Connector-8	Adaptor-1-Set-3	Adaptor-2-Set-9	2864	2835	29	-0.12	12	14
chip 8	Coding-Connector-8	Adaptor-1-Set-3	Adaptor-2-Set-9	2989	2986	3
chip 8	Coding-Connector-8	Adaptor-1-Set-3	Adaptor-2-Set-9	2971	2966	5
chip 2	Coding-Connector-9	Adaptor-1-Set-3	Adaptor-2-Set-9	2727	2705	22	-0.12	13	8
chip 7	Coding-Connector-9	Adaptor-1-Set-3	Adaptor-2-Set-9	3127	3119	8
chip 7	Coding-Connector-9	Adaptor-1-Set-3	Adaptor-2-Set-9	3158	3149	9
chip 3	Coding-Connector-10	Adaptor-1-Set-3	Adaptor-2-Set-9	2835	2802	33	-0.10	16	15
chip 7	Coding-Connector-10	Adaptor-1-Set-3	Adaptor-2-Set-9	3310	3306	4
chip 7	Coding-Connector-10	Adaptor-1-Set-3	Adaptor-2-Set-9	3240	3229	11
chip 2	Coding-Connector-1	Adaptor-1-Set-3	Adaptor-2-Set-1	2700	2676	24	-0.10	16	10
chip 4	Coding-Connector-1	Adaptor-1-Set-3	Adaptor-2-Set-1	2660	2640	20
chip 6	Coding-Connector-1	Adaptor-1-Set-3	Adaptor-2-Set-1	2967	2962	5
chip 2	Coding-Connector-2	Adaptor-1-Set-3	Adaptor-2-Set-1	2785	2758	27	-0.13	15	14
chip 4	Coding-Connector-2	Adaptor-1-Set-3	Adaptor-2-Set-1	2667	2649	18
chip 6	Coding-Connector-2	Adaptor-1-Set-3	Adaptor-2-Set-1	2977	2990	0
chip 1	Coding-Connector-3	Adaptor-1-Set-3	Adaptor-2-Set-1	2800	2762	38	-0.05	24	15
chip 4	Coding-Connector-3	Adaptor-1-Set-3	Adaptor-2-Set-1	2650	2624	26
chip 6	Coding-Connector-3	Adaptor-1-Set-3	Adaptor-2-Set-1	3011	3002	9
chip 1	Coding-Connector-4	Adaptor-1-Set-3	Adaptor-2-Set-1	2732	2704	28	-0.09	18	11
chip 4	Coding-Connector-4	Adaptor-1-Set-3	Adaptor-2-Set-1	2705	2685	20
chip 5	Coding-Connector-4	Adaptor-1-Set-3	Adaptor-2-Set-1	2579	2572	7
chip 3	Coding-Connector-5	Adaptor-1-Set-3	Adaptor-2-Set-1	2740	2717	23	-0.12	14	10
chip 9	Coding-Connector-5	Adaptor-1-Set-3	Adaptor-2-Set-1	2937	2933	4
chip 9	Coding-Connector-5	Adaptor-1-Set-3	Adaptor-2-Set-1	3064	3050	14
chip 3	Coding-Connector-6	Adaptor-1-Set-3	Adaptor-2-Set-1	2770	2743	27	-0.11	15	11
chip 9	Coding-Connector-6	Adaptor-1-Set-3	Adaptor-2-Set-1	2920	2913	7
chip 9	Coding-Connector-6	Adaptor-1-Set-3	Adaptor-2-Set-1	2971	2960	11
chip 2	Coding-Connector-7	Adaptor-1-Set-3	Adaptor-2-Set-1	2743	2718	25	-0.12	13	10
chip 8	Coding-Connector-7	Adaptor-1-Set-3	Adaptor-2-Set-1	2983	2976	7
chip 8	Coding-Connector-7	Adaptor-1-Set-3	Adaptor-2-Set-1	3202	3195	7
chip 3	Coding-Connector-8	Adaptor-1-Set-3	Adaptor-2-Set-1	2789	2754	35	-0.11	14	18
chip 8	Coding-Connector-8	Adaptor-1-Set-3	Adaptor-2-Set-1	2974	2973	1
chip 8	Coding-Connector-8	Adaptor-1-Set-3	Adaptor-2-Set-1	2975	2969	6
chip 2	Coding-Connector-9	Adaptor-1-Set-3	Adaptor-2-Set-1	2724	2699	25	-0.14	13	13
chip 7	Coding-Connector-9	Adaptor-1-Set-3	Adaptor-2-Set-1	3115	3127	0
chip 7	Coding-Connector-9	Adaptor-1-Set-3	Adaptor-2-Set-1	3158	3144	14
chip 3	Coding-Connector-10	Adaptor-1-Set-3	Adaptor-2-Set-1	2825	2802	23	-0.14	11	12
chip 7	Coding-Connector-10	Adaptor-1-Set-3	Adaptor-2-Set-1	3314	3316	0
chip 7	Coding-Connector-10	Adaptor-1-Set-3	Adaptor-2-Set-1	3134	3125	9
chip 2	Coding-Connector-1	Adaptor-1-Set-4	Adaptor-2-Set-1	2935	2774	161	0.70	149	144
chip 4	Coding-Connector-1	Adaptor-1-Set-4	Adaptor-2-Set-1	2957	2670	287
chip 6	Coding-Connector-1	Adaptor-1-Set-4	Adaptor-2-Set-1	3008	3019	0
chip 2	Coding-Connector-2	Adaptor-1-Set-4	Adaptor-2-Set-1	2770	2758	12	-0.14	10	3
chip 4	Coding-Connector-2	Adaptor-1-Set-4	Adaptor-2-Set-1	2655	2644	11
chip 6	Coding-Connector-2	Adaptor-1-Set-4	Adaptor-2-Set-1	2976	2969	7
chip 1	Coding-Connector-3	Adaptor-1-Set-4	Adaptor-2-Set-1	2781	2765	16	-0.12	12	4
chip 4	Coding-Connector-3	Adaptor-1-Set-4	Adaptor-2-Set-1	2637	2625	12
chip 6	Coding-Connector-3	Adaptor-1-Set-4	Adaptor-2-Set-1	2999	2990	9
chip 1	Coding-Connector-4	Adaptor-1-Set-4	Adaptor-2-Set-1	2760	2716	44	-0.05	25	19
chip 4	Coding-Connector-4	Adaptor-1-Set-4	Adaptor-2-Set-1	2690	2683	7
chip 5	Coding-Connector-4	Adaptor-1-Set-4	Adaptor-2-Set-1	2615	2592	23
chip 3	Coding-Connector-5	Adaptor-1-Set-4	Adaptor-2-Set-1	2764	2747	17	-0.09	18	14
chip 9	Coding-Connector-5	Adaptor-1-Set-4	Adaptor-2-Set-1	2934	2929	5
chip 9	Coding-Connector-5	Adaptor-1-Set-4	Adaptor-2-Set-1	3018	2986	32
chip 3	Coding-Connector-6	Adaptor-1-Set-4	Adaptor-2-Set-1	2747	2728	19	-0.12	12	6
chip 9	Coding-Connector-6	Adaptor-1-Set-4	Adaptor-2-Set-1	2920	2911	9
chip 9	Coding-Connector-6	Adaptor-1-Set-4	Adaptor-2-Set-1	2974	2965	9
chip 2	Coding-Connector-7	Adaptor-1-Set-4	Adaptor-2-Set-1	2749	2731	18	-0.14	9	8
chip 8	Coding-Connector-7	Adaptor-1-Set-4	Adaptor-2-Set-1	2977	2972	5
chip 8	Coding-Connector-7	Adaptor-1-Set-4	Adaptor-2-Set-1	2991	2986	5
chip 3	Coding-Connector-8	Adaptor-1-Set-4	Adaptor-2-Set-1	2778	2759	19	-0.14	10	8
chip 8	Coding-Connector-8	Adaptor-1-Set-4	Adaptor-2-Set-1	2975	2971	4
chip 8	Coding-Connector-8	Adaptor-1-Set-4	Adaptor-2-Set-1	2982	2974	8
chip 2	Coding-Connector-9	Adaptor-1-Set-4	Adaptor-2-Set-1	2710	2691	19	-0.13	11	8
chip 7	Coding-Connector-9	Adaptor-1-Set-4	Adaptor-2-Set-1	3170	3166	4
chip 7	Coding-Connector-9	Adaptor-1-Set-4	Adaptor-2-Set-1	3155	3146	9
chip 3	Coding-Connector-10	Adaptor-1-Set-4	Adaptor-2-Set-1	2804	2785	19	-0.15	10	10
chip 7	Coding-Connector-10	Adaptor-1-Set-4	Adaptor-2-Set-1	3329	3332	0
chip 7	Coding-Connector-10	Adaptor-1-Set-4	Adaptor-2-Set-1	3118	3108	10
chip 2	Coding-Connector-1	Adaptor-1-Set-4	Adaptor-2-Set-2	2800	2768	32	-0.05	25	8
chip 4	Coding-Connector-1	Adaptor-1-Set-4	Adaptor-2-Set-2	2661	2634	27
chip 6	Coding-Connector-1	Adaptor-1-Set-4	Adaptor-2-Set-2	3009	2993	16
chip 2	Coding-Connector-2	Adaptor-1-Set-4	Adaptor-2-Set-2	2783	2759	24	-0.05	24	15
chip 4	Coding-Connector-2	Adaptor-1-Set-4	Adaptor-2-Set-2	2683	2645	38
chip 6	Coding-Connector-2	Adaptor-1-Set-4	Adaptor-2-Set-2	2976	2967	9
chip 1	Coding-Connector-3	Adaptor-1-Set-4	Adaptor-2-Set-2	2779	2754	25	-0.09	18	8
chip 4	Coding-Connector-3	Adaptor-1-Set-4	Adaptor-2-Set-2	2630	2609	21
chip 6	Coding-Connector-3	Adaptor-1-Set-4	Adaptor-2-Set-2	3002	2993	9
chip 1	Coding-Connector-4	Adaptor-1-Set-4	Adaptor-2-Set-2	2791	2725	66	0.02	35	27
chip 4	Coding-Connector-4	Adaptor-1-Set-4	Adaptor-2-Set-2	2702	2682	20
chip 5	Coding-Connector-4	Adaptor-1-Set-4	Adaptor-2-Set-2	2659	2639	20
chip 3	Coding-Connector-5	Adaptor-1-Set-4	Adaptor-2-Set-2	2773	2748	25	-0.11	15	9
chip 9	Coding-Connector-5	Adaptor-1-Set-4	Adaptor-2-Set-2	2939	2928	11
chip 9	Coding-Connector-5	Adaptor-1-Set-4	Adaptor-2-Set-2	3030	3021	9
chip 3	Coding-Connector-6	Adaptor-1-Set-4	Adaptor-2-Set-2	2758	2735	23	-0.11	15	7
chip 9	Coding-Connector-6	Adaptor-1-Set-4	Adaptor-2-Set-2	2913	2902	11
chip 9	Coding-Connector-6	Adaptor-1-Set-4	Adaptor-2-Set-2	2975	2964	11
chip 2	Coding-Connector-7	Adaptor-1-Set-4	Adaptor-2-Set-2	2749	2722	27	-0.08	20	13
chip 8	Coding-Connector-7	Adaptor-1-Set-4	Adaptor-2-Set-2	2985	2980	5
chip 8	Coding-Connector-7	Adaptor-1-Set-4	Adaptor-2-Set-2	3386	3359	27
chip 3	Coding-Connector-8	Adaptor-1-Set-4	Adaptor-2-Set-2	2786	2754	32	-0.12	14	16
chip 8	Coding-Connector-8	Adaptor-1-Set-4	Adaptor-2-Set-2	2967	2962	5
chip 8	Coding-Connector-8	Adaptor-1-Set-4	Adaptor-2-Set-2	2982	2978	4
chip 2	Coding-Connector-9	Adaptor-1-Set-4	Adaptor-2-Set-2	2732	2703	29	-0.10	16	11
chip 7	Coding-Connector-9	Adaptor-1-Set-4	Adaptor-2-Set-2	3093	3085	8
chip 7	Coding-Connector-9	Adaptor-1-Set-4	Adaptor-2-Set-2	3154	3143	11
chip 3	Coding-Connector-10	Adaptor-1-Set-4	Adaptor-2-Set-2	2847	2822	25	-0.11	14	11
chip 7	Coding-Connector-10	Adaptor-1-Set-4	Adaptor-2-Set-2	3295	3292	3
chip 7	Coding-Connector-10	Adaptor-1-Set-4	Adaptor-2-Set-2	3198	3183	15
chip 2	Coding-Connector-1	Adaptor-1-Set-4	Adaptor-2-Set-3	2799	2773	26	-0.08	19	8
chip 4	Coding-Connector-1	Adaptor-1-Set-4	Adaptor-2-Set-3	2653	2633	20
chip 6	Coding-Connector-1	Adaptor-1-Set-4	Adaptor-2-Set-3	2959	2949	10
chip 2	Coding-Connector-2	Adaptor-1-Set-4	Adaptor-2-Set-3	2802	2784	18	-0.11	14	6
chip 4	Coding-Connector-2	Adaptor-1-Set-4	Adaptor-2-Set-3	2657	2640	17
chip 6	Coding-Connector-2	Adaptor-1-Set-4	Adaptor-2-Set-3	2973	2965	8
chip 1	Coding-Connector-3	Adaptor-1-Set-4	Adaptor-2-Set-3	2745	2723	22	-0.09	18	8
chip 4	Coding-Connector-3	Adaptor-1-Set-4	Adaptor-2-Set-3	2627	2604	23
chip 6	Coding-Connector-3	Adaptor-1-Set-4	Adaptor-2-Set-3	3006	2998	8
chip 1	Coding-Connector-4	Adaptor-1-Set-4	Adaptor-2-Set-3	3176	2808	368	3.05	528	187
chip 4	Coding-Connector-4	Adaptor-1-Set-4	Adaptor-2-Set-3	3223	2742	481
chip 5	Coding-Connector-4	Adaptor-1-Set-4	Adaptor-2-Set-3	3490	2756	734
chip 3	Coding-Connector-5	Adaptor-1-Set-4	Adaptor-2-Set-3	2776	2755	21	-0.12	12	8
chip 9	Coding-Connector-5	Adaptor-1-Set-4	Adaptor-2-Set-3	2937	2927	10
chip 9	Coding-Connector-5	Adaptor-1-Set-4	Adaptor-2-Set-3	2945	2939	6
chip 3	Coding-Connector-6	Adaptor-1-Set-4	Adaptor-2-Set-3	2749	2735	14	-0.13	11	3
chip 9	Coding-Connector-6	Adaptor-1-Set-4	Adaptor-2-Set-3	2914	2905	9
chip 9	Coding-Connector-6	Adaptor-1-Set-4	Adaptor-2-Set-3	2973	2962	11
chip 2	Coding-Connector-7	Adaptor-1-Set-4	Adaptor-2-Set-3	2743	2721	22	-0.11	15	10
chip 8	Coding-Connector-7	Adaptor-1-Set-4	Adaptor-2-Set-3	2987	2984	3
chip 8	Coding-Connector-7	Adaptor-1-Set-4	Adaptor-2-Set-3	3485	3466	19
chip 3	Coding-Connector-8	Adaptor-1-Set-4	Adaptor-2-Set-3	2790	2768	22	-0.14	10	11
chip 8	Coding-Connector-8	Adaptor-1-Set-4	Adaptor-2-Set-3	2965	2963	2
chip 8	Coding-Connector-8	Adaptor-1-Set-4	Adaptor-2-Set-3	2980	2975	5
chip 2	Coding-Connector-9	Adaptor-1-Set-4	Adaptor-2-Set-3	2738	2714	24	-0.07	22	14
chip 7	Coding-Connector-9	Adaptor-1-Set-4	Adaptor-2-Set-3	3088	3081	7
chip 7	Coding-Connector-9	Adaptor-1-Set-4	Adaptor-2-Set-3	3398	3364	34
chip 3	Coding-Connector-10	Adaptor-1-Set-4	Adaptor-2-Set-3	2800	2777	23	-0.11	15	8
chip 7	Coding-Connector-10	Adaptor-1-Set-4	Adaptor-2-Set-3	3293	3285	8
chip 7	Coding-Connector-10	Adaptor-1-Set-4	Adaptor-2-Set-3	3196	3181	15
chip 2	Coding-Connector-1	Adaptor-1-Set-4	Adaptor-2-Set-4	2818	2778	40	-0.01	31	14
chip 4	Coding-Connector-1	Adaptor-1-Set-4	Adaptor-2-Set-4	2675	2637	38
chip 6	Coding-Connector-1	Adaptor-1-Set-4	Adaptor-2-Set-4	2966	2952	14
chip 2	Coding-Connector-2	Adaptor-1-Set-4	Adaptor-2-Set-4	2884	2845	39	-0.04	27	18
chip 4	Coding-Connector-2	Adaptor-1-Set-4	Adaptor-2-Set-4	2659	2624	35
chip 6	Coding-Connector-2	Adaptor-1-Set-4	Adaptor-2-Set-4	2969	2963	6
chip 1	Coding-Connector-3	Adaptor-1-Set-4	Adaptor-2-Set-4	2769	2726	43	0.01	34	26
chip 4	Coding-Connector-3	Adaptor-1-Set-4	Adaptor-2-Set-4	2664	2609	55
chip 6	Coding-Connector-3	Adaptor-1-Set-4	Adaptor-2-Set-4	3014	3009	5
chip 1	Coding-Connector-4	Adaptor-1-Set-4	Adaptor-2-Set-4	3651	2900	751	4.70	796	122
chip 4	Coding-Connector-4	Adaptor-1-Set-4	Adaptor-2-Set-4	3466	2763	703
chip 5	Coding-Connector-4	Adaptor-1-Set-4	Adaptor-2-Set-4	4149	3214	935
chip 3	Coding-Connector-5	Adaptor-1-Set-4	Adaptor-2-Set-4	2774	2748	26	-0.08	19	9
chip 9	Coding-Connector-5	Adaptor-1-Set-4	Adaptor-2-Set-4	2964	2942	22
chip 9	Coding-Connector-5	Adaptor-1-Set-4	Adaptor-2-Set-4	2950	2941	9
chip 3	Coding-Connector-6	Adaptor-1-Set-4	Adaptor-2-Set-4	2777	2746	31	-0.09	17	12
chip 9	Coding-Connector-6	Adaptor-1-Set-4	Adaptor-2-Set-4	2917	2905	12
chip 9	Coding-Connector-6	Adaptor-1-Set-4	Adaptor-2-Set-4	2968	2959	9
chip 2	Coding-Connector-7	Adaptor-1-Set-4	Adaptor-2-Set-4	2766	2726	40	-0.09	18	19
chip 8	Coding-Connector-7	Adaptor-1-Set-4	Adaptor-2-Set-4	2993	2983	10
chip 8	Coding-Connector-7	Adaptor-1-Set-4	Adaptor-2-Set-4	2989	2984	5
chip 3	Coding-Connector-8	Adaptor-1-Set-4	Adaptor-2-Set-4	2817	2777	40	-0.11	15	22
chip 8	Coding-Connector-8	Adaptor-1-Set-4	Adaptor-2-Set-4	2968	2964	4
chip 8	Coding-Connector-8	Adaptor-1-Set-4	Adaptor-2-Set-4	2975	2974	1
chip 2	Coding-Connector-9	Adaptor-1-Set-4	Adaptor-2-Set-4	2766	2720	46	-0.08	20	23
chip 7	Coding-Connector-9	Adaptor-1-Set-4	Adaptor-2-Set-4	3071	3066	5
chip 7	Coding-Connector-9	Adaptor-1-Set-4	Adaptor-2-Set-4	3424	3416	8
chip 3	Coding-Connector-10	Adaptor-1-Set-4	Adaptor-2-Set-4	2850	2808	42	-0.08	19	20
chip 7	Coding-Connector-10	Adaptor-1-Set-4	Adaptor-2-Set-4	3264	3259	5
chip 7	Coding-Connector-10	Adaptor-1-Set-4	Adaptor-2-Set-4	3113	3104	9
chip 2	Coding-Connector-1	Adaptor-1-Set-4	Adaptor-2-Set-5	2796	2776	20	-0.10	16	4
chip 4	Coding-Connector-1	Adaptor-1-Set-4	Adaptor-2-Set-5	2628	2613	15
chip 6	Coding-Connector-1	Adaptor-1-Set-4	Adaptor-2-Set-5	2958	2946	12
chip 2	Coding-Connector-2	Adaptor-1-Set-4	Adaptor-2-Set-5	2808	2790	18	-0.11	15	5
chip 4	Coding-Connector-2	Adaptor-1-Set-4	Adaptor-2-Set-5	2638	2620	18
chip 6	Coding-Connector-2	Adaptor-1-Set-4	Adaptor-2-Set-5	2969	2960	9
chip 1	Coding-Connector-3	Adaptor-1-Set-4	Adaptor-2-Set-5	2753	2732	21	-0.09	18	7
chip 4	Coding-Connector-3	Adaptor-1-Set-4	Adaptor-2-Set-5	2637	2614	23
chip 6	Coding-Connector-3	Adaptor-1-Set-4	Adaptor-2-Set-5	3009	2999	10
chip 1	Coding-Connector-4	Adaptor-1-Set-4	Adaptor-2-Set-5	2816	2737	79	0.00	34	41
chip 4	Coding-Connector-4	Adaptor-1-Set-4	Adaptor-2-Set-5	2687	2691	0
chip 5	Coding-Connector-4	Adaptor-1-Set-4	Adaptor-2-Set-5	2596	2573	23
chip 3	Coding-Connector-5	Adaptor-1-Set-4	Adaptor-2-Set-5	2747	2731	16	-0.13	12	6
chip 9	Coding-Connector-5	Adaptor-1-Set-4	Adaptor-2-Set-5	2947	2933	14
chip 9	Coding-Connector-5	Adaptor-1-Set-4	Adaptor-2-Set-5	2958	2953	5
chip 3	Coding-Connector-6	Adaptor-1-Set-4	Adaptor-2-Set-5	2739	2721	18	-0.12	14	4
chip 9	Coding-Connector-6	Adaptor-1-Set-4	Adaptor-2-Set-5	2918	2906	12
chip 9	Coding-Connector-6	Adaptor-1-Set-4	Adaptor-2-Set-5	2957	2946	11
chip 2	Coding-Connector-7	Adaptor-1-Set-4	Adaptor-2-Set-5	2743	2717	26	-0.12	13	11
chip 8	Coding-Connector-7	Adaptor-1-Set-4	Adaptor-2-Set-5	2998	2990	8
chip 8	Coding-Connector-7	Adaptor-1-Set-4	Adaptor-2-Set-5	2996	2990	6
chip 3	Coding-Connector-8	Adaptor-1-Set-4	Adaptor-2-Set-5	2784	2757	27	-0.12	13	12
chip 8	Coding-Connector-8	Adaptor-1-Set-4	Adaptor-2-Set-5	2971	2966	5
chip 8	Coding-Connector-8	Adaptor-1-Set-4	Adaptor-2-Set-5	2976	2970	6
chip 2	Coding-Connector-9	Adaptor-1-Set-4	Adaptor-2-Set-5	2766	2743	23	-0.14	10	12
chip 7	Coding-Connector-9	Adaptor-1-Set-4	Adaptor-2-Set-5	3067	3060	7
chip 7	Coding-Connector-9	Adaptor-1-Set-4	Adaptor-2-Set-5	3181	3184	0
chip 3	Coding-Connector-10	Adaptor-1-Set-4	Adaptor-2-Set-5	2856	2834	22	-0.13	12	10
chip 7	Coding-Connector-10	Adaptor-1-Set-4	Adaptor-2-Set-5	3233	3231	2
chip 7	Coding-Connector-10	Adaptor-1-Set-4	Adaptor-2-Set-5	3106	3095	11
chip 2	Coding-Connector-1	Adaptor-1-Set-4	Adaptor-2-Set-6	2807	2777	30	-0.05	25	11
chip 4	Coding-Connector-1	Adaptor-1-Set-4	Adaptor-2-Set-6	2671	2638	33
chip 6	Coding-Connector-1	Adaptor-1-Set-4	Adaptor-2-Set-6	2960	2948	12
chip 2	Coding-Connector-2	Adaptor-1-Set-4	Adaptor-2-Set-6	2809	2774	35	-0.06	23	14
chip 4	Coding-Connector-2	Adaptor-1-Set-4	Adaptor-2-Set-6	2641	2614	27
chip 6	Coding-Connector-2	Adaptor-1-Set-4	Adaptor-2-Set-6	2968	2960	8
chip 1	Coding-Connector-3	Adaptor-1-Set-4	Adaptor-2-Set-6	2754	2723	31	-0.04	26	13
chip 4	Coding-Connector-3	Adaptor-1-Set-4	Adaptor-2-Set-6	2680	2644	36
chip 6	Coding-Connector-3	Adaptor-1-Set-4	Adaptor-2-Set-6	3021	3009	12
chip 1	Coding-Connector-4	Adaptor-1-Set-4	Adaptor-2-Set-6	2782	2735	47	0.00	33	16
chip 4	Coding-Connector-4	Adaptor-1-Set-4	Adaptor-2-Set-6	2705	2668	37
chip 5	Coding-Connector-4	Adaptor-1-Set-4	Adaptor-2-Set-6	2563	2548	15
chip 3	Coding-Connector-5	Adaptor-1-Set-4	Adaptor-2-Set-6	2749	2723	26	-0.12	13	13
chip 9	Coding-Connector-5	Adaptor-1-Set-4	Adaptor-2-Set-6	2927	2916	11
chip 9	Coding-Connector-5	Adaptor-1-Set-4	Adaptor-2-Set-6	2956	2955	1
chip 3	Coding-Connector-6	Adaptor-1-Set-4	Adaptor-2-Set-6	2732	2713	19	-0.13	11	7
chip 9	Coding-Connector-6	Adaptor-1-Set-4	Adaptor-2-Set-6	2915	2908	7
chip 9	Coding-Connector-6	Adaptor-1-Set-4	Adaptor-2-Set-6	2948	2941	7
chip 2	Coding-Connector-7	Adaptor-1-Set-4	Adaptor-2-Set-6	2749	2716	33	-0.12	13	18
chip 8	Coding-Connector-7	Adaptor-1-Set-4	Adaptor-2-Set-6	2983	2978	5
chip 8	Coding-Connector-7	Adaptor-1-Set-4	Adaptor-2-Set-6	2992	2992	0
chip 3	Coding-Connector-8	Adaptor-1-Set-4	Adaptor-2-Set-6	2783	2756	27	-0.13	12	13
chip 8	Coding-Connector-8	Adaptor-1-Set-4	Adaptor-2-Set-6	2968	2965	3
chip 8	Coding-Connector-8	Adaptor-1-Set-4	Adaptor-2-Set-6	2976	2970	6
chip 2	Coding-Connector-9	Adaptor-1-Set-4	Adaptor-2-Set-6	2800	2773	27	-0.13	12	13
chip 7	Coding-Connector-9	Adaptor-1-Set-4	Adaptor-2-Set-6	3060	3053	7
chip 7	Coding-Connector-9	Adaptor-1-Set-4	Adaptor-2-Set-6	3130	3128	2
chip 3	Coding-Connector-10	Adaptor-1-Set-4	Adaptor-2-Set-6	2863	2828	35	-0.10	16	16
chip 7	Coding-Connector-10	Adaptor-1-Set-4	Adaptor-2-Set-6	3211	3206	5
chip 7	Coding-Connector-10	Adaptor-1-Set-4	Adaptor-2-Set-6	3067	3058	9
chip 2	Coding-Connector-1	Adaptor-1-Set-4	Adaptor-2-Set-7	2785	2762	23	-0.11	15	7
chip 4	Coding-Connector-1	Adaptor-1-Set-4	Adaptor-2-Set-7	2644	2631	13
chip 6	Coding-Connector-1	Adaptor-1-Set-4	Adaptor-2-Set-7	2955	2946	9
chip 2	Coding-Connector-2	Adaptor-1-Set-4	Adaptor-2-Set-7	2802	2777	25	-0.09	18	8
chip 4	Coding-Connector-2	Adaptor-1-Set-4	Adaptor-2-Set-7	2678	2659	19
chip 6	Coding-Connector-2	Adaptor-1-Set-4	Adaptor-2-Set-7	2967	2958	9
chip 1	Coding-Connector-3	Adaptor-1-Set-4	Adaptor-2-Set-7	2724	2709	15	-0.09	18	6
chip 4	Coding-Connector-3	Adaptor-1-Set-4	Adaptor-2-Set-7	2646	2622	24
chip 6	Coding-Connector-3	Adaptor-1-Set-4	Adaptor-2-Set-7	3019	3005	14
chip 1	Coding-Connector-4	Adaptor-1-Set-4	Adaptor-2-Set-7	2784	2748	36	-0.05	24	14
chip 4	Coding-Connector-4	Adaptor-1-Set-4	Adaptor-2-Set-7	2726	2698	28
chip 5	Coding-Connector-4	Adaptor-1-Set-4	Adaptor-2-Set-7	2557	2549	8
chip 3	Coding-Connector-5	Adaptor-1-Set-4	Adaptor-2-Set-7	2733	2714	19	-0.12	13	6
chip 9	Coding-Connector-5	Adaptor-1-Set-4	Adaptor-2-Set-7	2923	2913	10
chip 9	Coding-Connector-5	Adaptor-1-Set-4	Adaptor-2-Set-7	2953	2944	9
chip 3	Coding-Connector-6	Adaptor-1-Set-4	Adaptor-2-Set-7	2734	2719	15	-0.12	13	2
chip 9	Coding-Connector-6	Adaptor-1-Set-4	Adaptor-2-Set-7	2913	2902	11
chip 9	Coding-Connector-6	Adaptor-1-Set-4	Adaptor-2-Set-7	2957	2944	13
chip 2	Coding-Connector-7	Adaptor-1-Set-4	Adaptor-2-Set-7	2724	2704	20	-0.14	9	10
chip 8	Coding-Connector-7	Adaptor-1-Set-4	Adaptor-2-Set-7	2977	2975	2
chip 8	Coding-Connector-7	Adaptor-1-Set-4	Adaptor-2-Set-7	2989	2984	5
chip 3	Coding-Connector-8	Adaptor-1-Set-4	Adaptor-2-Set-7	2772	2748	24	-0.13	11	11
chip 8	Coding-Connector-8	Adaptor-1-Set-4	Adaptor-2-Set-7	2967	2962	5
chip 8	Coding-Connector-8	Adaptor-1-Set-4	Adaptor-2-Set-7	2975	2971	4
chip 2	Coding-Connector-9	Adaptor-1-Set-4	Adaptor-2-Set-7	2800	2778	22	-0.13	11	10
chip 7	Coding-Connector-9	Adaptor-1-Set-4	Adaptor-2-Set-7	3065	3059	6
chip 7	Coding-Connector-9	Adaptor-1-Set-4	Adaptor-2-Set-7	3123	3119	4
chip 3	Coding-Connector-10	Adaptor-1-Set-4	Adaptor-2-Set-7	2834	2811	23	-0.13	12	10
chip 7	Coding-Connector-10	Adaptor-1-Set-4	Adaptor-2-Set-7	3213	3207	6
chip 7	Coding-Connector-10	Adaptor-1-Set-4	Adaptor-2-Set-7	3057	3050	7
chip 2	Coding-Connector-1	Adaptor-1-Set-4	Adaptor-2-Set-8	2788	2761	27	-0.08	19	7
chip 4	Coding-Connector-1	Adaptor-1-Set-4	Adaptor-2-Set-8	2650	2634	16
chip 6	Coding-Connector-1	Adaptor-1-Set-4	Adaptor-2-Set-8	2955	2942	13
chip 2	Coding-Connector-2	Adaptor-1-Set-4	Adaptor-2-Set-8	2796	2770	26	-0.09	17	8
chip 4	Coding-Connector-2	Adaptor-1-Set-4	Adaptor-2-Set-8	2654	2640	14
chip 6	Coding-Connector-2	Adaptor-1-Set-4	Adaptor-2-Set-8	2972	2960	12
chip 1	Coding-Connector-3	Adaptor-1-Set-4	Adaptor-2-Set-8	2699	2675	24	-0.06	22	3
chip 4	Coding-Connector-3	Adaptor-1-Set-4	Adaptor-2-Set-8	2637	2613	24
chip 6	Coding-Connector-3	Adaptor-1-Set-4	Adaptor-2-Set-8	3022	3004	18
chip 1	Coding-Connector-4	Adaptor-1-Set-4	Adaptor-2-Set-8	2814	2771	43	-0.01	30	14
chip 4	Coding-Connector-4	Adaptor-1-Set-4	Adaptor-2-Set-8	2734	2701	33
chip 5	Coding-Connector-4	Adaptor-1-Set-4	Adaptor-2-Set-8	2568	2553	15
chip 3	Coding-Connector-5	Adaptor-1-Set-4	Adaptor-2-Set-8	2731	2709	22	-0.12	14	8
chip 9	Coding-Connector-5	Adaptor-1-Set-4	Adaptor-2-Set-8	2934	2922	12
chip 9	Coding-Connector-5	Adaptor-1-Set-4	Adaptor-2-Set-8	2950	2943	7
chip 3	Coding-Connector-6	Adaptor-1-Set-4	Adaptor-2-Set-8	2728	2710	18	-0.12	13	5
chip 9	Coding-Connector-6	Adaptor-1-Set-4	Adaptor-2-Set-8	2915	2902	13
chip 9	Coding-Connector-6	Adaptor-1-Set-4	Adaptor-2-Set-8	2948	2939	9
chip 2	Coding-Connector-7	Adaptor-1-Set-4	Adaptor-2-Set-8	2730	2703	27	-0.12	13	12
chip 8	Coding-Connector-7	Adaptor-1-Set-4	Adaptor-2-Set-8	2985	2979	6
chip 8	Coding-Connector-7	Adaptor-1-Set-4	Adaptor-2-Set-8	2989	2984	5
chip 3	Coding-Connector-8	Adaptor-1-Set-4	Adaptor-2-Set-8	2774	2748	26	-0.13	12	13
chip 8	Coding-Connector-8	Adaptor-1-Set-4	Adaptor-2-Set-8	2968	2965	3
chip 8	Coding-Connector-8	Adaptor-1-Set-4	Adaptor-2-Set-8	2983	2977	6
chip 2	Coding-Connector-9	Adaptor-1-Set-4	Adaptor-2-Set-8	2804	2776	28	-0.08	19	9
chip 7	Coding-Connector-9	Adaptor-1-Set-4	Adaptor-2-Set-8	3082	3072	10
chip 7	Coding-Connector-9	Adaptor-1-Set-4	Adaptor-2-Set-8	3121	3102	19
chip 3	Coding-Connector-10	Adaptor-1-Set-4	Adaptor-2-Set-8	2837	2814	23	-0.11	14	8
chip 7	Coding-Connector-10	Adaptor-1-Set-4	Adaptor-2-Set-8	3193	3183	10
chip 7	Coding-Connector-10	Adaptor-1-Set-4	Adaptor-2-Set-8	3056	3046	10
chip 2	Coding-Connector-1	Adaptor-1-Set-4	Adaptor-2-Set-9	2776	2747	29	0.09	47	43
chip 4	Coding-Connector-1	Adaptor-1-Set-4	Adaptor-2-Set-9	2713	2617	96
chip 6	Coding-Connector-1	Adaptor-1-Set-4	Adaptor-2-Set-9	2956	2940	16
chip 2	Coding-Connector-2	Adaptor-1-Set-4	Adaptor-2-Set-9	2885	2772	113	0.11	50	55
chip 4	Coding-Connector-2	Adaptor-1-Set-4	Adaptor-2-Set-9	2686	2661	25
chip 6	Coding-Connector-2	Adaptor-1-Set-4	Adaptor-2-Set-9	2974	2961	13
chip 1	Coding-Connector-3	Adaptor-1-Set-4	Adaptor-2-Set-9	2752	2726	26	-0.16	12	13
chip 4	Coding-Connector-3	Adaptor-1-Set-4	Adaptor-2-Set-9	2662	2682	0
chip 6	Coding-Connector-3	Adaptor-1-Set-4	Adaptor-2-Set-9	3022	3011	11
chip 1	Coding-Connector-4	Adaptor-1-Set-4	Adaptor-2-Set-9	2858	2777	81	0.04	39	37
chip 4	Coding-Connector-4	Adaptor-1-Set-4	Adaptor-2-Set-9	2748	2722	26
chip 5	Coding-Connector-4	Adaptor-1-Set-4	Adaptor-2-Set-9	2559	2549	10
chip 3	Coding-Connector-5	Adaptor-1-Set-4	Adaptor-2-Set-9	2742	2709	33	-0.09	18	13
chip 9	Coding-Connector-5	Adaptor-1-Set-4	Adaptor-2-Set-9	2934	2920	14
chip 9	Coding-Connector-5	Adaptor-1-Set-4	Adaptor-2-Set-9	2947	2940	7
chip 3	Coding-Connector-6	Adaptor-1-Set-4	Adaptor-2-Set-9	2735	2703	32	-0.08	19	11
chip 9	Coding-Connector-6	Adaptor-1-Set-4	Adaptor-2-Set-9	2909	2897	12
chip 9	Coding-Connector-6	Adaptor-1-Set-4	Adaptor-2-Set-9	2944	2931	13
chip 2	Coding-Connector-7	Adaptor-1-Set-4	Adaptor-2-Set-9	2746	2716	30	-0.12	13	15
chip 8	Coding-Connector-7	Adaptor-1-Set-4	Adaptor-2-Set-9	2980	2973	7
chip 8	Coding-Connector-7	Adaptor-1-Set-4	Adaptor-2-Set-9	2985	2982	3
chip 3	Coding-Connector-8	Adaptor-1-Set-4	Adaptor-2-Set-9	2788	2748	40	-0.10	16	21
chip 8	Coding-Connector-8	Adaptor-1-Set-4	Adaptor-2-Set-9	2977	2969	8
chip 8	Coding-Connector-8	Adaptor-1-Set-4	Adaptor-2-Set-9	3041	3041	0
chip 2	Coding-Connector-9	Adaptor-1-Set-4	Adaptor-2-Set-9	2803	2783	20	-0.13	12	7
chip 7	Coding-Connector-9	Adaptor-1-Set-4	Adaptor-2-Set-9	3063	3054	9
chip 7	Coding-Connector-9	Adaptor-1-Set-4	Adaptor-2-Set-9	3089	3083	6
chip 3	Coding-Connector-10	Adaptor-1-Set-4	Adaptor-2-Set-9	2851	2816	35	-0.12	14	19
chip 7	Coding-Connector-10	Adaptor-1-Set-4	Adaptor-2-Set-9	3201	3203	0
chip 7	Coding-Connector-10	Adaptor-1-Set-4	Adaptor-2-Set-9	3055	3048	7
chip 2	Coding-Connector-1	Adaptor-1-Set-4	Adaptor-2-Set-1	2773	2740	33	-0.07	21	10
chip 4	Coding-Connector-1	Adaptor-1-Set-4	Adaptor-2-Set-1	2650	2634	16
chip 6	Coding-Connector-1	Adaptor-1-Set-4	Adaptor-2-Set-1	2963	2948	15
chip 2	Coding-Connector-2	Adaptor-1-Set-4	Adaptor-2-Set-1	2810	2768	42	-0.02	29	12
chip 4	Coding-Connector-2	Adaptor-1-Set-4	Adaptor-2-Set-1	2649	2623	26
chip 6	Coding-Connector-2	Adaptor-1-Set-4	Adaptor-2-Set-1	2985	2967	18
chip 1	Coding-Connector-3	Adaptor-1-Set-4	Adaptor-2-Set-1	2794	2745	49	-0.01	31	18
chip 4	Coding-Connector-3	Adaptor-1-Set-4	Adaptor-2-Set-1	2658	2628	30
chip 6	Coding-Connector-3	Adaptor-1-Set-4	Adaptor-2-Set-1	3027	3013	14
chip 1	Coding-Connector-4	Adaptor-1-Set-4	Adaptor-2-Set-1	2796	2753	43	-0.11	20	22
chip 4	Coding-Connector-4	Adaptor-1-Set-4	Adaptor-2-Set-1	2688	2704	0
chip 5	Coding-Connector-4	Adaptor-1-Set-4	Adaptor-2-Set-1	2565	2547	18
chip 3	Coding-Connector-5	Adaptor-1-Set-4	Adaptor-2-Set-1	2741	2712	29	-0.09	17	11
chip 9	Coding-Connector-5	Adaptor-1-Set-4	Adaptor-2-Set-1	2935	2921	14
chip 9	Coding-Connector-5	Adaptor-1-Set-4	Adaptor-2-Set-1	2951	2943	8
chip 3	Coding-Connector-6	Adaptor-1-Set-4	Adaptor-2-Set-1	2745	2719	26	-0.11	15	10
chip 9	Coding-Connector-6	Adaptor-1-Set-4	Adaptor-2-Set-1	2910	2901	9
chip 9	Coding-Connector-6	Adaptor-1-Set-4	Adaptor-2-Set-1	2937	2928	9
chip 2	Coding-Connector-7	Adaptor-1-Set-4	Adaptor-2-Set-1	2756	2724	32	-0.11	15	15
chip 8	Coding-Connector-7	Adaptor-1-Set-4	Adaptor-2-Set-1	2978	2972	6
chip 8	Coding-Connector-7	Adaptor-1-Set-4	Adaptor-2-Set-1	2993	2987	6
chip 3	Coding-Connector-8	Adaptor-1-Set-4	Adaptor-2-Set-1	2793	2765	28	-0.12	12	14
chip 8	Coding-Connector-8	Adaptor-1-Set-4	Adaptor-2-Set-1	2962	2958	4
chip 8	Coding-Connector-8	Adaptor-1-Set-4	Adaptor-2-Set-1	3040	3035	5
chip 2	Coding-Connector-9	Adaptor-1-Set-4	Adaptor-2-Set-1	2821	2797	24	-0.14	12	12
chip 7	Coding-Connector-9	Adaptor-1-Set-4	Adaptor-2-Set-1	3036	3041	0
chip 7	Coding-Connector-9	Adaptor-1-Set-4	Adaptor-2-Set-1	3187	3176	11
chip 3	Coding-Connector-10	Adaptor-1-Set-4	Adaptor-2-Set-1	2835	2813	22	-0.12	14	7
chip 7	Coding-Connector-10	Adaptor-1-Set-4	Adaptor-2-Set-1	3145	3137	8
chip 7	Coding-Connector-10	Adaptor-1-Set-4	Adaptor-2-Set-1	3052	3041	11
chip 2	Coding-Connector-1	Adaptor-1-Set-5	Adaptor-2-Set-1	2764	2739	25	-0.09	18	6
chip 4	Coding-Connector-1	Adaptor-1-Set-5	Adaptor-2-Set-1	2614	2600	14
chip 6	Coding-Connector-1	Adaptor-1-Set-5	Adaptor-2-Set-1	2966	2951	15
chip 2	Coding-Connector-2	Adaptor-1-Set-5	Adaptor-2-Set-1	2778	2762	16	-0.11	14	2
chip 4	Coding-Connector-2	Adaptor-1-Set-5	Adaptor-2-Set-1	2649	2634	15
chip 6	Coding-Connector-2	Adaptor-1-Set-5	Adaptor-2-Set-1	2972	2960	12
chip 1	Coding-Connector-3	Adaptor-1-Set-5	Adaptor-2-Set-1	2804	2788	16	-0.09	18	2
chip 4	Coding-Connector-3	Adaptor-1-Set-5	Adaptor-2-Set-1	2637	2617	20
chip 6	Coding-Connector-3	Adaptor-1-Set-5	Adaptor-2-Set-1	3020	3002	18
chip 1	Coding-Connector-4	Adaptor-1-Set-5	Adaptor-2-Set-1	2736	2719	17	-0.10	16	6
chip 4	Coding-Connector-4	Adaptor-1-Set-5	Adaptor-2-Set-1	2719	2698	21
chip 5	Coding-Connector-4	Adaptor-1-Set-5	Adaptor-2-Set-1	2549	2540	9
chip 3	Coding-Connector-5	Adaptor-1-Set-5	Adaptor-2-Set-1	2785	2753	32	-0.09	17	13
chip 9	Coding-Connector-5	Adaptor-1-Set-5	Adaptor-2-Set-1	2928	2916	12
chip 9	Coding-Connector-5	Adaptor-1-Set-5	Adaptor-2-Set-1	2951	2944	7
chip 3	Coding-Connector-6	Adaptor-1-Set-5	Adaptor-2-Set-1	2739	2718	21	-0.11	14	7
chip 9	Coding-Connector-6	Adaptor-1-Set-5	Adaptor-2-Set-1	2925	2917	8
chip 9	Coding-Connector-6	Adaptor-1-Set-5	Adaptor-2-Set-1	2930	2916	14
chip 2	Coding-Connector-7	Adaptor-1-Set-5	Adaptor-2-Set-1	2737	2718	19	-0.13	11	8
chip 8	Coding-Connector-7	Adaptor-1-Set-5	Adaptor-2-Set-1	2984	2973	11
chip 8	Coding-Connector-7	Adaptor-1-Set-5	Adaptor-2-Set-1	2999	2995	4
chip 3	Coding-Connector-8	Adaptor-1-Set-5	Adaptor-2-Set-1	2802	2784	18	-0.15	8	9
chip 8	Coding-Connector-8	Adaptor-1-Set-5	Adaptor-2-Set-1	2970	2971	0
chip 8	Coding-Connector-8	Adaptor-1-Set-5	Adaptor-2-Set-1	2970	2965	5
chip 2	Coding-Connector-9	Adaptor-1-Set-5	Adaptor-2-Set-1	2812	2791	21	-0.11	15	8
chip 7	Coding-Connector-9	Adaptor-1-Set-5	Adaptor-2-Set-1	3099	3081	18
chip 7	Coding-Connector-9	Adaptor-1-Set-5	Adaptor-2-Set-1	3070	3064	6
chip 3	Coding-Connector-10	Adaptor-1-Set-5	Adaptor-2-Set-1	2815	2796	19	-0.13	11	9
chip 7	Coding-Connector-10	Adaptor-1-Set-5	Adaptor-2-Set-1	3241	3239	2
chip 7	Coding-Connector-10	Adaptor-1-Set-5	Adaptor-2-Set-1	3054	3043	11
chip 2	Coding-Connector-1	Adaptor-1-Set-5	Adaptor-2-Set-2	2776	2744	32	-0.06	22	9
chip 4	Coding-Connector-1	Adaptor-1-Set-5	Adaptor-2-Set-2	2641	2622	19
chip 6	Coding-Connector-1	Adaptor-1-Set-5	Adaptor-2-Set-2	2970	2955	15
chip 2	Coding-Connector-2	Adaptor-1-Set-5	Adaptor-2-Set-2	2802	2774	28	-0.07	21	7
chip 4	Coding-Connector-2	Adaptor-1-Set-5	Adaptor-2-Set-2	2634	2613	21
chip 6	Coding-Connector-2	Adaptor-1-Set-5	Adaptor-2-Set-2	2978	2964	14
chip 1	Coding-Connector-3	Adaptor-1-Set-5	Adaptor-2-Set-2	2728	2702	26	-0.07	22	4
chip 4	Coding-Connector-3	Adaptor-1-Set-5	Adaptor-2-Set-2	2649	2629	20
chip 6	Coding-Connector-3	Adaptor-1-Set-5	Adaptor-2-Set-2	3026	3007	19
chip 1	Coding-Connector-4	Adaptor-1-Set-5	Adaptor-2-Set-2	2741	2721	20	-0.08	19	5
chip 4	Coding-Connector-4	Adaptor-1-Set-5	Adaptor-2-Set-2	2718	2695	23
chip 5	Coding-Connector-4	Adaptor-1-Set-5	Adaptor-2-Set-2	2584	2570	14
chip 3	Coding-Connector-5	Adaptor-1-Set-5	Adaptor-2-Set-2	2760	2727	33	-0.10	16	15
chip 9	Coding-Connector-5	Adaptor-1-Set-5	Adaptor-2-Set-2	2926	2918	8
chip 9	Coding-Connector-5	Adaptor-1-Set-5	Adaptor-2-Set-2	2952	2946	6
chip 3	Coding-Connector-6	Adaptor-1-Set-5	Adaptor-2-Set-2	2744	2716	28	-0.09	17	10
chip 9	Coding-Connector-6	Adaptor-1-Set-5	Adaptor-2-Set-2	2924	2912	12
chip 9	Coding-Connector-6	Adaptor-1-Set-5	Adaptor-2-Set-2	2926	2915	11
chip 2	Coding-Connector-7	Adaptor-1-Set-5	Adaptor-2-Set-2	2708	2681	27	-0.13	11	14
chip 8	Coding-Connector-7	Adaptor-1-Set-5	Adaptor-2-Set-2	2981	2979	2
chip 8	Coding-Connector-7	Adaptor-1-Set-5	Adaptor-2-Set-2	3001	2997	4
chip 3	Coding-Connector-8	Adaptor-1-Set-5	Adaptor-2-Set-2	2807	2784	23	-0.13	11	10
chip 8	Coding-Connector-8	Adaptor-1-Set-5	Adaptor-2-Set-2	2971	2966	5
chip 8	Coding-Connector-8	Adaptor-1-Set-5	Adaptor-2-Set-2	2971	2966	5
chip 2	Coding-Connector-9	Adaptor-1-Set-5	Adaptor-2-Set-2	2810	2784	26	-0.12	14	11
chip 7	Coding-Connector-9	Adaptor-1-Set-5	Adaptor-2-Set-2	3067	3058	9
chip 7	Coding-Connector-9	Adaptor-1-Set-5	Adaptor-2-Set-2	3069	3063	6
chip 3	Coding-Connector-10	Adaptor-1-Set-5	Adaptor-2-Set-2	2800	2772	28	-0.11	15	11
chip 7	Coding-Connector-10	Adaptor-1-Set-5	Adaptor-2-Set-2	3127	3120	7
chip 7	Coding-Connector-10	Adaptor-1-Set-5	Adaptor-2-Set-2	3057	3046	11
chip 2	Coding-Connector-1	Adaptor-1-Set-5	Adaptor-2-Set-3	2773	2746	27	-0.09	18	8
chip 4	Coding-Connector-1	Adaptor-1-Set-5	Adaptor-2-Set-3	2638	2624	14
chip 6	Coding-Connector-1	Adaptor-1-Set-5	Adaptor-2-Set-3	2971	2957	14
chip 2	Coding-Connector-2	Adaptor-1-Set-5	Adaptor-2-Set-3	2785	2764	21	-0.08	20	1
chip 4	Coding-Connector-2	Adaptor-1-Set-5	Adaptor-2-Set-3	2630	2611	19
chip 6	Coding-Connector-2	Adaptor-1-Set-5	Adaptor-2-Set-3	2994	2975	19
chip 1	Coding-Connector-3	Adaptor-1-Set-5	Adaptor-2-Set-3	2679	2660	19	-0.07	20	3
chip 4	Coding-Connector-3	Adaptor-1-Set-5	Adaptor-2-Set-3	2650	2626	24
chip 6	Coding-Connector-3	Adaptor-1-Set-5	Adaptor-2-Set-3	3021	3003	18
chip 1	Coding-Connector-4	Adaptor-1-Set-5	Adaptor-2-Set-3	2951	2931	20	-0.09	17	9
chip 4	Coding-Connector-4	Adaptor-1-Set-5	Adaptor-2-Set-3	2725	2700	25
chip 5	Coding-Connector-4	Adaptor-1-Set-5	Adaptor-2-Set-3	2562	2555	7
chip 3	Coding-Connector-5	Adaptor-1-Set-5	Adaptor-2-Set-3	2769	2722	47	-0.07	20	23
chip 9	Coding-Connector-5	Adaptor-1-Set-5	Adaptor-2-Set-3	2935	2927	8
chip 9	Coding-Connector-5	Adaptor-1-Set-5	Adaptor-2-Set-3	2954	2948	6
chip 3	Coding-Connector-6	Adaptor-1-Set-5	Adaptor-2-Set-3	2737	2716	21	-0.11	14	6
chip 9	Coding-Connector-6	Adaptor-1-Set-5	Adaptor-2-Set-3	2930	2918	12
chip 9	Coding-Connector-6	Adaptor-1-Set-5	Adaptor-2-Set-3	2941	2931	10
chip 2	Coding-Connector-7	Adaptor-1-Set-5	Adaptor-2-Set-3	2709	2689	20	-0.15	9	10
chip 8	Coding-Connector-7	Adaptor-1-Set-5	Adaptor-2-Set-3	2990	2991	0
chip 8	Coding-Connector-7	Adaptor-1-Set-5	Adaptor-2-Set-3	3005	2998	7
chip 3	Coding-Connector-8	Adaptor-1-Set-5	Adaptor-2-Set-3	2797	2775	22	-0.13	11	10
chip 8	Coding-Connector-8	Adaptor-1-Set-5	Adaptor-2-Set-3	2978	2973	5
chip 8	Coding-Connector-8	Adaptor-1-Set-5	Adaptor-2-Set-3	2974	2969	5
chip 2	Coding-Connector-9	Adaptor-1-Set-5	Adaptor-2-Set-3	2797	2776	21	-0.12	13	7
chip 7	Coding-Connector-9	Adaptor-1-Set-5	Adaptor-2-Set-3	3031	3022	9
chip 7	Coding-Connector-9	Adaptor-1-Set-5	Adaptor-2-Set-3	3082	3074	8
chip 3	Coding-Connector-10	Adaptor-1-Set-5	Adaptor-2-Set-3	2849	2827	22	-0.14	11	11
chip 7	Coding-Connector-10	Adaptor-1-Set-5	Adaptor-2-Set-3	3121	3124	0
chip 7	Coding-Connector-10	Adaptor-1-Set-5	Adaptor-2-Set-3	3045	3035	10
chip 2	Coding-Connector-1	Adaptor-1-Set-5	Adaptor-2-Set-4	2787	2749	38	-0.03	28	13
chip 4	Coding-Connector-1	Adaptor-1-Set-5	Adaptor-2-Set-4	2661	2628	33
chip 6	Coding-Connector-1	Adaptor-1-Set-5	Adaptor-2-Set-4	2975	2961	14
chip 2	Coding-Connector-2	Adaptor-1-Set-5	Adaptor-2-Set-4	2797	2753	44	0.01	34	11
chip 4	Coding-Connector-2	Adaptor-1-Set-5	Adaptor-2-Set-4	2659	2625	34
chip 6	Coding-Connector-2	Adaptor-1-Set-5	Adaptor-2-Set-4	3007	2984	23
chip 1	Coding-Connector-3	Adaptor-1-Set-5	Adaptor-2-Set-4	2685	2654	31	-0.02	30	11
chip 4	Coding-Connector-3	Adaptor-1-Set-5	Adaptor-2-Set-4	2668	2628	40
chip 6	Coding-Connector-3	Adaptor-1-Set-5	Adaptor-2-Set-4	3012	2994	18
chip 1	Coding-Connector-4	Adaptor-1-Set-5	Adaptor-2-Set-4	2996	2964	32	-0.06	22	11
chip 4	Coding-Connector-4	Adaptor-1-Set-5	Adaptor-2-Set-4	2720	2695	25
chip 5	Coding-Connector-4	Adaptor-1-Set-5	Adaptor-2-Set-4	2565	2555	10
chip 3	Coding-Connector-5	Adaptor-1-Set-5	Adaptor-2-Set-4	2774	2723	51	-0.05	24	23
chip 9	Coding-Connector-5	Adaptor-1-Set-5	Adaptor-2-Set-4	2957	2945	12
chip 9	Coding-Connector-5	Adaptor-1-Set-5	Adaptor-2-Set-4	2958	2949	9
chip 3	Coding-Connector-6	Adaptor-1-Set-5	Adaptor-2-Set-4	2753	2720	33	-0.09	18	13
chip 9	Coding-Connector-6	Adaptor-1-Set-5	Adaptor-2-Set-4	2930	2920	10
chip 9	Coding-Connector-6	Adaptor-1-Set-5	Adaptor-2-Set-4	2944	2934	10
chip 2	Coding-Connector-7	Adaptor-1-Set-5	Adaptor-2-Set-4	2832	2817	15	-0.15	8	6
chip 8	Coding-Connector-7	Adaptor-1-Set-5	Adaptor-2-Set-4	3026	3022	4
chip 8	Coding-Connector-7	Adaptor-1-Set-5	Adaptor-2-Set-4	3008	3002	6
chip 3	Coding-Connector-8	Adaptor-1-Set-5	Adaptor-2-Set-4	2805	2775	30	-0.12	13	15
chip 8	Coding-Connector-8	Adaptor-1-Set-5	Adaptor-2-Set-4	2977	2973	4
chip 8	Coding-Connector-8	Adaptor-1-Set-5	Adaptor-2-Set-4	2979	2975	4
chip 2	Coding-Connector-9	Adaptor-1-Set-5	Adaptor-2-Set-4	2822	2780	42	-0.09	18	21
chip 7	Coding-Connector-9	Adaptor-1-Set-5	Adaptor-2-Set-4	3030	3025	5
chip 7	Coding-Connector-9	Adaptor-1-Set-5	Adaptor-2-Set-4	3075	3068	7
chip 3	Coding-Connector-10	Adaptor-1-Set-5	Adaptor-2-Set-4	2862	2821	41	-0.06	23	17
chip 7	Coding-Connector-10	Adaptor-1-Set-5	Adaptor-2-Set-4	3120	3113	7
chip 7	Coding-Connector-10	Adaptor-1-Set-5	Adaptor-2-Set-4	3073	3052	21
chip 2	Coding-Connector-1	Adaptor-1-Set-5	Adaptor-2-Set-5	2875	2756	119	0.35	89	61
chip 4	Coding-Connector-1	Adaptor-1-Set-5	Adaptor-2-Set-5	2764	2636	128
chip 6	Coding-Connector-1	Adaptor-1-Set-5	Adaptor-2-Set-5	2990	2971	19
chip 2	Coding-Connector-2	Adaptor-1-Set-5	Adaptor-2-Set-5	2945	2766	179	0.28	77	89
chip 4	Coding-Connector-2	Adaptor-1-Set-5	Adaptor-2-Set-5	2662	2625	37
chip 6	Coding-Connector-2	Adaptor-1-Set-5	Adaptor-2-Set-5	2998	2982	16
chip 1	Coding-Connector-3	Adaptor-1-Set-5	Adaptor-2-Set-5	2786	2661	125	0.14	55	62
chip 4	Coding-Connector-3	Adaptor-1-Set-5	Adaptor-2-Set-5	2667	2639	28
chip 6	Coding-Connector-3	Adaptor-1-Set-5	Adaptor-2-Set-5	3013	3002	11
chip 1	Coding-Connector-4	Adaptor-1-Set-5	Adaptor-2-Set-5	2942	2811	131	0.16	72	66
chip 4	Coding-Connector-4	Adaptor-1-Set-5	Adaptor-2-Set-5	2661	2704	0
chip 5	Coding-Connector-4	Adaptor-1-Set-5	Adaptor-2-Set-5	2685	2600	85
chip 3	Coding-Connector-5	Adaptor-1-Set-5	Adaptor-2-Set-5	3491	2781	710	6.06	1017	266
chip 9	Coding-Connector-5	Adaptor-1-Set-5	Adaptor-2-Set-5	4288	3133	1155
chip 9	Coding-Connector-5	Adaptor-1-Set-5	Adaptor-2-Set-5	4484	3299	1185
chip 3	Coding-Connector-6	Adaptor-1-Set-5	Adaptor-2-Set-5	2729	2670	59	-0.03	27	28
chip 9	Coding-Connector-6	Adaptor-1-Set-5	Adaptor-2-Set-5	2939	2924	15
chip 9	Coding-Connector-6	Adaptor-1-Set-5	Adaptor-2-Set-5	2933	2926	7
chip 2	Coding-Connector-7	Adaptor-1-Set-5	Adaptor-2-Set-5	2874	2729	145	0.13	53	80
chip 8	Coding-Connector-7	Adaptor-1-Set-5	Adaptor-2-Set-5	3019	3012	7
chip 8	Coding-Connector-7	Adaptor-1-Set-5	Adaptor-2-Set-5	3012	3005	7
chip 3	Coding-Connector-8	Adaptor-1-Set-5	Adaptor-2-Set-5	2858	2796	62	-0.06	23	34
chip 8	Coding-Connector-8	Adaptor-1-Set-5	Adaptor-2-Set-5	2980	2973	7
chip 8	Coding-Connector-8	Adaptor-1-Set-5	Adaptor-2-Set-5	2980	2979	1
chip 2	Coding-Connector-9	Adaptor-1-Set-5	Adaptor-2-Set-5	2893	2776	117	0.06	43	64
chip 7	Coding-Connector-9	Adaptor-1-Set-5	Adaptor-2-Set-5	3036	3029	7
chip 7	Coding-Connector-9	Adaptor-1-Set-5	Adaptor-2-Set-5	3057	3053	4
chip 3	Coding-Connector-10	Adaptor-1-Set-5	Adaptor-2-Set-5	2878	2812	66	-0.05	24	36
chip 7	Coding-Connector-10	Adaptor-1-Set-5	Adaptor-2-Set-5	3116	3112	4
chip 7	Coding-Connector-10	Adaptor-1-Set-5	Adaptor-2-Set-5	3089	3087	2
chip 2	Coding-Connector-1	Adaptor-1-Set-5	Adaptor-2-Set-6	2785	2749	36	-0.04	25	14
chip 4	Coding-Connector-1	Adaptor-1-Set-5	Adaptor-2-Set-6	2661	2631	30
chip 6	Coding-Connector-1	Adaptor-1-Set-5	Adaptor-2-Set-6	2985	2975	10
chip 2	Coding-Connector-2	Adaptor-1-Set-5	Adaptor-2-Set-6	2801	2741	60	0.02	35	23
chip 4	Coding-Connector-2	Adaptor-1-Set-5	Adaptor-2-Set-6	2644	2612	32
chip 6	Coding-Connector-2	Adaptor-1-Set-5	Adaptor-2-Set-6	3000	2986	14
chip 1	Coding-Connector-3	Adaptor-1-Set-5	Adaptor-2-Set-6	2743	2706	37	-0.05	25	13
chip 4	Coding-Connector-3	Adaptor-1-Set-5	Adaptor-2-Set-6	2644	2618	26
chip 6	Coding-Connector-3	Adaptor-1-Set-5	Adaptor-2-Set-6	3016	3004	12
chip 1	Coding-Connector-4	Adaptor-1-Set-5	Adaptor-2-Set-6	2805	2768	37	-0.01	30	13
chip 4	Coding-Connector-4	Adaptor-1-Set-5	Adaptor-2-Set-6	2738	2700	38
chip 5	Coding-Connector-4	Adaptor-1-Set-5	Adaptor-2-Set-6	2565	2550	15
chip 3	Coding-Connector-5	Adaptor-1-Set-5	Adaptor-2-Set-6	2760	2727	33	-0.09	17	14
chip 9	Coding-Connector-5	Adaptor-1-Set-5	Adaptor-2-Set-6	2932	2921	11
chip 9	Coding-Connector-5	Adaptor-1-Set-5	Adaptor-2-Set-6	2964	2957	7
chip 3	Coding-Connector-6	Adaptor-1-Set-5	Adaptor-2-Set-6	2676	2650	26	-0.10	16	9
chip 9	Coding-Connector-6	Adaptor-1-Set-5	Adaptor-2-Set-6	2933	2921	12
chip 9	Coding-Connector-6	Adaptor-1-Set-5	Adaptor-2-Set-6	2933	2924	9
chip 2	Coding-Connector-7	Adaptor-1-Set-5	Adaptor-2-Set-6	2729	2694	35	-0.12	14	19
chip 8	Coding-Connector-7	Adaptor-1-Set-5	Adaptor-2-Set-6	2994	2989	5
chip 8	Coding-Connector-7	Adaptor-1-Set-5	Adaptor-2-Set-6	3016	3015	1
chip 3	Coding-Connector-8	Adaptor-1-Set-5	Adaptor-2-Set-6	2825	2793	32	-0.06	23	17
chip 8	Coding-Connector-8	Adaptor-1-Set-5	Adaptor-2-Set-6	3055	3021	34
chip 8	Coding-Connector-8	Adaptor-1-Set-5	Adaptor-2-Set-6	2981	2977	4
chip 2	Coding-Connector-9	Adaptor-1-Set-5	Adaptor-2-Set-6	2783	2746	37	-0.10	17	18
chip 7	Coding-Connector-9	Adaptor-1-Set-5	Adaptor-2-Set-6	3048	3040	8
chip 7	Coding-Connector-9	Adaptor-1-Set-5	Adaptor-2-Set-6	3064	3059	5
chip 3	Coding-Connector-10	Adaptor-1-Set-5	Adaptor-2-Set-6	2838	2806	32	-0.04	26	23
chip 7	Coding-Connector-10	Adaptor-1-Set-5	Adaptor-2-Set-6	3118	3117	1
chip 7	Coding-Connector-10	Adaptor-1-Set-5	Adaptor-2-Set-6	3175	3129	46
chip 2	Coding-Connector-1	Adaptor-1-Set-5	Adaptor-2-Set-7	2765	2737	28	-0.09	18	10
chip 4	Coding-Connector-1	Adaptor-1-Set-5	Adaptor-2-Set-7	2649	2631	18
chip 6	Coding-Connector-1	Adaptor-1-Set-5	Adaptor-2-Set-7	2968	2960	8
chip 2	Coding-Connector-2	Adaptor-1-Set-5	Adaptor-2-Set-7	2758	2737	21	-0.08	19	7
chip 4	Coding-Connector-2	Adaptor-1-Set-5	Adaptor-2-Set-7	2668	2643	25
chip 6	Coding-Connector-2	Adaptor-1-Set-5	Adaptor-2-Set-7	2997	2986	11
chip 1	Coding-Connector-3	Adaptor-1-Set-5	Adaptor-2-Set-7	2701	2679	22	-0.07	20	5
chip 4	Coding-Connector-3	Adaptor-1-Set-5	Adaptor-2-Set-7	2645	2621	24
chip 6	Coding-Connector-3	Adaptor-1-Set-5	Adaptor-2-Set-7	3012	2997	15
chip 1	Coding-Connector-4	Adaptor-1-Set-5	Adaptor-2-Set-7	2776	2751	25	-0.09	17	9
chip 4	Coding-Connector-4	Adaptor-1-Set-5	Adaptor-2-Set-7	2721	2702	19
chip 5	Coding-Connector-4	Adaptor-1-Set-5	Adaptor-2-Set-7	2553	2545	8
chip 3	Coding-Connector-5	Adaptor-1-Set-5	Adaptor-2-Set-7	2775	2743	32	-0.09	18	12
chip 9	Coding-Connector-5	Adaptor-1-Set-5	Adaptor-2-Set-7	2931	2918	13
chip 9	Coding-Connector-5	Adaptor-1-Set-5	Adaptor-2-Set-7	2980	2971	9
chip 3	Coding-Connector-6	Adaptor-1-Set-5	Adaptor-2-Set-7	2681	2659	22	-0.11	14	7
chip 9	Coding-Connector-6	Adaptor-1-Set-5	Adaptor-2-Set-7	2933	2920	13
chip 9	Coding-Connector-6	Adaptor-1-Set-5	Adaptor-2-Set-7	2932	2924	8
chip 2	Coding-Connector-7	Adaptor-1-Set-5	Adaptor-2-Set-7	2742	2732	10	-0.16	7	3
chip 8	Coding-Connector-7	Adaptor-1-Set-5	Adaptor-2-Set-7	2995	2989	6
chip 8	Coding-Connector-7	Adaptor-1-Set-5	Adaptor-2-Set-7	3039	3034	5
chip 3	Coding-Connector-8	Adaptor-1-Set-5	Adaptor-2-Set-7	2760	2737	23	-0.13	11	10
chip 8	Coding-Connector-8	Adaptor-1-Set-5	Adaptor-2-Set-7	3070	3065	5
chip 8	Coding-Connector-8	Adaptor-1-Set-5	Adaptor-2-Set-7	2986	2981	5
chip 2	Coding-Connector-9	Adaptor-1-Set-5	Adaptor-2-Set-7	2756	2734	22	-0.11	15	7
chip 7	Coding-Connector-9	Adaptor-1-Set-5	Adaptor-2-Set-7	3056	3041	15
chip 7	Coding-Connector-9	Adaptor-1-Set-5	Adaptor-2-Set-7	3067	3058	9
chip 3	Coding-Connector-10	Adaptor-1-Set-5	Adaptor-2-Set-7	2826	2802	24	-0.02	29	13
chip 7	Coding-Connector-10	Adaptor-1-Set-5	Adaptor-2-Set-7	3160	3141	19
chip 7	Coding-Connector-10	Adaptor-1-Set-5	Adaptor-2-Set-7	3350	3307	43
chip 2	Coding-Connector-1	Adaptor-1-Set-5	Adaptor-2-Set-8	2754	2721	33	-0.08	19	12
chip 4	Coding-Connector-1	Adaptor-1-Set-5	Adaptor-2-Set-8	2646	2631	15
chip 6	Coding-Connector-1	Adaptor-1-Set-5	Adaptor-2-Set-8	2967	2958	9
chip 2	Coding-Connector-2	Adaptor-1-Set-5	Adaptor-2-Set-8	2763	2739	24	-0.10	17	7
chip 4	Coding-Connector-2	Adaptor-1-Set-5	Adaptor-2-Set-8	2657	2641	16
chip 6	Coding-Connector-2	Adaptor-1-Set-5	Adaptor-2-Set-8	2995	2985	10
chip 1	Coding-Connector-3	Adaptor-1-Set-5	Adaptor-2-Set-8	2701	2680	21	-0.08	20	8
chip 4	Coding-Connector-3	Adaptor-1-Set-5	Adaptor-2-Set-8	2652	2625	27
chip 6	Coding-Connector-3	Adaptor-1-Set-5	Adaptor-2-Set-8	3013	3002	11
chip 1	Coding-Connector-4	Adaptor-1-Set-5	Adaptor-2-Set-8	2742	2726	16	-0.10	16	3
chip 4	Coding-Connector-4	Adaptor-1-Set-5	Adaptor-2-Set-8	2713	2694	19
chip 5	Coding-Connector-4	Adaptor-1-Set-5	Adaptor-2-Set-8	2558	2544	14
chip 3	Coding-Connector-5	Adaptor-1-Set-5	Adaptor-2-Set-8	2779	2743	36	-0.09	18	16
chip 9	Coding-Connector-5	Adaptor-1-Set-5	Adaptor-2-Set-8	2928	2918	10
chip 9	Coding-Connector-5	Adaptor-1-Set-5	Adaptor-2-Set-8	2967	2960	7
chip 3	Coding-Connector-6	Adaptor-1-Set-5	Adaptor-2-Set-8	2683	2657	26	-0.10	16	9
chip 9	Coding-Connector-6	Adaptor-1-Set-5	Adaptor-2-Set-8	2936	2925	11
chip 9	Coding-Connector-6	Adaptor-1-Set-5	Adaptor-2-Set-8	2934	2924	10
chip 2	Coding-Connector-7	Adaptor-1-Set-5	Adaptor-2-Set-8	2732	2711	21	-0.14	10	9
chip 8	Coding-Connector-7	Adaptor-1-Set-5	Adaptor-2-Set-8	2990	2985	5
chip 8	Coding-Connector-7	Adaptor-1-Set-5	Adaptor-2-Set-8	3022	3017	5
chip 3	Coding-Connector-8	Adaptor-1-Set-5	Adaptor-2-Set-8	2768	2746	22	-0.17	8	12
chip 8	Coding-Connector-8	Adaptor-1-Set-5	Adaptor-2-Set-8	2992	3004	0
chip 8	Coding-Connector-8	Adaptor-1-Set-5	Adaptor-2-Set-8	2985	2982	3
chip 2	Coding-Connector-9	Adaptor-1-Set-5	Adaptor-2-Set-8	2757	2733	24	-0.12	12	10
chip 7	Coding-Connector-9	Adaptor-1-Set-5	Adaptor-2-Set-8	3067	3062	5
chip 7	Coding-Connector-9	Adaptor-1-Set-5	Adaptor-2-Set-8	3081	3073	8
chip 3	Coding-Connector-10	Adaptor-1-Set-5	Adaptor-2-Set-8	2842	2809	33	-0.11	15	16
chip 7	Coding-Connector-10	Adaptor-1-Set-5	Adaptor-2-Set-8	3120	3117	3
chip 7	Coding-Connector-10	Adaptor-1-Set-5	Adaptor-2-Set-8	3160	3150	10
chip 2	Coding-Connector-1	Adaptor-1-Set-5	Adaptor-2-Set-9	2769	2735	34	0.08	45	43
chip 4	Coding-Connector-1	Adaptor-1-Set-5	Adaptor-2-Set-9	2730	2638	92
chip 6	Coding-Connector-1	Adaptor-1-Set-5	Adaptor-2-Set-9	2973	2965	8
chip 2	Coding-Connector-2	Adaptor-1-Set-5	Adaptor-2-Set-9	2862	2743	119	0.09	48	62
chip 4	Coding-Connector-2	Adaptor-1-Set-5	Adaptor-2-Set-9	2670	2660	10
chip 6	Coding-Connector-2	Adaptor-1-Set-5	Adaptor-2-Set-9	2997	2983	14
chip 1	Coding-Connector-3	Adaptor-1-Set-5	Adaptor-2-Set-9	2732	2688	44	-0.12	18	23
chip 4	Coding-Connector-3	Adaptor-1-Set-5	Adaptor-2-Set-9	2666	2680	0
chip 6	Coding-Connector-3	Adaptor-1-Set-5	Adaptor-2-Set-9	3007	2997	10
chip 1	Coding-Connector-4	Adaptor-1-Set-5	Adaptor-2-Set-9	2779	2726	53	-0.07	20	29
chip 4	Coding-Connector-4	Adaptor-1-Set-5	Adaptor-2-Set-9	2704	2704	0
chip 5	Coding-Connector-4	Adaptor-1-Set-5	Adaptor-2-Set-9	2559	2551	8
chip 3	Coding-Connector-5	Adaptor-1-Set-5	Adaptor-2-Set-9	2783	2740	43	-0.06	23	17
chip 9	Coding-Connector-5	Adaptor-1-Set-5	Adaptor-2-Set-9	2930	2916	14
chip 9	Coding-Connector-5	Adaptor-1-Set-5	Adaptor-2-Set-9	3177	3164	13
chip 3	Coding-Connector-6	Adaptor-1-Set-5	Adaptor-2-Set-9	2691	2662	29	-0.09	17	10
chip 9	Coding-Connector-6	Adaptor-1-Set-5	Adaptor-2-Set-9	2938	2926	12
chip 9	Coding-Connector-6	Adaptor-1-Set-5	Adaptor-2-Set-9	2933	2922	11
chip 2	Coding-Connector-7	Adaptor-1-Set-5	Adaptor-2-Set-9	2732	2698	34	-0.09	17	14
chip 8	Coding-Connector-7	Adaptor-1-Set-5	Adaptor-2-Set-9	2994	2986	8
chip 8	Coding-Connector-7	Adaptor-1-Set-5	Adaptor-2-Set-9	3322	3312	10
chip 3	Coding-Connector-8	Adaptor-1-Set-5	Adaptor-2-Set-9	2823	2792	31	-0.11	14	14
chip 8	Coding-Connector-8	Adaptor-1-Set-5	Adaptor-2-Set-9	2984	2979	5
chip 8	Coding-Connector-8	Adaptor-1-Set-5	Adaptor-2-Set-9	2988	2981	7
chip 2	Coding-Connector-9	Adaptor-1-Set-5	Adaptor-2-Set-9	2742	2723	19	-0.12	14	7
chip 7	Coding-Connector-9	Adaptor-1-Set-5	Adaptor-2-Set-9	3220	3204	16
chip 7	Coding-Connector-9	Adaptor-1-Set-5	Adaptor-2-Set-9	3155	3149	6
chip 3	Coding-Connector-10	Adaptor-1-Set-5	Adaptor-2-Set-9	2854	2823	31	-0.11	14	15
chip 7	Coding-Connector-10	Adaptor-1-Set-5	Adaptor-2-Set-9	3119	3116	3
chip 7	Coding-Connector-10	Adaptor-1-Set-5	Adaptor-2-Set-9	3044	3035	9
chip 2	Coding-Connector-1	Adaptor-1-Set-5	Adaptor-2-Set-1	2758	2737	21	-0.09	17	10
chip 4	Coding-Connector-1	Adaptor-1-Set-5	Adaptor-2-Set-1	2649	2625	24
chip 6	Coding-Connector-1	Adaptor-1-Set-5	Adaptor-2-Set-1	2969	2963	6
chip 2	Coding-Connector-2	Adaptor-1-Set-5	Adaptor-2-Set-1	2772	2740	32	-0.06	22	10
chip 4	Coding-Connector-2	Adaptor-1-Set-5	Adaptor-2-Set-1	2667	2644	23
chip 6	Coding-Connector-2	Adaptor-1-Set-5	Adaptor-2-Set-1	2994	2982	12
chip 1	Coding-Connector-3	Adaptor-1-Set-5	Adaptor-2-Set-1	2721	2698	23	-0.05	25	14
chip 4	Coding-Connector-3	Adaptor-1-Set-5	Adaptor-2-Set-1	2664	2624	40
chip 6	Coding-Connector-3	Adaptor-1-Set-5	Adaptor-2-Set-1	3004	2992	12
chip 1	Coding-Connector-4	Adaptor-1-Set-5	Adaptor-2-Set-1	2756	2728	28	-0.07	22	11
chip 4	Coding-Connector-4	Adaptor-1-Set-5	Adaptor-2-Set-1	2717	2689	28
chip 5	Coding-Connector-4	Adaptor-1-Set-5	Adaptor-2-Set-1	2560	2551	9
chip 3	Coding-Connector-5	Adaptor-1-Set-5	Adaptor-2-Set-1	2776	2742	34	-0.07	21	12
chip 9	Coding-Connector-5	Adaptor-1-Set-5	Adaptor-2-Set-1	2932	2921	11
chip 9	Coding-Connector-5	Adaptor-1-Set-5	Adaptor-2-Set-1	3135	3116	19
chip 3	Coding-Connector-6	Adaptor-1-Set-5	Adaptor-2-Set-1	2702	2668	34	-0.09	17	15
chip 9	Coding-Connector-6	Adaptor-1-Set-5	Adaptor-2-Set-1	2935	2924	11
chip 9	Coding-Connector-6	Adaptor-1-Set-5	Adaptor-2-Set-1	2929	2922	7
chip 2	Coding-Connector-7	Adaptor-1-Set-5	Adaptor-2-Set-1	2721	2690	31	-0.08	19	12
chip 8	Coding-Connector-7	Adaptor-1-Set-5	Adaptor-2-Set-1	2999	2992	7
chip 8	Coding-Connector-7	Adaptor-1-Set-5	Adaptor-2-Set-1	3256	3236	20
chip 3	Coding-Connector-8	Adaptor-1-Set-5	Adaptor-2-Set-1	2843	2803	40	-0.10	16	21
chip 8	Coding-Connector-8	Adaptor-1-Set-5	Adaptor-2-Set-1	2978	2975	3
chip 8	Coding-Connector-8	Adaptor-1-Set-5	Adaptor-2-Set-1	2983	2978	5
chip 2	Coding-Connector-9	Adaptor-1-Set-5	Adaptor-2-Set-1	2754	2726	28	-0.10	16	12
chip 7	Coding-Connector-9	Adaptor-1-Set-5	Adaptor-2-Set-1	3215	3200	15
chip 7	Coding-Connector-9	Adaptor-1-Set-5	Adaptor-2-Set-1	3100	3095	5
chip 3	Coding-Connector-10	Adaptor-1-Set-5	Adaptor-2-Set-1	2863	2842	21	-0.12	12	9
chip 7	Coding-Connector-10	Adaptor-1-Set-5	Adaptor-2-Set-1	3128	3124	4
chip 7	Coding-Connector-10	Adaptor-1-Set-5	Adaptor-2-Set-1	3058	3046	12
chip 2	Coding-Connector-1	Adaptor-1-Set-6	Adaptor-2-Set-1	2866	2882	0	-0.19	7	10
chip 4	Coding-Connector-1	Adaptor-1-Set-6	Adaptor-2-Set-1	2637	2618	19
chip 6	Coding-Connector-1	Adaptor-1-Set-6	Adaptor-2-Set-1	2975	2972	3
chip 2	Coding-Connector-2	Adaptor-1-Set-6	Adaptor-2-Set-1	2739	2720	19	-0.10	16	3
chip 4	Coding-Connector-2	Adaptor-1-Set-6	Adaptor-2-Set-1	2650	2637	13
chip 6	Coding-Connector-2	Adaptor-1-Set-6	Adaptor-2-Set-1	3133	3118	15
chip 1	Coding-Connector-3	Adaptor-1-Set-6	Adaptor-2-Set-1	2712	2697	15	-0.11	14	4
chip 4	Coding-Connector-3	Adaptor-1-Set-6	Adaptor-2-Set-1	2643	2626	17
chip 6	Coding-Connector-3	Adaptor-1-Set-6	Adaptor-2-Set-1	3003	2993	10
chip 1	Coding-Connector-4	Adaptor-1-Set-6	Adaptor-2-Set-1	2745	2731	14	-0.12	14	5
chip 4	Coding-Connector-4	Adaptor-1-Set-6	Adaptor-2-Set-1	2710	2692	18
chip 5	Coding-Connector-4	Adaptor-1-Set-6	Adaptor-2-Set-1	2564	2555	9
chip 3	Coding-Connector-5	Adaptor-1-Set-6	Adaptor-2-Set-1	2750	2725	25	-0.11	15	9
chip 9	Coding-Connector-5	Adaptor-1-Set-6	Adaptor-2-Set-1	2937	2926	11
chip 9	Coding-Connector-5	Adaptor-1-Set-6	Adaptor-2-Set-1	2963	2955	8
chip 3	Coding-Connector-6	Adaptor-1-Set-6	Adaptor-2-Set-1	2715	2692	23	-0.11	15	7
chip 9	Coding-Connector-6	Adaptor-1-Set-6	Adaptor-2-Set-1	2931	2918	13
chip 9	Coding-Connector-6	Adaptor-1-Set-6	Adaptor-2-Set-1	2929	2920	9
chip 2	Coding-Connector-7	Adaptor-1-Set-6	Adaptor-2-Set-1	2651	2633	18	-0.14	10	9
chip 8	Coding-Connector-7	Adaptor-1-Set-6	Adaptor-2-Set-1	3000	2999	1
chip 8	Coding-Connector-7	Adaptor-1-Set-6	Adaptor-2-Set-1	3008	2998	10
chip 3	Coding-Connector-8	Adaptor-1-Set-6	Adaptor-2-Set-1	2873	2847	26	-0.12	12	12
chip 8	Coding-Connector-8	Adaptor-1-Set-6	Adaptor-2-Set-1	2985	2981	4
chip 8	Coding-Connector-8	Adaptor-1-Set-6	Adaptor-2-Set-1	2989	2982	7
chip 2	Coding-Connector-9	Adaptor-1-Set-6	Adaptor-2-Set-1	2744	2725	19	-0.06	23	17
chip 7	Coding-Connector-9	Adaptor-1-Set-6	Adaptor-2-Set-1	3179	3137	42
chip 7	Coding-Connector-9	Adaptor-1-Set-6	Adaptor-2-Set-1	3036	3027	9
chip 3	Coding-Connector-10	Adaptor-1-Set-6	Adaptor-2-Set-1	2865	2836	29	-0.11	15	13
chip 7	Coding-Connector-10	Adaptor-1-Set-6	Adaptor-2-Set-1	3124	3120	4
chip 7	Coding-Connector-10	Adaptor-1-Set-6	Adaptor-2-Set-1	3086	3075	11
chip 2	Coding-Connector-1	Adaptor-1-Set-6	Adaptor-2-Set-2	2924	2869	55	-0.05	24	28
chip 4	Coding-Connector-1	Adaptor-1-Set-6	Adaptor-2-Set-2	2636	2623	13
chip 6	Coding-Connector-1	Adaptor-1-Set-6	Adaptor-2-Set-2	2977	2974	3
chip 2	Coding-Connector-2	Adaptor-1-Set-6	Adaptor-2-Set-2	2763	2736	27	-0.09	17	10
chip 4	Coding-Connector-2	Adaptor-1-Set-6	Adaptor-2-Set-2	2637	2620	17
chip 6	Coding-Connector-2	Adaptor-1-Set-6	Adaptor-2-Set-2	3221	3214	7
chip 1	Coding-Connector-3	Adaptor-1-Set-6	Adaptor-2-Set-2	2705	2684	21	-0.08	20	11
chip 4	Coding-Connector-3	Adaptor-1-Set-6	Adaptor-2-Set-2	2664	2634	30
chip 6	Coding-Connector-3	Adaptor-1-Set-6	Adaptor-2-Set-2	3004	2995	9
chip 1	Coding-Connector-4	Adaptor-1-Set-6	Adaptor-2-Set-2	2766	2736	30	-0.07	22	9
chip 4	Coding-Connector-4	Adaptor-1-Set-6	Adaptor-2-Set-2	2711	2689	22
chip 5	Coding-Connector-4	Adaptor-1-Set-6	Adaptor-2-Set-2	2619	2606	13
chip 3	Coding-Connector-5	Adaptor-1-Set-6	Adaptor-2-Set-2	2747	2723	24	-0.06	23	8
chip 9	Coding-Connector-5	Adaptor-1-Set-6	Adaptor-2-Set-2	2940	2926	14
chip 9	Coding-Connector-5	Adaptor-1-Set-6	Adaptor-2-Set-2	2985	2955	30
chip 3	Coding-Connector-6	Adaptor-1-Set-6	Adaptor-2-Set-2	2732	2702	30	-0.10	16	12
chip 9	Coding-Connector-6	Adaptor-1-Set-6	Adaptor-2-Set-2	2926	2918	8
chip 9	Coding-Connector-6	Adaptor-1-Set-6	Adaptor-2-Set-2	2926	2917	9
chip 2	Coding-Connector-7	Adaptor-1-Set-6	Adaptor-2-Set-2	2660	2635	25	-0.08	19	12
chip 8	Coding-Connector-7	Adaptor-1-Set-6	Adaptor-2-Set-2	3004	2999	5
chip 8	Coding-Connector-7	Adaptor-1-Set-6	Adaptor-2-Set-2	3028	3002	26
chip 3	Coding-Connector-8	Adaptor-1-Set-6	Adaptor-2-Set-2	2855	2825	30	-0.13	12	16
chip 8	Coding-Connector-8	Adaptor-1-Set-6	Adaptor-2-Set-2	2982	2980	2
chip 8	Coding-Connector-8	Adaptor-1-Set-6	Adaptor-2-Set-2	2979	2975	4
chip 2	Coding-Connector-9	Adaptor-1-Set-6	Adaptor-2-Set-2	2752	2727	25	-0.11	14	9
chip 7	Coding-Connector-9	Adaptor-1-Set-6	Adaptor-2-Set-2	3155	3145	10
chip 7	Coding-Connector-9	Adaptor-1-Set-6	Adaptor-2-Set-2	3041	3033	8
chip 3	Coding-Connector-10	Adaptor-1-Set-6	Adaptor-2-Set-2	2852	2823	29	-0.11	15	12
chip 7	Coding-Connector-10	Adaptor-1-Set-6	Adaptor-2-Set-2	3173	3166	7
chip 7	Coding-Connector-10	Adaptor-1-Set-6	Adaptor-2-Set-2	3090	3082	8
chip 2	Coding-Connector-1	Adaptor-1-Set-6	Adaptor-2-Set-3	2759	2743	16	-0.13	11	7
chip 4	Coding-Connector-1	Adaptor-1-Set-6	Adaptor-2-Set-3	2644	2631	13
chip 6	Coding-Connector-1	Adaptor-1-Set-6	Adaptor-2-Set-3	2979	2976	3
chip 2	Coding-Connector-2	Adaptor-1-Set-6	Adaptor-2-Set-3	2740	2703	37	-0.06	22	13
chip 4	Coding-Connector-2	Adaptor-1-Set-6	Adaptor-2-Set-3	2623	2606	17
chip 6	Coding-Connector-2	Adaptor-1-Set-6	Adaptor-2-Set-3	3478	3466	12
chip 1	Coding-Connector-3	Adaptor-1-Set-6	Adaptor-2-Set-3	2684	2665	19	-0.10	16	10
chip 4	Coding-Connector-3	Adaptor-1-Set-6	Adaptor-2-Set-3	2651	2626	25
chip 6	Coding-Connector-3	Adaptor-1-Set-6	Adaptor-2-Set-3	3004	2999	5
chip 1	Coding-Connector-4	Adaptor-1-Set-6	Adaptor-2-Set-3	2832	2812	20	-0.10	16	6
chip 4	Coding-Connector-4	Adaptor-1-Set-6	Adaptor-2-Set-3	2710	2690	20
chip 5	Coding-Connector-4	Adaptor-1-Set-6	Adaptor-2-Set-3	2561	2552	9
chip 3	Coding-Connector-5	Adaptor-1-Set-6	Adaptor-2-Set-3	2745	2725	20	-0.12	13	6
chip 9	Coding-Connector-5	Adaptor-1-Set-6	Adaptor-2-Set-3	2942	2933	9
chip 9	Coding-Connector-5	Adaptor-1-Set-6	Adaptor-2-Set-3	2966	2955	11
chip 3	Coding-Connector-6	Adaptor-1-Set-6	Adaptor-2-Set-3	2811	2769	42	-0.08	20	19
chip 9	Coding-Connector-6	Adaptor-1-Set-6	Adaptor-2-Set-3	2931	2921	10
chip 9	Coding-Connector-6	Adaptor-1-Set-6	Adaptor-2-Set-3	2925	2918	7
chip 2	Coding-Connector-7	Adaptor-1-Set-6	Adaptor-2-Set-3	2661	2640	21	-0.14	10	10
chip 8	Coding-Connector-7	Adaptor-1-Set-6	Adaptor-2-Set-3	3008	3006	2
chip 8	Coding-Connector-7	Adaptor-1-Set-6	Adaptor-2-Set-3	3012	3005	7
chip 3	Coding-Connector-8	Adaptor-1-Set-6	Adaptor-2-Set-3	2833	2800	33	-0.11	15	16
chip 8	Coding-Connector-8	Adaptor-1-Set-6	Adaptor-2-Set-3	2987	2979	8
chip 8	Coding-Connector-8	Adaptor-1-Set-6	Adaptor-2-Set-3	2982	2978	4
chip 2	Coding-Connector-9	Adaptor-1-Set-6	Adaptor-2-Set-3	2756	2735	21	-0.13	12	8
chip 7	Coding-Connector-9	Adaptor-1-Set-6	Adaptor-2-Set-3	3079	3072	7
chip 7	Coding-Connector-9	Adaptor-1-Set-6	Adaptor-2-Set-3	3044	3037	7
chip 3	Coding-Connector-10	Adaptor-1-Set-6	Adaptor-2-Set-3	2849	2824	25	-0.10	16	8
chip 7	Coding-Connector-10	Adaptor-1-Set-6	Adaptor-2-Set-3	3320	3306	14
chip 7	Coding-Connector-10	Adaptor-1-Set-6	Adaptor-2-Set-3	3066	3056	10
chip 2	Coding-Connector-1	Adaptor-1-Set-6	Adaptor-2-Set-4	2711	2682	29	-0.06	23	14
chip 4	Coding-Connector-1	Adaptor-1-Set-6	Adaptor-2-Set-4	2674	2640	34
chip 6	Coding-Connector-1	Adaptor-1-Set-6	Adaptor-2-Set-4	2988	2981	7
chip 2	Coding-Connector-2	Adaptor-1-Set-6	Adaptor-2-Set-4	2798	2751	47	-0.04	26	24
chip 4	Coding-Connector-2	Adaptor-1-Set-6	Adaptor-2-Set-4	2642	2610	32
chip 6	Coding-Connector-2	Adaptor-1-Set-6	Adaptor-2-Set-4	3386	3389	0
chip 1	Coding-Connector-3	Adaptor-1-Set-6	Adaptor-2-Set-4	2698	2665	33	-0.05	24	17
chip 4	Coding-Connector-3	Adaptor-1-Set-6	Adaptor-2-Set-4	2661	2626	35
chip 6	Coding-Connector-3	Adaptor-1-Set-6	Adaptor-2-Set-4	3006	3001	5
chip 1	Coding-Connector-4	Adaptor-1-Set-6	Adaptor-2-Set-4	3719	3686	33	-0.07	21	13
chip 4	Coding-Connector-4	Adaptor-1-Set-6	Adaptor-2-Set-4	2710	2687	23
chip 5	Coding-Connector-4	Adaptor-1-Set-6	Adaptor-2-Set-4	2569	2562	7
chip 3	Coding-Connector-5	Adaptor-1-Set-6	Adaptor-2-Set-4	2764	2729	35	-0.09	17	15
chip 9	Coding-Connector-5	Adaptor-1-Set-6	Adaptor-2-Set-4	2945	2936	9
chip 9	Coding-Connector-5	Adaptor-1-Set-6	Adaptor-2-Set-4	2965	2957	8
chip 3	Coding-Connector-6	Adaptor-1-Set-6	Adaptor-2-Set-4	2742	2743	0	-0.16	7	6
chip 9	Coding-Connector-6	Adaptor-1-Set-6	Adaptor-2-Set-4	2932	2923	9
chip 9	Coding-Connector-6	Adaptor-1-Set-6	Adaptor-2-Set-4	2932	2921	11
chip 2	Coding-Connector-7	Adaptor-1-Set-6	Adaptor-2-Set-4	2698	2667	31	-0.12	13	16
chip 8	Coding-Connector-7	Adaptor-1-Set-6	Adaptor-2-Set-4	3012	3010	2
chip 8	Coding-Connector-7	Adaptor-1-Set-6	Adaptor-2-Set-4	3007	3001	6
chip 3	Coding-Connector-8	Adaptor-1-Set-6	Adaptor-2-Set-4	2825	2789	36	-0.10	16	17
chip 8	Coding-Connector-8	Adaptor-1-Set-6	Adaptor-2-Set-4	2988	2983	5
chip 8	Coding-Connector-8	Adaptor-1-Set-6	Adaptor-2-Set-4	2990	2982	8
chip 2	Coding-Connector-9	Adaptor-1-Set-6	Adaptor-2-Set-4	2775	2739	36	-0.10	17	17
chip 7	Coding-Connector-9	Adaptor-1-Set-6	Adaptor-2-Set-4	3082	3076	6
chip 7	Coding-Connector-9	Adaptor-1-Set-6	Adaptor-2-Set-4	3044	3036	8
chip 3	Coding-Connector-10	Adaptor-1-Set-6	Adaptor-2-Set-4	2884	2848	36	0.01	33	24
chip 7	Coding-Connector-10	Adaptor-1-Set-6	Adaptor-2-Set-4	3297	3241	56
chip 7	Coding-Connector-10	Adaptor-1-Set-6	Adaptor-2-Set-4	3067	3059	8
chip 2	Coding-Connector-1	Adaptor-1-Set-6	Adaptor-2-Set-5	2689	2665	24	-0.13	11	11
chip 4	Coding-Connector-1	Adaptor-1-Set-6	Adaptor-2-Set-5	2698	2692	6
chip 6	Coding-Connector-1	Adaptor-1-Set-6	Adaptor-2-Set-5	2982	2979	3
chip 2	Coding-Connector-2	Adaptor-1-Set-6	Adaptor-2-Set-5	2713	2684	29	-0.14	16	15
chip 4	Coding-Connector-2	Adaptor-1-Set-6	Adaptor-2-Set-5	2642	2623	19
chip 6	Coding-Connector-2	Adaptor-1-Set-6	Adaptor-2-Set-5	3299	3316	0
chip 1	Coding-Connector-3	Adaptor-1-Set-6	Adaptor-2-Set-5	2681	2665	16	-0.10	16	13
chip 4	Coding-Connector-3	Adaptor-1-Set-6	Adaptor-2-Set-5	2656	2628	28
chip 6	Coding-Connector-3	Adaptor-1-Set-6	Adaptor-2-Set-5	3000	2997	3
chip 1	Coding-Connector-4	Adaptor-1-Set-6	Adaptor-2-Set-5	5057	4941	116	0.09	47	60
chip 4	Coding-Connector-4	Adaptor-1-Set-6	Adaptor-2-Set-5	2698	2678	20
chip 5	Coding-Connector-4	Adaptor-1-Set-6	Adaptor-2-Set-5	2564	2558	6
chip 3	Coding-Connector-5	Adaptor-1-Set-6	Adaptor-2-Set-5	2766	2745	21	-0.12	14	7
chip 9	Coding-Connector-5	Adaptor-1-Set-6	Adaptor-2-Set-5	2947	2935	12
chip 9	Coding-Connector-5	Adaptor-1-Set-6	Adaptor-2-Set-5	2968	2960	8
chip 3	Coding-Connector-6	Adaptor-1-Set-6	Adaptor-2-Set-5	2793	2755	38	-0.06	22	14
chip 9	Coding-Connector-6	Adaptor-1-Set-6	Adaptor-2-Set-5	2937	2923	14
chip 9	Coding-Connector-6	Adaptor-1-Set-6	Adaptor-2-Set-5	2935	2921	14
chip 2	Coding-Connector-7	Adaptor-1-Set-6	Adaptor-2-Set-5	2704	2681	23	-0.13	11	10
chip 8	Coding-Connector-7	Adaptor-1-Set-6	Adaptor-2-Set-5	3009	3004	5
chip 8	Coding-Connector-7	Adaptor-1-Set-6	Adaptor-2-Set-5	3008	3003	5
chip 3	Coding-Connector-8	Adaptor-1-Set-6	Adaptor-2-Set-5	2815	2787	28	-0.11	14	12
chip 8	Coding-Connector-8	Adaptor-1-Set-6	Adaptor-2-Set-5	2995	2989	6
chip 8	Coding-Connector-8	Adaptor-1-Set-6	Adaptor-2-Set-5	2993	2985	8
chip 2	Coding-Connector-9	Adaptor-1-Set-6	Adaptor-2-Set-5	2743	2723	20	-0.13	12	7
chip 7	Coding-Connector-9	Adaptor-1-Set-6	Adaptor-2-Set-5	3103	3096	7
chip 7	Coding-Connector-9	Adaptor-1-Set-6	Adaptor-2-Set-5	3040	3032	8
chip 3	Coding-Connector-10	Adaptor-1-Set-6	Adaptor-2-Set-5	2882	2863	19	-0.16	7	10
chip 7	Coding-Connector-10	Adaptor-1-Set-6	Adaptor-2-Set-5	3130	3128	2
chip 7	Coding-Connector-10	Adaptor-1-Set-6	Adaptor-2-Set-5	3060	3062	0
chip 2	Coding-Connector-1	Adaptor-1-Set-6	Adaptor-2-Set-6	2798	2776	22	-0.09	17	8
chip 4	Coding-Connector-1	Adaptor-1-Set-6	Adaptor-2-Set-6	2692	2670	22
chip 6	Coding-Connector-1	Adaptor-1-Set-6	Adaptor-2-Set-6	2968	2960	8
chip 2	Coding-Connector-2	Adaptor-1-Set-6	Adaptor-2-Set-6	2786	2748	38	-0.06	23	15
chip 4	Coding-Connector-2	Adaptor-1-Set-6	Adaptor-2-Set-6	2683	2662	21
chip 6	Coding-Connector-2	Adaptor-1-Set-6	Adaptor-2-Set-6	3261	3252	9
chip 1	Coding-Connector-3	Adaptor-1-Set-6	Adaptor-2-Set-6	2753	2734	19	-0.07	21	17
chip 4	Coding-Connector-3	Adaptor-1-Set-6	Adaptor-2-Set-6	2687	2648	39
chip 6	Coding-Connector-3	Adaptor-1-Set-6	Adaptor-2-Set-6	3009	3004	5
chip 1	Coding-Connector-4	Adaptor-1-Set-6	Adaptor-2-Set-6	2758	2729	29	-0.06	23	13
chip 4	Coding-Connector-4	Adaptor-1-Set-6	Adaptor-2-Set-6	2690	2658	32
chip 5	Coding-Connector-4	Adaptor-1-Set-6	Adaptor-2-Set-6	2539	2530	9
chip 3	Coding-Connector-5	Adaptor-1-Set-6	Adaptor-2-Set-6	2679	2663	16	-0.13	12	4
chip 9	Coding-Connector-5	Adaptor-1-Set-6	Adaptor-2-Set-6	2942	2931	11
chip 9	Coding-Connector-5	Adaptor-1-Set-6	Adaptor-2-Set-6	2947	2938	9
chip 3	Coding-Connector-6	Adaptor-1-Set-6	Adaptor-2-Set-6	3606	2929	677	7.09	1183	439
chip 9	Coding-Connector-6	Adaptor-1-Set-6	Adaptor-2-Set-6	4626	3166	1460
chip 9	Coding-Connector-6	Adaptor-1-Set-6	Adaptor-2-Set-6	4629	3216	1413
chip 2	Coding-Connector-7	Adaptor-1-Set-6	Adaptor-2-Set-6	2680	2658	22	-0.15	9	12
chip 8	Coding-Connector-7	Adaptor-1-Set-6	Adaptor-2-Set-6	2991	2988	3
chip 8	Coding-Connector-7	Adaptor-1-Set-6	Adaptor-2-Set-6	2989	2988	1
chip 3	Coding-Connector-8	Adaptor-1-Set-6	Adaptor-2-Set-6	2776	2745	31	-0.13	12	17
chip 8	Coding-Connector-8	Adaptor-1-Set-6	Adaptor-2-Set-6	3003	3001	2
chip 8	Coding-Connector-8	Adaptor-1-Set-6	Adaptor-2-Set-6	2985	2983	2
chip 2	Coding-Connector-9	Adaptor-1-Set-6	Adaptor-2-Set-6	2798	2777	21	-0.13	12	8
chip 7	Coding-Connector-9	Adaptor-1-Set-6	Adaptor-2-Set-6	3261	3253	8
chip 7	Coding-Connector-9	Adaptor-1-Set-6	Adaptor-2-Set-6	3107	3100	7
chip 3	Coding-Connector-10	Adaptor-1-Set-6	Adaptor-2-Set-6	2796	2773	23	-0.14	10	12
chip 7	Coding-Connector-10	Adaptor-1-Set-6	Adaptor-2-Set-6	3345	3345	0
chip 7	Coding-Connector-10	Adaptor-1-Set-6	Adaptor-2-Set-6	3186	3180	6
chip 2	Coding-Connector-1	Adaptor-1-Set-6	Adaptor-2-Set-7	2792	2771	21	-0.16	11	11
chip 4	Coding-Connector-1	Adaptor-1-Set-6	Adaptor-2-Set-7	2675	2664	11
chip 6	Coding-Connector-1	Adaptor-1-Set-6	Adaptor-2-Set-7	2974	2985	0
chip 2	Coding-Connector-2	Adaptor-1-Set-6	Adaptor-2-Set-7	2779	2754	25	-0.11	15	10
chip 4	Coding-Connector-2	Adaptor-1-Set-6	Adaptor-2-Set-7	2674	2658	16
chip 6	Coding-Connector-2	Adaptor-1-Set-6	Adaptor-2-Set-7	3113	3108	5
chip 1	Coding-Connector-3	Adaptor-1-Set-6	Adaptor-2-Set-7	2744	2719	25	-0.09	18	10
chip 4	Coding-Connector-3	Adaptor-1-Set-6	Adaptor-2-Set-7	2670	2648	22
chip 6	Coding-Connector-3	Adaptor-1-Set-6	Adaptor-2-Set-7	3004	2998	6
chip 1	Coding-Connector-4	Adaptor-1-Set-6	Adaptor-2-Set-7	2739	2722	17	-0.12	14	9
chip 4	Coding-Connector-4	Adaptor-1-Set-6	Adaptor-2-Set-7	2681	2661	20
chip 5	Coding-Connector-4	Adaptor-1-Set-6	Adaptor-2-Set-7	2538	2534	4
chip 3	Coding-Connector-5	Adaptor-1-Set-6	Adaptor-2-Set-7	2683	2667	16	-0.12	12	5
chip 9	Coding-Connector-5	Adaptor-1-Set-6	Adaptor-2-Set-7	2952	2938	14
chip 9	Coding-Connector-5	Adaptor-1-Set-6	Adaptor-2-Set-7	2943	2936	7
chip 3	Coding-Connector-6	Adaptor-1-Set-6	Adaptor-2-Set-7	2774	2735	39	-0.07	21	16
chip 9	Coding-Connector-6	Adaptor-1-Set-6	Adaptor-2-Set-7	2926	2916	10
chip 9	Coding-Connector-6	Adaptor-1-Set-6	Adaptor-2-Set-7	2964	2949	15
chip 2	Coding-Connector-7	Adaptor-1-Set-6	Adaptor-2-Set-7	2676	2661	15	-0.15	8	7
chip 8	Coding-Connector-7	Adaptor-1-Set-6	Adaptor-2-Set-7	2989	2983	6
chip 8	Coding-Connector-7	Adaptor-1-Set-6	Adaptor-2-Set-7	2981	2979	2
chip 3	Coding-Connector-8	Adaptor-1-Set-6	Adaptor-2-Set-7	2772	2743	29	-0.12	13	14
chip 8	Coding-Connector-8	Adaptor-1-Set-6	Adaptor-2-Set-7	2987	2984	3
chip 8	Coding-Connector-8	Adaptor-1-Set-6	Adaptor-2-Set-7	2975	2969	6
chip 2	Coding-Connector-9	Adaptor-1-Set-6	Adaptor-2-Set-7	2787	2772	15	-0.16	7	8
chip 7	Coding-Connector-9	Adaptor-1-Set-6	Adaptor-2-Set-7	3112	3106	6
chip 7	Coding-Connector-9	Adaptor-1-Set-6	Adaptor-2-Set-7	3102	3104	0
chip 3	Coding-Connector-10	Adaptor-1-Set-6	Adaptor-2-Set-7	2806	2780	26	-0.12	12	12
chip 7	Coding-Connector-10	Adaptor-1-Set-6	Adaptor-2-Set-7	3313	3311	2
chip 7	Coding-Connector-10	Adaptor-1-Set-6	Adaptor-2-Set-7	3172	3163	9
chip 2	Coding-Connector-1	Adaptor-1-Set-6	Adaptor-2-Set-8	2788	2769	19	-0.12	14	6
chip 4	Coding-Connector-1	Adaptor-1-Set-6	Adaptor-2-Set-8	2677	2663	14
chip 6	Coding-Connector-1	Adaptor-1-Set-6	Adaptor-2-Set-8	2969	2961	8
chip 2	Coding-Connector-2	Adaptor-1-Set-6	Adaptor-2-Set-8	2793	2769	24	-0.10	17	8
chip 4	Coding-Connector-2	Adaptor-1-Set-6	Adaptor-2-Set-8	2682	2664	18
chip 6	Coding-Connector-2	Adaptor-1-Set-6	Adaptor-2-Set-8	3118	3110	8
chip 1	Coding-Connector-3	Adaptor-1-Set-6	Adaptor-2-Set-8	2722	2700	22	-0.10	16	12
chip 4	Coding-Connector-3	Adaptor-1-Set-6	Adaptor-2-Set-8	2668	2644	24
chip 6	Coding-Connector-3	Adaptor-1-Set-6	Adaptor-2-Set-8	2996	2993	3
chip 1	Coding-Connector-4	Adaptor-1-Set-6	Adaptor-2-Set-8	2740	2719	21	-0.09	18	7
chip 4	Coding-Connector-4	Adaptor-1-Set-6	Adaptor-2-Set-8	2690	2668	22
chip 5	Coding-Connector-4	Adaptor-1-Set-6	Adaptor-2-Set-8	2547	2537	10
chip 3	Coding-Connector-5	Adaptor-1-Set-6	Adaptor-2-Set-8	2683	2657	26	-0.10	16	9
chip 9	Coding-Connector-5	Adaptor-1-Set-6	Adaptor-2-Set-8	2959	2945	14
chip 9	Coding-Connector-5	Adaptor-1-Set-6	Adaptor-2-Set-8	2942	2934	8
chip 3	Coding-Connector-6	Adaptor-1-Set-6	Adaptor-2-Set-8	2770	2732	38	-0.08	20	16
chip 9	Coding-Connector-6	Adaptor-1-Set-6	Adaptor-2-Set-8	2921	2913	8
chip 9	Coding-Connector-6	Adaptor-1-Set-6	Adaptor-2-Set-8	2968	2955	13
chip 2	Coding-Connector-7	Adaptor-1-Set-6	Adaptor-2-Set-8	2688	2664	24	-0.13	11	11
chip 8	Coding-Connector-7	Adaptor-1-Set-6	Adaptor-2-Set-8	2987	2981	6
chip 8	Coding-Connector-7	Adaptor-1-Set-6	Adaptor-2-Set-8	2980	2976	4
chip 3	Coding-Connector-8	Adaptor-1-Set-6	Adaptor-2-Set-8	2734	2776	0	-0.26	4	5
chip 8	Coding-Connector-8	Adaptor-1-Set-6	Adaptor-2-Set-8	2974	2970	4
chip 8	Coding-Connector-8	Adaptor-1-Set-6	Adaptor-2-Set-8	2977	2968	9
chip 2	Coding-Connector-9	Adaptor-1-Set-6	Adaptor-2-Set-8	2781	2761	20	-0.12	13	7
chip 7	Coding-Connector-9	Adaptor-1-Set-6	Adaptor-2-Set-8	3118	3111	7
chip 7	Coding-Connector-9	Adaptor-1-Set-6	Adaptor-2-Set-8	3120	3107	13
chip 3	Coding-Connector-10	Adaptor-1-Set-6	Adaptor-2-Set-8	2804	2776	28	-0.12	13	13
chip 7	Coding-Connector-10	Adaptor-1-Set-6	Adaptor-2-Set-8	3301	3299	2
chip 7	Coding-Connector-10	Adaptor-1-Set-6	Adaptor-2-Set-8	3149	3140	9
chip 2	Coding-Connector-1	Adaptor-1-Set-6	Adaptor-2-Set-9	2789	2766	23	0.03	37	43
chip 4	Coding-Connector-1	Adaptor-1-Set-6	Adaptor-2-Set-9	2750	2664	86
chip 6	Coding-Connector-1	Adaptor-1-Set-6	Adaptor-2-Set-9	3015	3012	3
chip 2	Coding-Connector-2	Adaptor-1-Set-6	Adaptor-2-Set-9	2889	2815	74	-0.06	26	42
chip 4	Coding-Connector-2	Adaptor-1-Set-6	Adaptor-2-Set-9	2679	2687	0
chip 6	Coding-Connector-2	Adaptor-1-Set-6	Adaptor-2-Set-9	3112	3108	4
chip 1	Coding-Connector-3	Adaptor-1-Set-6	Adaptor-2-Set-9	2743	2703	40	-0.21	16	21
chip 4	Coding-Connector-3	Adaptor-1-Set-6	Adaptor-2-Set-9	2633	2685	0
chip 6	Coding-Connector-3	Adaptor-1-Set-6	Adaptor-2-Set-9	2998	2989	9
chip 1	Coding-Connector-4	Adaptor-1-Set-6	Adaptor-2-Set-9	2789	2740	49	-0.06	22	23
chip 4	Coding-Connector-4	Adaptor-1-Set-6	Adaptor-2-Set-9	2686	2678	8
chip 5	Coding-Connector-4	Adaptor-1-Set-6	Adaptor-2-Set-9	2547	2538	9
chip 3	Coding-Connector-5	Adaptor-1-Set-6	Adaptor-2-Set-9	2709	2690	19	-0.12	13	6
chip 9	Coding-Connector-5	Adaptor-1-Set-6	Adaptor-2-Set-9	2952	2940	12
chip 9	Coding-Connector-5	Adaptor-1-Set-6	Adaptor-2-Set-9	2939	2932	7
chip 3	Coding-Connector-6	Adaptor-1-Set-6	Adaptor-2-Set-9	2783	2744	39	-0.06	23	14
chip 9	Coding-Connector-6	Adaptor-1-Set-6	Adaptor-2-Set-9	3457	3438	19
chip 9	Coding-Connector-6	Adaptor-1-Set-6	Adaptor-2-Set-9	2968	2956	12
chip 2	Coding-Connector-7	Adaptor-1-Set-6	Adaptor-2-Set-9	2690	2665	25	-0.13	12	11
chip 8	Coding-Connector-7	Adaptor-1-Set-6	Adaptor-2-Set-9	2983	2976	7
chip 8	Coding-Connector-7	Adaptor-1-Set-6	Adaptor-2-Set-9	2982	2978	4
chip 3	Coding-Connector-8	Adaptor-1-Set-6	Adaptor-2-Set-9	2864	2768	96	0.02	35	53
chip 8	Coding-Connector-8	Adaptor-1-Set-6	Adaptor-2-Set-9	2976	2972	4
chip 8	Coding-Connector-8	Adaptor-1-Set-6	Adaptor-2-Set-9	2984	2979	5
chip 2	Coding-Connector-9	Adaptor-1-Set-6	Adaptor-2-Set-9	2777	2756	21	-0.14	9	10
chip 7	Coding-Connector-9	Adaptor-1-Set-6	Adaptor-2-Set-9	3113	3107	6
chip 7	Coding-Connector-9	Adaptor-1-Set-6	Adaptor-2-Set-9	3119	3118	1
chip 3	Coding-Connector-10	Adaptor-1-Set-6	Adaptor-2-Set-9	2815	2778	37	-0.10	16	19
chip 7	Coding-Connector-10	Adaptor-1-Set-6	Adaptor-2-Set-9	3295	3291	4
chip 7	Coding-Connector-10	Adaptor-1-Set-6	Adaptor-2-Set-9	3136	3130	6
chip 2	Coding-Connector-1	Adaptor-1-Set-6	Adaptor-2-Set-1	2736	2717	19	-0.11	14	10
chip 4	Coding-Connector-1	Adaptor-1-Set-6	Adaptor-2-Set-1	2680	2659	21
chip 6	Coding-Connector-1	Adaptor-1-Set-6	Adaptor-2-Set-1	2970	2968	2
chip 2	Coding-Connector-2	Adaptor-1-Set-6	Adaptor-2-Set-1	2770	2730	40	-0.07	22	20
chip 4	Coding-Connector-2	Adaptor-1-Set-6	Adaptor-2-Set-1	2692	2667	25
chip 6	Coding-Connector-2	Adaptor-1-Set-6	Adaptor-2-Set-1	3099	3102	0
chip 1	Coding-Connector-3	Adaptor-1-Set-6	Adaptor-2-Set-1	2737	2708	29	-0.05	24	7
chip 4	Coding-Connector-3	Adaptor-1-Set-6	Adaptor-2-Set-1	2670	2642	28
chip 6	Coding-Connector-3	Adaptor-1-Set-6	Adaptor-2-Set-1	3007	2991	16
chip 1	Coding-Connector-4	Adaptor-1-Set-6	Adaptor-2-Set-1	2757	2723	34	-0.06	23	13
chip 4	Coding-Connector-4	Adaptor-1-Set-6	Adaptor-2-Set-1	2675	2649	26
chip 5	Coding-Connector-4	Adaptor-1-Set-6	Adaptor-2-Set-1	2547	2538	9
chip 3	Coding-Connector-5	Adaptor-1-Set-6	Adaptor-2-Set-1	2688	2665	23	-0.12	14	8
chip 9	Coding-Connector-5	Adaptor-1-Set-6	Adaptor-2-Set-1	2951	2941	10
chip 9	Coding-Connector-5	Adaptor-1-Set-6	Adaptor-2-Set-1	2939	2931	8
chip 3	Coding-Connector-6	Adaptor-1-Set-6	Adaptor-2-Set-1	2774	2735	39	-0.07	20	16
chip 9	Coding-Connector-6	Adaptor-1-Set-6	Adaptor-2-Set-1	3407	3398	9
chip 9	Coding-Connector-6	Adaptor-1-Set-6	Adaptor-2-Set-1	2966	2953	13
chip 2	Coding-Connector-7	Adaptor-1-Set-6	Adaptor-2-Set-1	2687	2665	22	-0.13	11	10
chip 8	Coding-Connector-7	Adaptor-1-Set-6	Adaptor-2-Set-1	2982	2979	3
chip 8	Coding-Connector-7	Adaptor-1-Set-6	Adaptor-2-Set-1	2985	2977	8
chip 3	Coding-Connector-8	Adaptor-1-Set-6	Adaptor-2-Set-1	2809	2769	40	-0.09	17	20
chip 8	Coding-Connector-8	Adaptor-1-Set-6	Adaptor-2-Set-1	2973	2970	3
chip 8	Coding-Connector-8	Adaptor-1-Set-6	Adaptor-2-Set-1	2983	2974	9
chip 2	Coding-Connector-9	Adaptor-1-Set-6	Adaptor-2-Set-1	2787	2763	24	-0.14	11	12
chip 7	Coding-Connector-9	Adaptor-1-Set-6	Adaptor-2-Set-1	3098	3101	0
chip 7	Coding-Connector-9	Adaptor-1-Set-6	Adaptor-2-Set-1	3190	3181	9
chip 3	Coding-Connector-10	Adaptor-1-Set-6	Adaptor-2-Set-1	2793	2770	23	-0.12	12	9
chip 7	Coding-Connector-10	Adaptor-1-Set-6	Adaptor-2-Set-1	3302	3297	5
chip 7	Coding-Connector-10	Adaptor-1-Set-6	Adaptor-2-Set-1	3137	3128	9
chip 2	Coding-Connector-1	Adaptor-1-Set-7	Adaptor-2-Set-1	2743	2721	22	-0.12	14	8
chip 4	Coding-Connector-1	Adaptor-1-Set-7	Adaptor-2-Set-1	2659	2646	13
chip 6	Coding-Connector-1	Adaptor-1-Set-7	Adaptor-2-Set-1	2959	2953	6
chip 2	Coding-Connector-2	Adaptor-1-Set-7	Adaptor-2-Set-1	2772	2750	22	-0.15	12	11
chip 4	Coding-Connector-2	Adaptor-1-Set-7	Adaptor-2-Set-1	2673	2658	15
chip 6	Coding-Connector-2	Adaptor-1-Set-7	Adaptor-2-Set-1	3128	3141	0
chip 1	Coding-Connector-3	Adaptor-1-Set-7	Adaptor-2-Set-1	2730	2713	17	0.06	42	43
chip 4	Coding-Connector-3	Adaptor-1-Set-7	Adaptor-2-Set-1	2651	2634	17
chip 6	Coding-Connector-3	Adaptor-1-Set-7	Adaptor-2-Set-1	3827	3735	92
chip 1	Coding-Connector-4	Adaptor-1-Set-7	Adaptor-2-Set-1	2757	2731	26	-0.11	15	9
chip 4	Coding-Connector-4	Adaptor-1-Set-7	Adaptor-2-Set-1	2653	2641	12
chip 5	Coding-Connector-4	Adaptor-1-Set-7	Adaptor-2-Set-1	2548	2540	8
chip 3	Coding-Connector-5	Adaptor-1-Set-7	Adaptor-2-Set-1	2688	2671	17	-0.13	12	5
chip 9	Coding-Connector-5	Adaptor-1-Set-7	Adaptor-2-Set-1	2942	2930	12
chip 9	Coding-Connector-5	Adaptor-1-Set-7	Adaptor-2-Set-1	2938	2931	7
chip 3	Coding-Connector-6	Adaptor-1-Set-7	Adaptor-2-Set-1	2716	2699	17	-0.12	12	5
chip 9	Coding-Connector-6	Adaptor-1-Set-7	Adaptor-2-Set-1	2913	2905	8
chip 9	Coding-Connector-6	Adaptor-1-Set-7	Adaptor-2-Set-1	2965	2953	12
chip 2	Coding-Connector-7	Adaptor-1-Set-7	Adaptor-2-Set-1	2704	2683	21	-0.13	11	9
chip 8	Coding-Connector-7	Adaptor-1-Set-7	Adaptor-2-Set-1	2988	2982	6
chip 8	Coding-Connector-7	Adaptor-1-Set-7	Adaptor-2-Set-1	2978	2973	5
chip 3	Coding-Connector-8	Adaptor-1-Set-7	Adaptor-2-Set-1	2758	2734	24	-0.14	10	12
chip 8	Coding-Connector-8	Adaptor-1-Set-7	Adaptor-2-Set-1	2970	2964	6
chip 8	Coding-Connector-8	Adaptor-1-Set-7	Adaptor-2-Set-1	2976	2975	1
chip 2	Coding-Connector-9	Adaptor-1-Set-7	Adaptor-2-Set-1	2781	2760	21	-0.16	9	11
chip 7	Coding-Connector-9	Adaptor-1-Set-7	Adaptor-2-Set-1	3128	3138	0
chip 7	Coding-Connector-9	Adaptor-1-Set-7	Adaptor-2-Set-1	3115	3109	6
chip 3	Coding-Connector-10	Adaptor-1-Set-7	Adaptor-2-Set-1	2765	2742	23	-0.14	10	12
chip 7	Coding-Connector-10	Adaptor-1-Set-7	Adaptor-2-Set-1	3296	3298	0
chip 7	Coding-Connector-10	Adaptor-1-Set-7	Adaptor-2-Set-1	3133	3127	6
chip 2	Coding-Connector-1	Adaptor-1-Set-7	Adaptor-2-Set-2	2745	2719	26	-0.08	19	7
chip 4	Coding-Connector-1	Adaptor-1-Set-7	Adaptor-2-Set-2	2662	2642	20
chip 6	Coding-Connector-1	Adaptor-1-Set-7	Adaptor-2-Set-2	2961	2949	12
chip 2	Coding-Connector-2	Adaptor-1-Set-7	Adaptor-2-Set-2	2763	2740	23	-0.19	14	13
chip 4	Coding-Connector-2	Adaptor-1-Set-7	Adaptor-2-Set-2	2679	2659	20
chip 6	Coding-Connector-2	Adaptor-1-Set-7	Adaptor-2-Set-2	3091	3129	0
chip 1	Coding-Connector-3	Adaptor-1-Set-7	Adaptor-2-Set-2	2757	2730	27	-0.04	26	3
chip 4	Coding-Connector-3	Adaptor-1-Set-7	Adaptor-2-Set-2	2665	2642	23
chip 6	Coding-Connector-3	Adaptor-1-Set-7	Adaptor-2-Set-2	4379	4350	29
chip 1	Coding-Connector-4	Adaptor-1-Set-7	Adaptor-2-Set-2	2815	2784	31	-0.07	22	9
chip 4	Coding-Connector-4	Adaptor-1-Set-7	Adaptor-2-Set-2	2661	2641	20
chip 5	Coding-Connector-4	Adaptor-1-Set-7	Adaptor-2-Set-2	2559	2545	14
chip 3	Coding-Connector-5	Adaptor-1-Set-7	Adaptor-2-Set-2	2734	2727	7	-0.13	11	4
chip 9	Coding-Connector-5	Adaptor-1-Set-7	Adaptor-2-Set-2	2937	2922	15
chip 9	Coding-Connector-5	Adaptor-1-Set-7	Adaptor-2-Set-2	2937	2927	10
chip 3	Coding-Connector-6	Adaptor-1-Set-7	Adaptor-2-Set-2	2723	2698	25	-0.11	15	8
chip 9	Coding-Connector-6	Adaptor-1-Set-7	Adaptor-2-Set-2	2908	2897	11
chip 9	Coding-Connector-6	Adaptor-1-Set-7	Adaptor-2-Set-2	2958	2948	10
chip 2	Coding-Connector-7	Adaptor-1-Set-7	Adaptor-2-Set-2	2712	2677	35	-0.10	17	16
chip 8	Coding-Connector-7	Adaptor-1-Set-7	Adaptor-2-Set-2	2984	2975	9
chip 8	Coding-Connector-7	Adaptor-1-Set-7	Adaptor-2-Set-2	2986	2980	6
chip 3	Coding-Connector-8	Adaptor-1-Set-7	Adaptor-2-Set-2	2763	2738	25	-0.12	13	10
chip 8	Coding-Connector-8	Adaptor-1-Set-7	Adaptor-2-Set-2	2966	2958	8
chip 8	Coding-Connector-8	Adaptor-1-Set-7	Adaptor-2-Set-2	2970	2963	7
chip 2	Coding-Connector-9	Adaptor-1-Set-7	Adaptor-2-Set-2	2792	2768	24	-0.21	10	12
chip 7	Coding-Connector-9	Adaptor-1-Set-7	Adaptor-2-Set-2	3091	3128	0
chip 7	Coding-Connector-9	Adaptor-1-Set-7	Adaptor-2-Set-2	3103	3096	7
chip 3	Coding-Connector-10	Adaptor-1-Set-7	Adaptor-2-Set-2	2804	2776	28	-0.10	17	10
chip 7	Coding-Connector-10	Adaptor-1-Set-7	Adaptor-2-Set-2	3297	3288	9
chip 7	Coding-Connector-10	Adaptor-1-Set-7	Adaptor-2-Set-2	3123	3110	13
chip 2	Coding-Connector-1	Adaptor-1-Set-7	Adaptor-2-Set-3	2742	2724	18	-0.10	16	4
chip 4	Coding-Connector-1	Adaptor-1-Set-7	Adaptor-2-Set-3	2660	2641	19
chip 6	Coding-Connector-1	Adaptor-1-Set-7	Adaptor-2-Set-3	2960	2948	12
chip 2	Coding-Connector-2	Adaptor-1-Set-7	Adaptor-2-Set-3	2826	2797	29	-0.09	18	14
chip 4	Coding-Connector-2	Adaptor-1-Set-7	Adaptor-2-Set-3	2678	2656	22
chip 6	Coding-Connector-2	Adaptor-1-Set-7	Adaptor-2-Set-3	3067	3065	2
chip 1	Coding-Connector-3	Adaptor-1-Set-7	Adaptor-2-Set-3	2770	2731	39	0.12	53	38
chip 4	Coding-Connector-3	Adaptor-1-Set-7	Adaptor-2-Set-3	2661	2638	23
chip 6	Coding-Connector-3	Adaptor-1-Set-7	Adaptor-2-Set-3	3717	3621	96
chip 1	Coding-Connector-4	Adaptor-1-Set-7	Adaptor-2-Set-3	2793	2766	27	-0.09	18	15
chip 4	Coding-Connector-4	Adaptor-1-Set-7	Adaptor-2-Set-3	2679	2653	26
chip 5	Coding-Connector-4	Adaptor-1-Set-7	Adaptor-2-Set-3	2623	2622	1
chip 3	Coding-Connector-5	Adaptor-1-Set-7	Adaptor-2-Set-3	2691	2669	22	-0.10	16	7
chip 9	Coding-Connector-5	Adaptor-1-Set-7	Adaptor-2-Set-3	2938	2922	16
chip 9	Coding-Connector-5	Adaptor-1-Set-7	Adaptor-2-Set-3	2935	2926	9
chip 3	Coding-Connector-6	Adaptor-1-Set-7	Adaptor-2-Set-3	2712	2689	23	-0.10	16	6
chip 9	Coding-Connector-6	Adaptor-1-Set-7	Adaptor-2-Set-3	2910	2898	12
chip 9	Coding-Connector-6	Adaptor-1-Set-7	Adaptor-2-Set-3	2946	2934	12
chip 2	Coding-Connector-7	Adaptor-1-Set-7	Adaptor-2-Set-3	2701	2666	35	-0.10	16	17
chip 8	Coding-Connector-7	Adaptor-1-Set-7	Adaptor-2-Set-3	2987	2978	9
chip 8	Coding-Connector-7	Adaptor-1-Set-7	Adaptor-2-Set-3	2987	2983	4
chip 3	Coding-Connector-8	Adaptor-1-Set-7	Adaptor-2-Set-3	2763	2738	25	-0.12	12	11
chip 8	Coding-Connector-8	Adaptor-1-Set-7	Adaptor-2-Set-3	2962	2957	5
chip 8	Coding-Connector-8	Adaptor-1-Set-7	Adaptor-2-Set-3	2969	2962	7
chip 2	Coding-Connector-9	Adaptor-1-Set-7	Adaptor-2-Set-3	2783	2764	19	-0.14	9	9
chip 7	Coding-Connector-9	Adaptor-1-Set-7	Adaptor-2-Set-3	3066	3064	2
chip 7	Coding-Connector-9	Adaptor-1-Set-7	Adaptor-2-Set-3	3096	3090	6
chip 3	Coding-Connector-10	Adaptor-1-Set-7	Adaptor-2-Set-3	2814	2783	31	-0.14	12	17
chip 7	Coding-Connector-10	Adaptor-1-Set-7	Adaptor-2-Set-3	3249	3255	0
chip 7	Coding-Connector-10	Adaptor-1-Set-7	Adaptor-2-Set-3	3095	3090	5
chip 2	Coding-Connector-1	Adaptor-1-Set-7	Adaptor-2-Set-4	2753	2723	30	-0.06	22	17
chip 4	Coding-Connector-1	Adaptor-1-Set-7	Adaptor-2-Set-4	2670	2637	33
chip 6	Coding-Connector-1	Adaptor-1-Set-7	Adaptor-2-Set-4	2961	2958	3
chip 2	Coding-Connector-2	Adaptor-1-Set-7	Adaptor-2-Set-4	2824	2778	46	-0.01	31	20
chip 4	Coding-Connector-2	Adaptor-1-Set-7	Adaptor-2-Set-4	2690	2652	38
chip 6	Coding-Connector-2	Adaptor-1-Set-7	Adaptor-2-Set-4	3074	3066	8
chip 1	Coding-Connector-3	Adaptor-1-Set-7	Adaptor-2-Set-4	2765	2729	36	-0.06	23	16
chip 4	Coding-Connector-3	Adaptor-1-Set-7	Adaptor-2-Set-4	2666	2638	28
chip 6	Coding-Connector-3	Adaptor-1-Set-7	Adaptor-2-Set-4	3012	3006	6
chip 1	Coding-Connector-4	Adaptor-1-Set-7	Adaptor-2-Set-4	2735	2707	28	-0.08	19	10
chip 4	Coding-Connector-4	Adaptor-1-Set-7	Adaptor-2-Set-4	2654	2634	20
chip 5	Coding-Connector-4	Adaptor-1-Set-7	Adaptor-2-Set-4	2542	2534	8
chip 3	Coding-Connector-5	Adaptor-1-Set-7	Adaptor-2-Set-4	2723	2673	50	-0.05	24	23
chip 9	Coding-Connector-5	Adaptor-1-Set-7	Adaptor-2-Set-4	2928	2917	11
chip 9	Coding-Connector-5	Adaptor-1-Set-7	Adaptor-2-Set-4	2937	2927	10
chip 3	Coding-Connector-6	Adaptor-1-Set-7	Adaptor-2-Set-4	2724	2694	30	-0.10	17	12
chip 9	Coding-Connector-6	Adaptor-1-Set-7	Adaptor-2-Set-4	2912	2901	11
chip 9	Coding-Connector-6	Adaptor-1-Set-7	Adaptor-2-Set-4	2941	2932	9
chip 2	Coding-Connector-7	Adaptor-1-Set-7	Adaptor-2-Set-4	2723	2675	48	-0.08	19	25
chip 8	Coding-Connector-7	Adaptor-1-Set-7	Adaptor-2-Set-4	2980	2976	4
chip 8	Coding-Connector-7	Adaptor-1-Set-7	Adaptor-2-Set-4	2991	2987	4
chip 3	Coding-Connector-8	Adaptor-1-Set-7	Adaptor-2-Set-4	2779	2741	38	-0.10	16	19
chip 8	Coding-Connector-8	Adaptor-1-Set-7	Adaptor-2-Set-4	2961	2956	5
chip 8	Coding-Connector-8	Adaptor-1-Set-7	Adaptor-2-Set-4	2969	2963	6
chip 2	Coding-Connector-9	Adaptor-1-Set-7	Adaptor-2-Set-4	2803	2769	34	-0.09	18	14
chip 7	Coding-Connector-9	Adaptor-1-Set-7	Adaptor-2-Set-4	3074	3065	9
chip 7	Coding-Connector-9	Adaptor-1-Set-7	Adaptor-2-Set-4	3136	3124	12
chip 3	Coding-Connector-10	Adaptor-1-Set-7	Adaptor-2-Set-4	2826	2785	41	-0.08	20	19
chip 7	Coding-Connector-10	Adaptor-1-Set-7	Adaptor-2-Set-4	3238	3226	12
chip 7	Coding-Connector-10	Adaptor-1-Set-7	Adaptor-2-Set-4	3082	3076	6
chip 2	Coding-Connector-1	Adaptor-1-Set-7	Adaptor-2-Set-5	2748	2725	23	-0.09	17	7
chip 4	Coding-Connector-1	Adaptor-1-Set-7	Adaptor-2-Set-5	2652	2634	18
chip 6	Coding-Connector-1	Adaptor-1-Set-7	Adaptor-2-Set-5	2964	2954	10
chip 2	Coding-Connector-2	Adaptor-1-Set-7	Adaptor-2-Set-5	2798	2777	21	-0.11	15	6
chip 4	Coding-Connector-2	Adaptor-1-Set-7	Adaptor-2-Set-5	2660	2645	15
chip 6	Coding-Connector-2	Adaptor-1-Set-7	Adaptor-2-Set-5	3050	3040	10
chip 1	Coding-Connector-3	Adaptor-1-Set-7	Adaptor-2-Set-5	2736	2717	19	-0.09	18	2
chip 4	Coding-Connector-3	Adaptor-1-Set-7	Adaptor-2-Set-5	2661	2645	16
chip 6	Coding-Connector-3	Adaptor-1-Set-7	Adaptor-2-Set-5	3025	3005	20
chip 1	Coding-Connector-4	Adaptor-1-Set-7	Adaptor-2-Set-5	2760	2738	22	-0.12	14	10
chip 4	Coding-Connector-4	Adaptor-1-Set-7	Adaptor-2-Set-5	2697	2680	17
chip 5	Coding-Connector-4	Adaptor-1-Set-7	Adaptor-2-Set-5	2580	2578	2
chip 3	Coding-Connector-5	Adaptor-1-Set-7	Adaptor-2-Set-5	2688	2674	14	-0.13	12	2
chip 9	Coding-Connector-5	Adaptor-1-Set-7	Adaptor-2-Set-5	2927	2915	12
chip 9	Coding-Connector-5	Adaptor-1-Set-7	Adaptor-2-Set-5	2939	2929	10
chip 3	Coding-Connector-6	Adaptor-1-Set-7	Adaptor-2-Set-5	2709	2690	19	-0.12	13	6
chip 9	Coding-Connector-6	Adaptor-1-Set-7	Adaptor-2-Set-5	2929	2919	10
chip 9	Coding-Connector-6	Adaptor-1-Set-7	Adaptor-2-Set-5	2940	2931	9
chip 2	Coding-Connector-7	Adaptor-1-Set-7	Adaptor-2-Set-5	2695	2671	24	-0.12	13	10
chip 8	Coding-Connector-7	Adaptor-1-Set-7	Adaptor-2-Set-5	2984	2978	6
chip 8	Coding-Connector-7	Adaptor-1-Set-7	Adaptor-2-Set-5	2986	2978	8
chip 3	Coding-Connector-8	Adaptor-1-Set-7	Adaptor-2-Set-5	2746	2726	20	-0.14	10	9
chip 8	Coding-Connector-8	Adaptor-1-Set-7	Adaptor-2-Set-5	2960	2954	6
chip 8	Coding-Connector-8	Adaptor-1-Set-7	Adaptor-2-Set-5	2967	2963	4
chip 2	Coding-Connector-9	Adaptor-1-Set-7	Adaptor-2-Set-5	2788	2769	19	-0.13	11	7
chip 7	Coding-Connector-9	Adaptor-1-Set-7	Adaptor-2-Set-5	3050	3041	9
chip 7	Coding-Connector-9	Adaptor-1-Set-7	Adaptor-2-Set-5	3136	3130	6
chip 3	Coding-Connector-10	Adaptor-1-Set-7	Adaptor-2-Set-5	2844	2806	38	-0.15	15	20
chip 7	Coding-Connector-10	Adaptor-1-Set-7	Adaptor-2-Set-5	3286	3304	0
chip 7	Coding-Connector-10	Adaptor-1-Set-7	Adaptor-2-Set-5	3071	3065	6
chip 2	Coding-Connector-1	Adaptor-1-Set-7	Adaptor-2-Set-6	2740	2720	20	-0.09	18	6
chip 4	Coding-Connector-1	Adaptor-1-Set-7	Adaptor-2-Set-6	2663	2640	23
chip 6	Coding-Connector-1	Adaptor-1-Set-7	Adaptor-2-Set-6	2961	2950	11
chip 2	Coding-Connector-2	Adaptor-1-Set-7	Adaptor-2-Set-6	2771	2739	32	-0.08	19	13
chip 4	Coding-Connector-2	Adaptor-1-Set-7	Adaptor-2-Set-6	2672	2655	17
chip 6	Coding-Connector-2	Adaptor-1-Set-7	Adaptor-2-Set-6	3043	3036	7
chip 1	Coding-Connector-3	Adaptor-1-Set-7	Adaptor-2-Set-6	2740	2714	26	-0.05	24	5
chip 4	Coding-Connector-3	Adaptor-1-Set-7	Adaptor-2-Set-6	2674	2646	28
chip 6	Coding-Connector-3	Adaptor-1-Set-7	Adaptor-2-Set-6	3031	3012	19
chip 1	Coding-Connector-4	Adaptor-1-Set-7	Adaptor-2-Set-6	2756	2726	30	-0.06	23	11
chip 4	Coding-Connector-4	Adaptor-1-Set-7	Adaptor-2-Set-6	2705	2677	28
chip 5	Coding-Connector-4	Adaptor-1-Set-7	Adaptor-2-Set-6	2541	2531	10
chip 3	Coding-Connector-5	Adaptor-1-Set-7	Adaptor-2-Set-6	2703	2679	24	-0.11	15	8
chip 9	Coding-Connector-5	Adaptor-1-Set-7	Adaptor-2-Set-6	2932	2919	13
chip 9	Coding-Connector-5	Adaptor-1-Set-7	Adaptor-2-Set-6	2935	2927	8
chip 3	Coding-Connector-6	Adaptor-1-Set-7	Adaptor-2-Set-6	2708	2687	21	-0.11	14	6
chip 9	Coding-Connector-6	Adaptor-1-Set-7	Adaptor-2-Set-6	2916	2905	11
chip 9	Coding-Connector-6	Adaptor-1-Set-7	Adaptor-2-Set-6	2937	2926	11
chip 2	Coding-Connector-7	Adaptor-1-Set-7	Adaptor-2-Set-6	2741	2697	44	-0.09	18	23
chip 8	Coding-Connector-7	Adaptor-1-Set-7	Adaptor-2-Set-6	2989	2983	6
chip 8	Coding-Connector-7	Adaptor-1-Set-7	Adaptor-2-Set-6	2989	2985	4
chip 3	Coding-Connector-8	Adaptor-1-Set-7	Adaptor-2-Set-6	2783	2756	27	-0.13	12	13
chip 8	Coding-Connector-8	Adaptor-1-Set-7	Adaptor-2-Set-6	2959	2956	3
chip 8	Coding-Connector-8	Adaptor-1-Set-7	Adaptor-2-Set-6	2968	2962	6
chip 2	Coding-Connector-9	Adaptor-1-Set-7	Adaptor-2-Set-6	2792	2769	23	-0.14	10	12
chip 7	Coding-Connector-9	Adaptor-1-Set-7	Adaptor-2-Set-6	3042	3036	6
chip 7	Coding-Connector-9	Adaptor-1-Set-7	Adaptor-2-Set-6	3089	3088	1
chip 3	Coding-Connector-10	Adaptor-1-Set-7	Adaptor-2-Set-6	2779	2748	31	-0.11	15	14
chip 7	Coding-Connector-10	Adaptor-1-Set-7	Adaptor-2-Set-6	3550	3543	7
chip 7	Coding-Connector-10	Adaptor-1-Set-7	Adaptor-2-Set-6	3057	3049	8
chip 2	Coding-Connector-1	Adaptor-1-Set-7	Adaptor-2-Set-7	2740	2720	20	-0.09	18	2
chip 4	Coding-Connector-1	Adaptor-1-Set-7	Adaptor-2-Set-7	2648	2631	17
chip 6	Coding-Connector-1	Adaptor-1-Set-7	Adaptor-2-Set-7	2967	2951	16
chip 2	Coding-Connector-2	Adaptor-1-Set-7	Adaptor-2-Set-7	2766	2742	24	-0.11	15	12
chip 4	Coding-Connector-2	Adaptor-1-Set-7	Adaptor-2-Set-7	2672	2652	20
chip 6	Coding-Connector-2	Adaptor-1-Set-7	Adaptor-2-Set-7	3030	3029	1
chip 1	Coding-Connector-3	Adaptor-1-Set-7	Adaptor-2-Set-7	2732	2716	16	-0.09	18	6
chip 4	Coding-Connector-3	Adaptor-1-Set-7	Adaptor-2-Set-7	2661	2636	25
chip 6	Coding-Connector-3	Adaptor-1-Set-7	Adaptor-2-Set-7	3028	3014	14
chip 1	Coding-Connector-4	Adaptor-1-Set-7	Adaptor-2-Set-7	2815	2793	22	-0.11	15	9
chip 4	Coding-Connector-4	Adaptor-1-Set-7	Adaptor-2-Set-7	2659	2640	19
chip 5	Coding-Connector-4	Adaptor-1-Set-7	Adaptor-2-Set-7	2532	2527	5
chip 3	Coding-Connector-5	Adaptor-1-Set-7	Adaptor-2-Set-7	2702	2683	19	-0.12	13	6
chip 9	Coding-Connector-5	Adaptor-1-Set-7	Adaptor-2-Set-7	2934	2922	12
chip 9	Coding-Connector-5	Adaptor-1-Set-7	Adaptor-2-Set-7	2950	2942	8
chip 3	Coding-Connector-6	Adaptor-1-Set-7	Adaptor-2-Set-7	2704	2686	18	-0.11	15	3
chip 9	Coding-Connector-6	Adaptor-1-Set-7	Adaptor-2-Set-7	2921	2907	14
chip 9	Coding-Connector-6	Adaptor-1-Set-7	Adaptor-2-Set-7	2932	2920	12
chip 2	Coding-Connector-7	Adaptor-1-Set-7	Adaptor-2-Set-7	4936	3026	1910	10.37	1717	167
chip 8	Coding-Connector-7	Adaptor-1-Set-7	Adaptor-2-Set-7	4878	3262	1616
chip 8	Coding-Connector-7	Adaptor-1-Set-7	Adaptor-2-Set-7	4914	3290	1624
chip 3	Coding-Connector-8	Adaptor-1-Set-7	Adaptor-2-Set-7	2782	2748	34	-0.11	15	17
chip 8	Coding-Connector-8	Adaptor-1-Set-7	Adaptor-2-Set-7	2969	2963	6
chip 8	Coding-Connector-8	Adaptor-1-Set-7	Adaptor-2-Set-7	2967	2963	4
chip 2	Coding-Connector-9	Adaptor-1-Set-7	Adaptor-2-Set-7	2791	2768	23	-0.14	10	12
chip 7	Coding-Connector-9	Adaptor-1-Set-7	Adaptor-2-Set-7	3030	3029	1
chip 7	Coding-Connector-9	Adaptor-1-Set-7	Adaptor-2-Set-7	3075	3069	6
chip 3	Coding-Connector-10	Adaptor-1-Set-7	Adaptor-2-Set-7	2797	2770	27	-0.08	20	8
chip 7	Coding-Connector-10	Adaptor-1-Set-7	Adaptor-2-Set-7	3259	3239	20
chip 7	Coding-Connector-10	Adaptor-1-Set-7	Adaptor-2-Set-7	3057	3045	12
chip 2	Coding-Connector-1	Adaptor-1-Set-7	Adaptor-2-Set-8	2787	2762	25	-0.08	19	5
chip 4	Coding-Connector-1	Adaptor-1-Set-7	Adaptor-2-Set-8	2639	2622	17
chip 6	Coding-Connector-1	Adaptor-1-Set-7	Adaptor-2-Set-8	2967	2952	15
chip 2	Coding-Connector-2	Adaptor-1-Set-7	Adaptor-2-Set-8	2817	2787	30	-0.10	17	14
chip 4	Coding-Connector-2	Adaptor-1-Set-7	Adaptor-2-Set-8	2668	2651	17
chip 6	Coding-Connector-2	Adaptor-1-Set-7	Adaptor-2-Set-8	3030	3027	3
chip 1	Coding-Connector-3	Adaptor-1-Set-7	Adaptor-2-Set-8	2798	2774	24	-0.07	21	10
chip 4	Coding-Connector-3	Adaptor-1-Set-7	Adaptor-2-Set-8	2648	2619	29
chip 6	Coding-Connector-3	Adaptor-1-Set-7	Adaptor-2-Set-8	3024	3014	10
chip 1	Coding-Connector-4	Adaptor-1-Set-7	Adaptor-2-Set-8	2822	2798	24	-0.09	18	9
chip 4	Coding-Connector-4	Adaptor-1-Set-7	Adaptor-2-Set-8	2712	2691	21
chip 5	Coding-Connector-4	Adaptor-1-Set-7	Adaptor-2-Set-8	2535	2527	8
chip 3	Coding-Connector-5	Adaptor-1-Set-7	Adaptor-2-Set-8	2708	2688	20	-0.11	15	5
chip 9	Coding-Connector-5	Adaptor-1-Set-7	Adaptor-2-Set-8	2934	2924	10
chip 9	Coding-Connector-5	Adaptor-1-Set-7	Adaptor-2-Set-8	2967	2953	14
chip 3	Coding-Connector-6	Adaptor-1-Set-7	Adaptor-2-Set-8	2775	2753	22	-0.11	15	6
chip 9	Coding-Connector-6	Adaptor-1-Set-7	Adaptor-2-Set-8	2923	2912	11
chip 9	Coding-Connector-6	Adaptor-1-Set-7	Adaptor-2-Set-8	2928	2915	13
chip 2	Coding-Connector-7	Adaptor-1-Set-7	Adaptor-2-Set-8	2737	2717	20	-0.13	11	9
chip 8	Coding-Connector-7	Adaptor-1-Set-7	Adaptor-2-Set-8	2978	2975	3
chip 8	Coding-Connector-7	Adaptor-1-Set-7	Adaptor-2-Set-8	3022	3012	10
chip 3	Coding-Connector-8	Adaptor-1-Set-7	Adaptor-2-Set-8	2778	2755	23	-0.13	12	10
chip 8	Coding-Connector-8	Adaptor-1-Set-7	Adaptor-2-Set-8	2969	2964	5
chip 8	Coding-Connector-8	Adaptor-1-Set-7	Adaptor-2-Set-8	2966	2959	7
chip 2	Coding-Connector-9	Adaptor-1-Set-7	Adaptor-2-Set-8	2801	2780	21	-0.14	10	10
chip 7	Coding-Connector-9	Adaptor-1-Set-7	Adaptor-2-Set-8	3029	3027	2
chip 7	Coding-Connector-9	Adaptor-1-Set-7	Adaptor-2-Set-8	3063	3056	7
chip 3	Coding-Connector-10	Adaptor-1-Set-7	Adaptor-2-Set-8	2791	2761	30	-0.12	14	14
chip 7	Coding-Connector-10	Adaptor-1-Set-7	Adaptor-2-Set-8	3164	3159	5
chip 7	Coding-Connector-10	Adaptor-1-Set-7	Adaptor-2-Set-8	3052	3046	6
chip 2	Coding-Connector-1	Adaptor-1-Set-7	Adaptor-2-Set-9	2787	2764	23	0.11	50	51
chip 4	Coding-Connector-1	Adaptor-1-Set-7	Adaptor-2-Set-9	2731	2622	109
chip 6	Coding-Connector-1	Adaptor-1-Set-7	Adaptor-2-Set-9	2967	2950	17
chip 2	Coding-Connector-2	Adaptor-1-Set-7	Adaptor-2-Set-9	2892	2781	111	0.00	38	63
chip 4	Coding-Connector-2	Adaptor-1-Set-7	Adaptor-2-Set-9	2660	2675	0
chip 6	Coding-Connector-2	Adaptor-1-Set-7	Adaptor-2-Set-9	3069	3066	3
chip 1	Coding-Connector-3	Adaptor-1-Set-7	Adaptor-2-Set-9	2907	2877	30	-0.16	14	15
chip 4	Coding-Connector-3	Adaptor-1-Set-7	Adaptor-2-Set-9	2661	2684	0
chip 6	Coding-Connector-3	Adaptor-1-Set-7	Adaptor-2-Set-9	3030	3018	12
chip 1	Coding-Connector-4	Adaptor-1-Set-7	Adaptor-2-Set-9	2874	2805	69	-0.09	25	38
chip 4	Coding-Connector-4	Adaptor-1-Set-7	Adaptor-2-Set-9	2689	2710	0
chip 5	Coding-Connector-4	Adaptor-1-Set-7	Adaptor-2-Set-9	2534	2527	7
chip 3	Coding-Connector-5	Adaptor-1-Set-7	Adaptor-2-Set-9	2717	2690	27	-0.10	17	9
chip 9	Coding-Connector-5	Adaptor-1-Set-7	Adaptor-2-Set-9	2954	2942	12
chip 9	Coding-Connector-5	Adaptor-1-Set-7	Adaptor-2-Set-9	2946	2935	11
chip 3	Coding-Connector-6	Adaptor-1-Set-7	Adaptor-2-Set-9	2803	2769	34	-0.08	19	13
chip 9	Coding-Connector-6	Adaptor-1-Set-7	Adaptor-2-Set-9	2922	2910	12
chip 9	Coding-Connector-6	Adaptor-1-Set-7	Adaptor-2-Set-9	2932	2920	12
chip 2	Coding-Connector-7	Adaptor-1-Set-7	Adaptor-2-Set-9	2839	2764	75	-0.03	28	41
chip 8	Coding-Connector-7	Adaptor-1-Set-7	Adaptor-2-Set-9	2976	2973	3
chip 8	Coding-Connector-7	Adaptor-1-Set-7	Adaptor-2-Set-9	2999	2994	5
chip 3	Coding-Connector-8	Adaptor-1-Set-7	Adaptor-2-Set-9	2820	2783	37	-0.11	15	19
chip 8	Coding-Connector-8	Adaptor-1-Set-7	Adaptor-2-Set-9	2968	2964	4
chip 8	Coding-Connector-8	Adaptor-1-Set-7	Adaptor-2-Set-9	2964	2959	5
chip 2	Coding-Connector-9	Adaptor-1-Set-7	Adaptor-2-Set-9	2824	2812	12	-0.16	7	5
chip 7	Coding-Connector-9	Adaptor-1-Set-7	Adaptor-2-Set-9	3068	3066	2
chip 7	Coding-Connector-9	Adaptor-1-Set-7	Adaptor-2-Set-9	3042	3036	6
chip 3	Coding-Connector-10	Adaptor-1-Set-7	Adaptor-2-Set-9	2798	2760	38	-0.09	17	18
chip 7	Coding-Connector-10	Adaptor-1-Set-7	Adaptor-2-Set-9	3141	3136	5
chip 7	Coding-Connector-10	Adaptor-1-Set-7	Adaptor-2-Set-9	3052	3043	9
chip 2	Coding-Connector-1	Adaptor-1-Set-7	Adaptor-2-Set-1	2779	2758	21	-0.07	21	7
chip 4	Coding-Connector-1	Adaptor-1-Set-7	Adaptor-2-Set-1	2669	2641	28
chip 6	Coding-Connector-1	Adaptor-1-Set-7	Adaptor-2-Set-1	2966	2952	14
chip 2	Coding-Connector-2	Adaptor-1-Set-7	Adaptor-2-Set-1	2794	2757	37	-0.05	25	16
chip 4	Coding-Connector-2	Adaptor-1-Set-7	Adaptor-2-Set-1	2681	2650	31
chip 6	Coding-Connector-2	Adaptor-1-Set-7	Adaptor-2-Set-1	3091	3085	6
chip 1	Coding-Connector-3	Adaptor-1-Set-7	Adaptor-2-Set-1	2889	2861	28	-0.14	15	14
chip 4	Coding-Connector-3	Adaptor-1-Set-7	Adaptor-2-Set-1	2609	2623	0
chip 6	Coding-Connector-3	Adaptor-1-Set-7	Adaptor-2-Set-1	3030	3014	16
chip 1	Coding-Connector-4	Adaptor-1-Set-7	Adaptor-2-Set-1	3644	3656	0	-0.14	13	15
chip 4	Coding-Connector-4	Adaptor-1-Set-7	Adaptor-2-Set-1	2724	2694	30
chip 5	Coding-Connector-4	Adaptor-1-Set-7	Adaptor-2-Set-1	2541	2531	10
chip 3	Coding-Connector-5	Adaptor-1-Set-7	Adaptor-2-Set-1	2755	2718	37	-0.09	17	17
chip 9	Coding-Connector-5	Adaptor-1-Set-7	Adaptor-2-Set-1	2939	2930	9
chip 9	Coding-Connector-5	Adaptor-1-Set-7	Adaptor-2-Set-1	2941	2935	6
chip 3	Coding-Connector-6	Adaptor-1-Set-7	Adaptor-2-Set-1	2786	2747	39	-0.08	19	18
chip 9	Coding-Connector-6	Adaptor-1-Set-7	Adaptor-2-Set-1	2915	2905	10
chip 9	Coding-Connector-6	Adaptor-1-Set-7	Adaptor-2-Set-1	2929	2922	7
chip 2	Coding-Connector-7	Adaptor-1-Set-7	Adaptor-2-Set-1	2807	2752	55	-0.07	20	30
chip 8	Coding-Connector-7	Adaptor-1-Set-7	Adaptor-2-Set-1	2974	2970	4
chip 8	Coding-Connector-7	Adaptor-1-Set-7	Adaptor-2-Set-1	3000	2998	2
chip 3	Coding-Connector-8	Adaptor-1-Set-7	Adaptor-2-Set-1	2828	2846	0	-0.22	2	3
chip 8	Coding-Connector-8	Adaptor-1-Set-7	Adaptor-2-Set-1	2965	2960	5
chip 8	Coding-Connector-8	Adaptor-1-Set-7	Adaptor-2-Set-1	2963	2962	1
chip 2	Coding-Connector-9	Adaptor-1-Set-7	Adaptor-2-Set-1	2811	2790	21	-0.13	11	9
chip 7	Coding-Connector-9	Adaptor-1-Set-7	Adaptor-2-Set-1	3091	3083	8
chip 7	Coding-Connector-9	Adaptor-1-Set-7	Adaptor-2-Set-1	3045	3041	4
chip 3	Coding-Connector-10	Adaptor-1-Set-7	Adaptor-2-Set-1	2799	2768	31	-0.11	15	14
chip 7	Coding-Connector-10	Adaptor-1-Set-7	Adaptor-2-Set-1	3124	3118	6
chip 7	Coding-Connector-10	Adaptor-1-Set-7	Adaptor-2-Set-1	3046	3038	8
chip 2	Coding-Connector-1	Adaptor-1-Set-8	Adaptor-2-Set-1	2752	2726	26	-0.07	22	8
chip 4	Coding-Connector-1	Adaptor-1-Set-8	Adaptor-2-Set-1	2684	2658	26
chip 6	Coding-Connector-1	Adaptor-1-Set-8	Adaptor-2-Set-1	2968	2955	13
chip 2	Coding-Connector-2	Adaptor-1-Set-8	Adaptor-2-Set-1	2761	2740	21	-0.12	13	9
chip 4	Coding-Connector-2	Adaptor-1-Set-8	Adaptor-2-Set-1	2708	2694	14
chip 6	Coding-Connector-2	Adaptor-1-Set-8	Adaptor-2-Set-1	3032	3028	4
chip 1	Coding-Connector-3	Adaptor-1-Set-8	Adaptor-2-Set-1	2696	2678	18	-0.10	16	2
chip 4	Coding-Connector-3	Adaptor-1-Set-8	Adaptor-2-Set-1	2668	2651	17
chip 6	Coding-Connector-3	Adaptor-1-Set-8	Adaptor-2-Set-1	3020	3006	14
chip 1	Coding-Connector-4	Adaptor-1-Set-8	Adaptor-2-Set-1	3523	3688	0	-0.50	7	8
chip 4	Coding-Connector-4	Adaptor-1-Set-8	Adaptor-2-Set-1	2701	2685	16
chip 5	Coding-Connector-4	Adaptor-1-Set-8	Adaptor-2-Set-1	2520	2515	5
chip 3	Coding-Connector-5	Adaptor-1-Set-8	Adaptor-2-Set-1	2705	2698	7	-0.14	10	3
chip 9	Coding-Connector-5	Adaptor-1-Set-8	Adaptor-2-Set-1	2930	2917	13
chip 9	Coding-Connector-5	Adaptor-1-Set-8	Adaptor-2-Set-1	2943	2933	10
chip 3	Coding-Connector-6	Adaptor-1-Set-8	Adaptor-2-Set-1	2788	2772	16	-0.12	13	3
chip 9	Coding-Connector-6	Adaptor-1-Set-8	Adaptor-2-Set-1	2922	2911	11
chip 9	Coding-Connector-6	Adaptor-1-Set-8	Adaptor-2-Set-1	2946	2934	12
chip 2	Coding-Connector-7	Adaptor-1-Set-8	Adaptor-2-Set-1	2716	2702	14	-0.15	8	6
chip 8	Coding-Connector-7	Adaptor-1-Set-8	Adaptor-2-Set-1	2986	2979	7
chip 8	Coding-Connector-7	Adaptor-1-Set-8	Adaptor-2-Set-1	3006	3003	3
chip 3	Coding-Connector-8	Adaptor-1-Set-8	Adaptor-2-Set-1	2751	2798	0	-0.27	4	3
chip 8	Coding-Connector-8	Adaptor-1-Set-8	Adaptor-2-Set-1	2972	2966	6
chip 8	Coding-Connector-8	Adaptor-1-Set-8	Adaptor-2-Set-1	2983	2978	5
chip 2	Coding-Connector-9	Adaptor-1-Set-8	Adaptor-2-Set-1	2780	2768	12	-0.15	8	4
chip 7	Coding-Connector-9	Adaptor-1-Set-8	Adaptor-2-Set-1	3031	3027	4
chip 7	Coding-Connector-9	Adaptor-1-Set-8	Adaptor-2-Set-1	3052	3045	7
chip 3	Coding-Connector-10	Adaptor-1-Set-8	Adaptor-2-Set-1	2804	2774	30	-0.11	15	13
chip 7	Coding-Connector-10	Adaptor-1-Set-8	Adaptor-2-Set-1	3086	3080	6
chip 7	Coding-Connector-10	Adaptor-1-Set-8	Adaptor-2-Set-1	3044	3035	9
chip 2	Coding-Connector-1	Adaptor-1-Set-8	Adaptor-2-Set-2	2737	2715	22	-0.09	18	4
chip 4	Coding-Connector-1	Adaptor-1-Set-8	Adaptor-2-Set-2	2649	2630	19
chip 6	Coding-Connector-1	Adaptor-1-Set-8	Adaptor-2-Set-2	2970	2956	14
chip 2	Coding-Connector-2	Adaptor-1-Set-8	Adaptor-2-Set-2	2776	2737	39	-0.07	21	19
chip 4	Coding-Connector-2	Adaptor-1-Set-8	Adaptor-2-Set-2	2704	2683	21
chip 6	Coding-Connector-2	Adaptor-1-Set-8	Adaptor-2-Set-2	3036	3034	2
chip 1	Coding-Connector-3	Adaptor-1-Set-8	Adaptor-2-Set-2	2695	2675	20	-0.09	18	2
chip 4	Coding-Connector-3	Adaptor-1-Set-8	Adaptor-2-Set-2	2658	2642	16
chip 6	Coding-Connector-3	Adaptor-1-Set-8	Adaptor-2-Set-2	3015	2998	17
chip 1	Coding-Connector-4	Adaptor-1-Set-8	Adaptor-2-Set-2	3414	3668	0	-0.66	9	10
chip 4	Coding-Connector-4	Adaptor-1-Set-8	Adaptor-2-Set-2	2671	2651	20
chip 5	Coding-Connector-4	Adaptor-1-Set-8	Adaptor-2-Set-2	2540	2532	8
chip 3	Coding-Connector-5	Adaptor-1-Set-8	Adaptor-2-Set-2	2714	2696	18	-0.14	9	8
chip 9	Coding-Connector-5	Adaptor-1-Set-8	Adaptor-2-Set-2	2928	2924	4
chip 9	Coding-Connector-5	Adaptor-1-Set-8	Adaptor-2-Set-2	2948	2942	6
chip 3	Coding-Connector-6	Adaptor-1-Set-8	Adaptor-2-Set-2	2777	2755	22	-0.11	15	6
chip 9	Coding-Connector-6	Adaptor-1-Set-8	Adaptor-2-Set-2	2928	2917	11
chip 9	Coding-Connector-6	Adaptor-1-Set-8	Adaptor-2-Set-2	2934	2923	11
chip 2	Coding-Connector-7	Adaptor-1-Set-8	Adaptor-2-Set-2	2737	2717	20	-0.17	7	12
chip 8	Coding-Connector-7	Adaptor-1-Set-8	Adaptor-2-Set-2	2987	2988	0
chip 8	Coding-Connector-7	Adaptor-1-Set-8	Adaptor-2-Set-2	3021	3027	0
chip 3	Coding-Connector-8	Adaptor-1-Set-8	Adaptor-2-Set-2	2783	2818	0	-0.25	4	4
chip 8	Coding-Connector-8	Adaptor-1-Set-8	Adaptor-2-Set-2	2976	2968	8
chip 8	Coding-Connector-8	Adaptor-1-Set-8	Adaptor-2-Set-2	2967	2964	3
chip 2	Coding-Connector-9	Adaptor-1-Set-8	Adaptor-2-Set-2	2837	2781	56	-0.07	21	30
chip 7	Coding-Connector-9	Adaptor-1-Set-8	Adaptor-2-Set-2	3035	3034	1
chip 7	Coding-Connector-9	Adaptor-1-Set-8	Adaptor-2-Set-2	3083	3076	7
chip 3	Coding-Connector-10	Adaptor-1-Set-8	Adaptor-2-Set-2	2797	2771	26	-0.09	18	7
chip 7	Coding-Connector-10	Adaptor-1-Set-8	Adaptor-2-Set-2	3080	3068	12
chip 7	Coding-Connector-10	Adaptor-1-Set-8	Adaptor-2-Set-2	3049	3033	16
chip 2	Coding-Connector-1	Adaptor-1-Set-8	Adaptor-2-Set-3	2725	2710	15	-0.09	17	3
chip 4	Coding-Connector-1	Adaptor-1-Set-8	Adaptor-2-Set-3	2672	2652	20
chip 6	Coding-Connector-1	Adaptor-1-Set-8	Adaptor-2-Set-3	2978	2962	16
chip 2	Coding-Connector-2	Adaptor-1-Set-8	Adaptor-2-Set-3	2752	2730	22	-0.10	16	7
chip 4	Coding-Connector-2	Adaptor-1-Set-8	Adaptor-2-Set-3	2697	2680	17
chip 6	Coding-Connector-2	Adaptor-1-Set-8	Adaptor-2-Set-3	3047	3039	8
chip 1	Coding-Connector-3	Adaptor-1-Set-8	Adaptor-2-Set-3	2732	2709	23	-0.11	15	8
chip 4	Coding-Connector-3	Adaptor-1-Set-8	Adaptor-2-Set-3	2645	2638	7
chip 6	Coding-Connector-3	Adaptor-1-Set-8	Adaptor-2-Set-3	3014	3000	14
chip 1	Coding-Connector-4	Adaptor-1-Set-8	Adaptor-2-Set-3	3506	3498	8	-0.13	11	6
chip 4	Coding-Connector-4	Adaptor-1-Set-8	Adaptor-2-Set-3	2665	2648	17
chip 5	Coding-Connector-4	Adaptor-1-Set-8	Adaptor-2-Set-3	2530	2523	7
chip 3	Coding-Connector-5	Adaptor-1-Set-8	Adaptor-2-Set-3	2716	2696	20	-0.11	14	5
chip 9	Coding-Connector-5	Adaptor-1-Set-8	Adaptor-2-Set-3	2930	2918	12
chip 9	Coding-Connector-5	Adaptor-1-Set-8	Adaptor-2-Set-3	2956	2946	10
chip 3	Coding-Connector-6	Adaptor-1-Set-8	Adaptor-2-Set-3	2769	2751	18	-0.12	12	5
chip 9	Coding-Connector-6	Adaptor-1-Set-8	Adaptor-2-Set-3	2932	2923	9
chip 9	Coding-Connector-6	Adaptor-1-Set-8	Adaptor-2-Set-3	2937	2927	10
chip 2	Coding-Connector-7	Adaptor-1-Set-8	Adaptor-2-Set-3	2752	2737	15	-0.15	7	7
chip 8	Coding-Connector-7	Adaptor-1-Set-8	Adaptor-2-Set-3	2988	2983	5
chip 8	Coding-Connector-7	Adaptor-1-Set-8	Adaptor-2-Set-3	3063	3061	2
chip 3	Coding-Connector-8	Adaptor-1-Set-8	Adaptor-2-Set-3	2792	2748	44	-0.09	17	23
chip 8	Coding-Connector-8	Adaptor-1-Set-8	Adaptor-2-Set-3	2973	2971	2
chip 8	Coding-Connector-8	Adaptor-1-Set-8	Adaptor-2-Set-3	2977	2972	5
chip 2	Coding-Connector-9	Adaptor-1-Set-8	Adaptor-2-Set-3	2775	2759	16	-0.13	12	4
chip 7	Coding-Connector-9	Adaptor-1-Set-8	Adaptor-2-Set-3	3045	3037	8
chip 7	Coding-Connector-9	Adaptor-1-Set-8	Adaptor-2-Set-3	3062	3051	11
chip 3	Coding-Connector-10	Adaptor-1-Set-8	Adaptor-2-Set-3	2789	2765	24	-0.08	19	13
chip 7	Coding-Connector-10	Adaptor-1-Set-8	Adaptor-2-Set-3	3058	3053	5
chip 7	Coding-Connector-10	Adaptor-1-Set-8	Adaptor-2-Set-3	3163	3134	29
chip 2	Coding-Connector-1	Adaptor-1-Set-8	Adaptor-2-Set-4	2726	2701	25	-0.07	21	7
chip 4	Coding-Connector-1	Adaptor-1-Set-8	Adaptor-2-Set-4	2658	2633	25
chip 6	Coding-Connector-1	Adaptor-1-Set-8	Adaptor-2-Set-4	2982	2969	13
chip 2	Coding-Connector-2	Adaptor-1-Set-8	Adaptor-2-Set-4	2728	2684	44	-0.04	26	21
chip 4	Coding-Connector-2	Adaptor-1-Set-8	Adaptor-2-Set-4	2725	2693	32
chip 6	Coding-Connector-2	Adaptor-1-Set-8	Adaptor-2-Set-4	3043	3040	3
chip 1	Coding-Connector-3	Adaptor-1-Set-8	Adaptor-2-Set-4	2742	2711	31	-0.03	27	8
chip 4	Coding-Connector-3	Adaptor-1-Set-8	Adaptor-2-Set-4	2653	2620	33
chip 6	Coding-Connector-3	Adaptor-1-Set-8	Adaptor-2-Set-4	3015	2997	18
chip 1	Coding-Connector-4	Adaptor-1-Set-8	Adaptor-2-Set-4	3038	3039	0	-0.15	9	11
chip 4	Coding-Connector-4	Adaptor-1-Set-8	Adaptor-2-Set-4	2652	2631	21
chip 5	Coding-Connector-4	Adaptor-1-Set-8	Adaptor-2-Set-4	2530	2524	6
chip 3	Coding-Connector-5	Adaptor-1-Set-8	Adaptor-2-Set-4	2719	2691	28	-0.09	18	9
chip 9	Coding-Connector-5	Adaptor-1-Set-8	Adaptor-2-Set-4	2930	2916	14
chip 9	Coding-Connector-5	Adaptor-1-Set-8	Adaptor-2-Set-4	2955	2944	11
chip 3	Coding-Connector-6	Adaptor-1-Set-8	Adaptor-2-Set-4	2773	2744	29	-0.09	17	10
chip 9	Coding-Connector-6	Adaptor-1-Set-8	Adaptor-2-Set-4	2932	2921	11
chip 9	Coding-Connector-6	Adaptor-1-Set-8	Adaptor-2-Set-4	2942	2931	11
chip 2	Coding-Connector-7	Adaptor-1-Set-8	Adaptor-2-Set-4	2764	2738	26	-0.11	14	11
chip 8	Coding-Connector-7	Adaptor-1-Set-8	Adaptor-2-Set-4	2988	2984	4
chip 8	Coding-Connector-7	Adaptor-1-Set-8	Adaptor-2-Set-4	3054	3042	12
chip 3	Coding-Connector-8	Adaptor-1-Set-8	Adaptor-2-Set-4	2812	2754	58	-0.06	23	30
chip 8	Coding-Connector-8	Adaptor-1-Set-8	Adaptor-2-Set-4	2975	2971	4
chip 8	Coding-Connector-8	Adaptor-1-Set-8	Adaptor-2-Set-4	2983	2976	7
chip 2	Coding-Connector-9	Adaptor-1-Set-8	Adaptor-2-Set-4	2777	2747	30	-0.10	16	14
chip 7	Coding-Connector-9	Adaptor-1-Set-8	Adaptor-2-Set-4	3042	3039	3
chip 7	Coding-Connector-9	Adaptor-1-Set-8	Adaptor-2-Set-4	3055	3041	14
chip 3	Coding-Connector-10	Adaptor-1-Set-8	Adaptor-2-Set-4	2795	2759	36	-0.15	14	20
chip 7	Coding-Connector-10	Adaptor-1-Set-8	Adaptor-2-Set-4	3092	3087	5
chip 7	Coding-Connector-10	Adaptor-1-Set-8	Adaptor-2-Set-4	3098	3115	0
chip 2	Coding-Connector-1	Adaptor-1-Set-8	Adaptor-2-Set-5	2707	2687	20	-0.09	17	3
chip 4	Coding-Connector-1	Adaptor-1-Set-8	Adaptor-2-Set-5	2671	2655	16
chip 6	Coding-Connector-1	Adaptor-1-Set-8	Adaptor-2-Set-5	2982	2967	15
chip 2	Coding-Connector-2	Adaptor-1-Set-8	Adaptor-2-Set-5	2702	2678	24	-0.11	15	10
chip 4	Coding-Connector-2	Adaptor-1-Set-8	Adaptor-2-Set-5	2702	2686	16
chip 6	Coding-Connector-2	Adaptor-1-Set-8	Adaptor-2-Set-5	3025	3021	4
chip 1	Coding-Connector-3	Adaptor-1-Set-8	Adaptor-2-Set-5	2741	2718	23	-0.08	20	6
chip 4	Coding-Connector-3	Adaptor-1-Set-8	Adaptor-2-Set-5	2655	2632	23
chip 6	Coding-Connector-3	Adaptor-1-Set-8	Adaptor-2-Set-5	3014	3001	13
chip 1	Coding-Connector-4	Adaptor-1-Set-8	Adaptor-2-Set-5	2882	2870	12	-0.12	13	7
chip 4	Coding-Connector-4	Adaptor-1-Set-8	Adaptor-2-Set-5	2704	2684	20
chip 5	Coding-Connector-4	Adaptor-1-Set-8	Adaptor-2-Set-5	2538	2532	6
chip 3	Coding-Connector-5	Adaptor-1-Set-8	Adaptor-2-Set-5	2706	2688	18	-0.10	16	2
chip 9	Coding-Connector-5	Adaptor-1-Set-8	Adaptor-2-Set-5	2926	2912	14
chip 9	Coding-Connector-5	Adaptor-1-Set-8	Adaptor-2-Set-5	2962	2947	15
chip 3	Coding-Connector-6	Adaptor-1-Set-8	Adaptor-2-Set-5	2766	2743	23	-0.10	16	7
chip 9	Coding-Connector-6	Adaptor-1-Set-8	Adaptor-2-Set-5	2933	2919	14
chip 9	Coding-Connector-6	Adaptor-1-Set-8	Adaptor-2-Set-5	2940	2930	10
chip 2	Coding-Connector-7	Adaptor-1-Set-8	Adaptor-2-Set-5	2723	2709	14	-0.13	12	3
chip 8	Coding-Connector-7	Adaptor-1-Set-8	Adaptor-2-Set-5	2984	2976	8
chip 8	Coding-Connector-7	Adaptor-1-Set-8	Adaptor-2-Set-5	3038	3024	14
chip 3	Coding-Connector-8	Adaptor-1-Set-8	Adaptor-2-Set-5	2751	2730	21	-0.14	9	10
chip 8	Coding-Connector-8	Adaptor-1-Set-8	Adaptor-2-Set-5	2976	2974	2
chip 8	Coding-Connector-8	Adaptor-1-Set-8	Adaptor-2-Set-5	2980	2975	5
chip 2	Coding-Connector-9	Adaptor-1-Set-8	Adaptor-2-Set-5	2764	2745	19	-0.14	10	8
chip 7	Coding-Connector-9	Adaptor-1-Set-8	Adaptor-2-Set-5	3024	3020	4
chip 7	Coding-Connector-9	Adaptor-1-Set-8	Adaptor-2-Set-5	3037	3031	6
chip 3	Coding-Connector-10	Adaptor-1-Set-8	Adaptor-2-Set-5	2803	2784	19	-0.14	10	8
chip 7	Coding-Connector-10	Adaptor-1-Set-8	Adaptor-2-Set-5	3064	3059	5
chip 7	Coding-Connector-10	Adaptor-1-Set-8	Adaptor-2-Set-5	3059	3052	7
chip 2	Coding-Connector-1	Adaptor-1-Set-8	Adaptor-2-Set-6	2698	2678	20	-0.09	17	4
chip 4	Coding-Connector-1	Adaptor-1-Set-8	Adaptor-2-Set-6	2676	2658	18
chip 6	Coding-Connector-1	Adaptor-1-Set-8	Adaptor-2-Set-6	2982	2969	13
chip 2	Coding-Connector-2	Adaptor-1-Set-8	Adaptor-2-Set-6	2720	2693	27	-0.08	19	11
chip 4	Coding-Connector-2	Adaptor-1-Set-8	Adaptor-2-Set-6	2714	2690	24
chip 6	Coding-Connector-2	Adaptor-1-Set-8	Adaptor-2-Set-6	3024	3018	6
chip 1	Coding-Connector-3	Adaptor-1-Set-8	Adaptor-2-Set-6	2759	2733	26	-0.04	25	12
chip 4	Coding-Connector-3	Adaptor-1-Set-8	Adaptor-2-Set-6	2689	2652	37
chip 6	Coding-Connector-3	Adaptor-1-Set-8	Adaptor-2-Set-6	3009	2996	13
chip 1	Coding-Connector-4	Adaptor-1-Set-8	Adaptor-2-Set-6	2773	2748	25	-0.08	19	11
chip 4	Coding-Connector-4	Adaptor-1-Set-8	Adaptor-2-Set-6	2701	2675	26
chip 5	Coding-Connector-4	Adaptor-1-Set-8	Adaptor-2-Set-6	2541	2535	6
chip 3	Coding-Connector-5	Adaptor-1-Set-8	Adaptor-2-Set-6	2708	2687	21	-0.12	13	8
chip 9	Coding-Connector-5	Adaptor-1-Set-8	Adaptor-2-Set-6	2934	2923	11
chip 9	Coding-Connector-5	Adaptor-1-Set-8	Adaptor-2-Set-6	2949	2943	6
chip 3	Coding-Connector-6	Adaptor-1-Set-8	Adaptor-2-Set-6	2975	2774	201	0.26	75	109
chip 9	Coding-Connector-6	Adaptor-1-Set-8	Adaptor-2-Set-6	2934	2921	13
chip 9	Coding-Connector-6	Adaptor-1-Set-8	Adaptor-2-Set-6	2936	2925	11
chip 2	Coding-Connector-7	Adaptor-1-Set-8	Adaptor-2-Set-6	2722	2705	17	-0.15	8	9
chip 8	Coding-Connector-7	Adaptor-1-Set-8	Adaptor-2-Set-6	2980	2974	6
chip 8	Coding-Connector-7	Adaptor-1-Set-8	Adaptor-2-Set-6	3015	3015	0
chip 3	Coding-Connector-8	Adaptor-1-Set-8	Adaptor-2-Set-6	2813	2733	80	-0.02	29	44
chip 8	Coding-Connector-8	Adaptor-1-Set-8	Adaptor-2-Set-6	2977	2972	5
chip 8	Coding-Connector-8	Adaptor-1-Set-8	Adaptor-2-Set-6	2977	2975	2
chip 2	Coding-Connector-9	Adaptor-1-Set-8	Adaptor-2-Set-6	2760	2741	19	-0.14	9	8
chip 7	Coding-Connector-9	Adaptor-1-Set-8	Adaptor-2-Set-6	3023	3018	5
chip 7	Coding-Connector-9	Adaptor-1-Set-8	Adaptor-2-Set-6	3021	3017	4
chip 3	Coding-Connector-10	Adaptor-1-Set-8	Adaptor-2-Set-6	2776	2751	25	-0.14	10	13
chip 7	Coding-Connector-10	Adaptor-1-Set-8	Adaptor-2-Set-6	3052	3046	6
chip 7	Coding-Connector-10	Adaptor-1-Set-8	Adaptor-2-Set-6	3096	3098	0
chip 2	Coding-Connector-1	Adaptor-1-Set-8	Adaptor-2-Set-7	2702	2681	21	-0.09	17	5
chip 4	Coding-Connector-1	Adaptor-1-Set-8	Adaptor-2-Set-7	2671	2653	18
chip 6	Coding-Connector-1	Adaptor-1-Set-8	Adaptor-2-Set-7	2984	2972	12
chip 2	Coding-Connector-2	Adaptor-1-Set-8	Adaptor-2-Set-7	2735	2710	25	-0.11	15	12
chip 4	Coding-Connector-2	Adaptor-1-Set-8	Adaptor-2-Set-7	2702	2684	18
chip 6	Coding-Connector-2	Adaptor-1-Set-8	Adaptor-2-Set-7	3027	3025	2
chip 1	Coding-Connector-3	Adaptor-1-Set-8	Adaptor-2-Set-7	2722	2715	7	-0.11	15	12
chip 4	Coding-Connector-3	Adaptor-1-Set-8	Adaptor-2-Set-7	2675	2646	29
chip 6	Coding-Connector-3	Adaptor-1-Set-8	Adaptor-2-Set-7	3004	2995	9
chip 1	Coding-Connector-4	Adaptor-1-Set-8	Adaptor-2-Set-7	2764	2745	19	-0.10	16	4
chip 4	Coding-Connector-4	Adaptor-1-Set-8	Adaptor-2-Set-7	2640	2624	16
chip 5	Coding-Connector-4	Adaptor-1-Set-8	Adaptor-2-Set-7	2545	2533	12
chip 3	Coding-Connector-5	Adaptor-1-Set-8	Adaptor-2-Set-7	2708	2688	20	-0.11	14	5
chip 9	Coding-Connector-5	Adaptor-1-Set-8	Adaptor-2-Set-7	2937	2925	12
chip 9	Coding-Connector-5	Adaptor-1-Set-8	Adaptor-2-Set-7	2948	2938	10
chip 3	Coding-Connector-6	Adaptor-1-Set-8	Adaptor-2-Set-7	2768	2751	17	-0.13	12	4
chip 9	Coding-Connector-6	Adaptor-1-Set-8	Adaptor-2-Set-7	2930	2920	10
chip 9	Coding-Connector-6	Adaptor-1-Set-8	Adaptor-2-Set-7	2936	2927	9
chip 2	Coding-Connector-7	Adaptor-1-Set-8	Adaptor-2-Set-7	2715	2697	18	-0.13	11	6
chip 8	Coding-Connector-7	Adaptor-1-Set-8	Adaptor-2-Set-7	2981	2972	9
chip 8	Coding-Connector-7	Adaptor-1-Set-8	Adaptor-2-Set-7	3010	3004	6
chip 3	Coding-Connector-8	Adaptor-1-Set-8	Adaptor-2-Set-7	2765	2742	23	-0.13	11	11
chip 8	Coding-Connector-8	Adaptor-1-Set-8	Adaptor-2-Set-7	2973	2972	1
chip 8	Coding-Connector-8	Adaptor-1-Set-8	Adaptor-2-Set-7	2985	2977	8
chip 2	Coding-Connector-9	Adaptor-1-Set-8	Adaptor-2-Set-7	2770	2750	20	-0.13	11	8
chip 7	Coding-Connector-9	Adaptor-1-Set-8	Adaptor-2-Set-7	3026	3021	5
chip 7	Coding-Connector-9	Adaptor-1-Set-8	Adaptor-2-Set-7	3016	3007	9
chip 3	Coding-Connector-10	Adaptor-1-Set-8	Adaptor-2-Set-7	2789	2760	29	-0.19	10	17
chip 7	Coding-Connector-10	Adaptor-1-Set-8	Adaptor-2-Set-7	3082	3084	0
chip 7	Coding-Connector-10	Adaptor-1-Set-8	Adaptor-2-Set-7	3127	3151	0
chip 2	Coding-Connector-1	Adaptor-1-Set-8	Adaptor-2-Set-8	2700	2677	23	-0.10	16	6
chip 4	Coding-Connector-1	Adaptor-1-Set-8	Adaptor-2-Set-8	2668	2655	13
chip 6	Coding-Connector-1	Adaptor-1-Set-8	Adaptor-2-Set-8	2979	2968	11
chip 2	Coding-Connector-2	Adaptor-1-Set-8	Adaptor-2-Set-8	2746	2717	29	-0.10	17	11
chip 4	Coding-Connector-2	Adaptor-1-Set-8	Adaptor-2-Set-8	2657	2643	14
chip 6	Coding-Connector-2	Adaptor-1-Set-8	Adaptor-2-Set-8	3033	3026	7
chip 1	Coding-Connector-3	Adaptor-1-Set-8	Adaptor-2-Set-8	2739	2724	15	-0.09	17	7
chip 4	Coding-Connector-3	Adaptor-1-Set-8	Adaptor-2-Set-8	2684	2659	25
chip 6	Coding-Connector-3	Adaptor-1-Set-8	Adaptor-2-Set-8	3005	2994	11
chip 1	Coding-Connector-4	Adaptor-1-Set-8	Adaptor-2-Set-8	2773	2752	21	-0.11	15	8
chip 4	Coding-Connector-4	Adaptor-1-Set-8	Adaptor-2-Set-8	2635	2618	17
chip 5	Coding-Connector-4	Adaptor-1-Set-8	Adaptor-2-Set-8	2546	2540	6
chip 3	Coding-Connector-5	Adaptor-1-Set-8	Adaptor-2-Set-8	2716	2696	20	-0.11	15	5
chip 9	Coding-Connector-5	Adaptor-1-Set-8	Adaptor-2-Set-8	2934	2922	12
chip 9	Coding-Connector-5	Adaptor-1-Set-8	Adaptor-2-Set-8	2944	2932	12
chip 3	Coding-Connector-6	Adaptor-1-Set-8	Adaptor-2-Set-8	2787	2765	22	-0.11	15	6
chip 9	Coding-Connector-6	Adaptor-1-Set-8	Adaptor-2-Set-8	2923	2913	10
chip 9	Coding-Connector-6	Adaptor-1-Set-8	Adaptor-2-Set-8	2942	2928	14
chip 2	Coding-Connector-7	Adaptor-1-Set-8	Adaptor-2-Set-8	2724	2703	21	-0.12	13	7
chip 8	Coding-Connector-7	Adaptor-1-Set-8	Adaptor-2-Set-8	2986	2975	11
chip 8	Coding-Connector-7	Adaptor-1-Set-8	Adaptor-2-Set-8	2998	2990	8
chip 3	Coding-Connector-8	Adaptor-1-Set-8	Adaptor-2-Set-8	3518	2818	700	7.55	1258	483
chip 8	Coding-Connector-8	Adaptor-1-Set-8	Adaptor-2-Set-8	4734	3183	1551
chip 8	Coding-Connector-8	Adaptor-1-Set-8	Adaptor-2-Set-8	4785	3262	1523
chip 2	Coding-Connector-9	Adaptor-1-Set-8	Adaptor-2-Set-8	2773	2752	21	-0.13	12	8
chip 7	Coding-Connector-9	Adaptor-1-Set-8	Adaptor-2-Set-8	3032	3026	6
chip 7	Coding-Connector-9	Adaptor-1-Set-8	Adaptor-2-Set-8	3018	3009	9
chip 3	Coding-Connector-10	Adaptor-1-Set-8	Adaptor-2-Set-8	2801	2771	30	-0.12	14	14
chip 7	Coding-Connector-10	Adaptor-1-Set-8	Adaptor-2-Set-8	3064	3059	5
chip 7	Coding-Connector-10	Adaptor-1-Set-8	Adaptor-2-Set-8	3270	3264	6
chip 2	Coding-Connector-1	Adaptor-1-Set-8	Adaptor-2-Set-9	2720	2697	23	-0.03	28	21
chip 4	Coding-Connector-1	Adaptor-1-Set-8	Adaptor-2-Set-9	2706	2655	51
chip 6	Coding-Connector-1	Adaptor-1-Set-8	Adaptor-2-Set-9	2979	2970	9
chip 2	Coding-Connector-2	Adaptor-1-Set-8	Adaptor-2-Set-9	2784	2719	65	0.01	35	31
chip 4	Coding-Connector-2	Adaptor-1-Set-8	Adaptor-2-Set-9	2689	2654	35
chip 6	Coding-Connector-2	Adaptor-1-Set-8	Adaptor-2-Set-9	3031	3027	4
chip 1	Coding-Connector-3	Adaptor-1-Set-8	Adaptor-2-Set-9	2747	2720	27	-0.18	12	14
chip 4	Coding-Connector-3	Adaptor-1-Set-8	Adaptor-2-Set-9	2661	2685	0
chip 6	Coding-Connector-3	Adaptor-1-Set-8	Adaptor-2-Set-9	3002	2994	8
chip 1	Coding-Connector-4	Adaptor-1-Set-8	Adaptor-2-Set-9	2792	2751	41	-0.05	25	17
chip 4	Coding-Connector-4	Adaptor-1-Set-8	Adaptor-2-Set-9	2646	2621	25
chip 5	Coding-Connector-4	Adaptor-1-Set-8	Adaptor-2-Set-9	2545	2537	8
chip 3	Coding-Connector-5	Adaptor-1-Set-8	Adaptor-2-Set-9	2750	2721	29	-0.09	17	10
chip 9	Coding-Connector-5	Adaptor-1-Set-8	Adaptor-2-Set-9	2937	2923	14
chip 9	Coding-Connector-5	Adaptor-1-Set-8	Adaptor-2-Set-9	2936	2927	9
chip 3	Coding-Connector-6	Adaptor-1-Set-8	Adaptor-2-Set-9	2792	2765	27	-0.11	15	10
chip 9	Coding-Connector-6	Adaptor-1-Set-8	Adaptor-2-Set-9	2925	2915	10
chip 9	Coding-Connector-6	Adaptor-1-Set-8	Adaptor-2-Set-9	2931	2922	9
chip 2	Coding-Connector-7	Adaptor-1-Set-8	Adaptor-2-Set-9	2762	2756	6	-0.15	7	2
chip 8	Coding-Connector-7	Adaptor-1-Set-8	Adaptor-2-Set-9	3001	2991	10
chip 8	Coding-Connector-7	Adaptor-1-Set-8	Adaptor-2-Set-9	2992	2986	6
chip 3	Coding-Connector-8	Adaptor-1-Set-8	Adaptor-2-Set-9	2801	2818	0	-0.21	4	4
chip 8	Coding-Connector-8	Adaptor-1-Set-8	Adaptor-2-Set-9	2970	2967	3
chip 8	Coding-Connector-8	Adaptor-1-Set-8	Adaptor-2-Set-9	2990	2982	8
chip 2	Coding-Connector-9	Adaptor-1-Set-8	Adaptor-2-Set-9	2762	2745	17	-0.14	10	7
chip 7	Coding-Connector-9	Adaptor-1-Set-8	Adaptor-2-Set-9	3030	3027	3
chip 7	Coding-Connector-9	Adaptor-1-Set-8	Adaptor-2-Set-9	3022	3011	11
chip 3	Coding-Connector-10	Adaptor-1-Set-8	Adaptor-2-Set-9	2825	2791	34	-0.07	22	14
chip 7	Coding-Connector-10	Adaptor-1-Set-8	Adaptor-2-Set-9	3061	3054	7
chip 7	Coding-Connector-10	Adaptor-1-Set-8	Adaptor-2-Set-9	3227	3203	24
chip 2	Coding-Connector-1	Adaptor-1-Set-8	Adaptor-2-Set-1	2742	2719	23	-0.09	18	8
chip 4	Coding-Connector-1	Adaptor-1-Set-8	Adaptor-2-Set-1	2676	2654	22
chip 6	Coding-Connector-1	Adaptor-1-Set-8	Adaptor-2-Set-1	2975	2967	8
chip 2	Coding-Connector-2	Adaptor-1-Set-8	Adaptor-2-Set-1	2744	2709	35	-0.04	26	9
chip 4	Coding-Connector-2	Adaptor-1-Set-8	Adaptor-2-Set-1	2658	2634	24
chip 6	Coding-Connector-2	Adaptor-1-Set-8	Adaptor-2-Set-1	3080	3062	18
chip 1	Coding-Connector-3	Adaptor-1-Set-8	Adaptor-2-Set-1	2727	2707	20	-0.15	10	10
chip 4	Coding-Connector-3	Adaptor-1-Set-8	Adaptor-2-Set-1	2661	2664	0
chip 6	Coding-Connector-3	Adaptor-1-Set-8	Adaptor-2-Set-1	3008	2999	9
chip 1	Coding-Connector-4	Adaptor-1-Set-8	Adaptor-2-Set-1	2781	2756	25	-0.08	19	11
chip 4	Coding-Connector-4	Adaptor-1-Set-8	Adaptor-2-Set-1	2641	2616	25
chip 5	Coding-Connector-4	Adaptor-1-Set-8	Adaptor-2-Set-1	2553	2547	6
chip 3	Coding-Connector-5	Adaptor-1-Set-8	Adaptor-2-Set-1	2734	2709	25	-0.10	16	8
chip 9	Coding-Connector-5	Adaptor-1-Set-8	Adaptor-2-Set-1	2934	2923	11
chip 9	Coding-Connector-5	Adaptor-1-Set-8	Adaptor-2-Set-1	2951	2939	12
chip 3	Coding-Connector-6	Adaptor-1-Set-8	Adaptor-2-Set-1	2777	2752	25	-0.11	14	9
chip 9	Coding-Connector-6	Adaptor-1-Set-8	Adaptor-2-Set-1	2925	2914	11
chip 9	Coding-Connector-6	Adaptor-1-Set-8	Adaptor-2-Set-1	2923	2916	7
chip 2	Coding-Connector-7	Adaptor-1-Set-8	Adaptor-2-Set-1	2715	2686	29	-0.13	12	15
chip 8	Coding-Connector-7	Adaptor-1-Set-8	Adaptor-2-Set-1	2995	2996	0
chip 8	Coding-Connector-7	Adaptor-1-Set-8	Adaptor-2-Set-1	3006	3000	6
chip 3	Coding-Connector-8	Adaptor-1-Set-8	Adaptor-2-Set-1	2818	2818	0	-0.18	3	3
chip 8	Coding-Connector-8	Adaptor-1-Set-8	Adaptor-2-Set-1	2977	2972	5
chip 8	Coding-Connector-8	Adaptor-1-Set-8	Adaptor-2-Set-1	2982	2979	3
chip 2	Coding-Connector-9	Adaptor-1-Set-8	Adaptor-2-Set-1	2763	2745	18	-0.12	13	6
chip 7	Coding-Connector-9	Adaptor-1-Set-8	Adaptor-2-Set-1	3077	3061	16
chip 7	Coding-Connector-9	Adaptor-1-Set-8	Adaptor-2-Set-1	3020	3014	6
chip 3	Coding-Connector-10	Adaptor-1-Set-8	Adaptor-2-Set-1	2889	2847	42	-0.13	14	24
chip 7	Coding-Connector-10	Adaptor-1-Set-8	Adaptor-2-Set-1	3055	3062	0
chip 7	Coding-Connector-10	Adaptor-1-Set-8	Adaptor-2-Set-1	3129	3129	0
chip 2	Coding-Connector-1	Adaptor-1-Set-9	Adaptor-2-Set-1	2704	2684	20	-0.11	15	10
chip 4	Coding-Connector-1	Adaptor-1-Set-9	Adaptor-2-Set-1	2667	2645	22
chip 6	Coding-Connector-1	Adaptor-1-Set-9	Adaptor-2-Set-1	2972	2968	4
chip 2	Coding-Connector-2	Adaptor-1-Set-9	Adaptor-2-Set-1	2732	2709	23	-0.11	15	9
chip 4	Coding-Connector-2	Adaptor-1-Set-9	Adaptor-2-Set-1	2658	2641	17
chip 6	Coding-Connector-2	Adaptor-1-Set-9	Adaptor-2-Set-1	3046	3041	5
chip 1	Coding-Connector-3	Adaptor-1-Set-9	Adaptor-2-Set-1	2707	2689	18	-0.11	14	9
chip 4	Coding-Connector-3	Adaptor-1-Set-9	Adaptor-2-Set-1	2684	2663	21
chip 6	Coding-Connector-3	Adaptor-1-Set-9	Adaptor-2-Set-1	2999	2995	4
chip 1	Coding-Connector-4	Adaptor-1-Set-9	Adaptor-2-Set-1	2835	2805	30	-0.11	15	14
chip 4	Coding-Connector-4	Adaptor-1-Set-9	Adaptor-2-Set-1	2622	2608	14
chip 5	Coding-Connector-4	Adaptor-1-Set-9	Adaptor-2-Set-1	2553	2551	2
chip 3	Coding-Connector-5	Adaptor-1-Set-9	Adaptor-2-Set-1	2733	2716	17	-0.13	11	6
chip 9	Coding-Connector-5	Adaptor-1-Set-9	Adaptor-2-Set-1	2941	2935	6
chip 9	Coding-Connector-5	Adaptor-1-Set-9	Adaptor-2-Set-1	2952	2943	9
chip 3	Coding-Connector-6	Adaptor-1-Set-9	Adaptor-2-Set-1	2786	2767	19	-0.12	13	6
chip 9	Coding-Connector-6	Adaptor-1-Set-9	Adaptor-2-Set-1	2932	2923	9
chip 9	Coding-Connector-6	Adaptor-1-Set-9	Adaptor-2-Set-1	2920	2910	10
chip 2	Coding-Connector-7	Adaptor-1-Set-9	Adaptor-2-Set-1	2722	2706	16	-0.17	6	9
chip 8	Coding-Connector-7	Adaptor-1-Set-9	Adaptor-2-Set-1	3006	3007	0
chip 8	Coding-Connector-7	Adaptor-1-Set-9	Adaptor-2-Set-1	3014	3013	1
chip 3	Coding-Connector-8	Adaptor-1-Set-9	Adaptor-2-Set-1	2774	2752	22	-0.13	12	9
chip 8	Coding-Connector-8	Adaptor-1-Set-9	Adaptor-2-Set-1	2986	2981	5
chip 8	Coding-Connector-8	Adaptor-1-Set-9	Adaptor-2-Set-1	2979	2971	8
chip 2	Coding-Connector-9	Adaptor-1-Set-9	Adaptor-2-Set-1	2825	2757	68	-0.04	26	36
chip 7	Coding-Connector-9	Adaptor-1-Set-9	Adaptor-2-Set-1	3044	3039	5
chip 7	Coding-Connector-9	Adaptor-1-Set-9	Adaptor-2-Set-1	3036	3030	6
chip 3	Coding-Connector-10	Adaptor-1-Set-9	Adaptor-2-Set-1	2865	2844	21	-0.16	9	11
chip 7	Coding-Connector-10	Adaptor-1-Set-9	Adaptor-2-Set-1	3076	3071	5
chip 7	Coding-Connector-10	Adaptor-1-Set-9	Adaptor-2-Set-1	3161	3169	0
chip 2	Coding-Connector-1	Adaptor-1-Set-9	Adaptor-2-Set-2	2700	2679	21	-0.10	16	9
chip 4	Coding-Connector-1	Adaptor-1-Set-9	Adaptor-2-Set-2	2661	2640	21
chip 6	Coding-Connector-1	Adaptor-1-Set-9	Adaptor-2-Set-2	2984	2979	5
chip 2	Coding-Connector-2	Adaptor-1-Set-9	Adaptor-2-Set-2	2745	2710	35	-0.09	18	17
chip 4	Coding-Connector-2	Adaptor-1-Set-9	Adaptor-2-Set-2	2661	2645	16
chip 6	Coding-Connector-2	Adaptor-1-Set-9	Adaptor-2-Set-2	3047	3045	2
chip 1	Coding-Connector-3	Adaptor-1-Set-9	Adaptor-2-Set-2	2737	2710	27	-0.09	18	11
chip 4	Coding-Connector-3	Adaptor-1-Set-9	Adaptor-2-Set-2	2678	2656	22
chip 6	Coding-Connector-3	Adaptor-1-Set-9	Adaptor-2-Set-2	3000	2994	6
chip 1	Coding-Connector-4	Adaptor-1-Set-9	Adaptor-2-Set-2	3364	3331	33	-0.07	21	11
chip 4	Coding-Connector-4	Adaptor-1-Set-9	Adaptor-2-Set-2	2631	2614	17
chip 5	Coding-Connector-4	Adaptor-1-Set-9	Adaptor-2-Set-2	2574	2561	13
chip 3	Coding-Connector-5	Adaptor-1-Set-9	Adaptor-2-Set-2	2786	2760	26	-0.10	16	9
chip 9	Coding-Connector-5	Adaptor-1-Set-9	Adaptor-2-Set-2	2943	2931	12
chip 9	Coding-Connector-5	Adaptor-1-Set-9	Adaptor-2-Set-2	2944	2934	10
chip 3	Coding-Connector-6	Adaptor-1-Set-9	Adaptor-2-Set-2	2795	2770	25	-0.10	17	7
chip 9	Coding-Connector-6	Adaptor-1-Set-9	Adaptor-2-Set-2	2956	2943	13
chip 9	Coding-Connector-6	Adaptor-1-Set-9	Adaptor-2-Set-2	2922	2910	12
chip 2	Coding-Connector-7	Adaptor-1-Set-9	Adaptor-2-Set-2	2729	2701	28	-0.12	12	14
chip 8	Coding-Connector-7	Adaptor-1-Set-9	Adaptor-2-Set-2	3011	3005	6
chip 8	Coding-Connector-7	Adaptor-1-Set-9	Adaptor-2-Set-2	3002	2999	3
chip 3	Coding-Connector-8	Adaptor-1-Set-9	Adaptor-2-Set-2	2759	2735	24	-0.13	12	11
chip 8	Coding-Connector-8	Adaptor-1-Set-9	Adaptor-2-Set-2	3006	3001	5
chip 8	Coding-Connector-8	Adaptor-1-Set-9	Adaptor-2-Set-2	2981	2975	6
chip 2	Coding-Connector-9	Adaptor-1-Set-9	Adaptor-2-Set-2	2817	2762	55	-0.07	21	29
chip 7	Coding-Connector-9	Adaptor-1-Set-9	Adaptor-2-Set-2	3046	3042	4
chip 7	Coding-Connector-9	Adaptor-1-Set-9	Adaptor-2-Set-2	3035	3030	5
chip 3	Coding-Connector-10	Adaptor-1-Set-9	Adaptor-2-Set-2	2908	2875	33	-0.15	13	18
chip 7	Coding-Connector-10	Adaptor-1-Set-9	Adaptor-2-Set-2	3059	3053	6
chip 7	Coding-Connector-10	Adaptor-1-Set-9	Adaptor-2-Set-2	3147	3160	0
chip 2	Coding-Connector-1	Adaptor-1-Set-9	Adaptor-2-Set-3	2688	2671	17	-0.11	15	6
chip 4	Coding-Connector-1	Adaptor-1-Set-9	Adaptor-2-Set-3	2653	2634	19
chip 6	Coding-Connector-1	Adaptor-1-Set-9	Adaptor-2-Set-3	2984	2976	8
chip 2	Coding-Connector-2	Adaptor-1-Set-9	Adaptor-2-Set-3	2734	2713	21	-0.13	14	12
chip 4	Coding-Connector-2	Adaptor-1-Set-9	Adaptor-2-Set-3	2678	2658	20
chip 6	Coding-Connector-2	Adaptor-1-Set-9	Adaptor-2-Set-3	3057	3062	0
chip 1	Coding-Connector-3	Adaptor-1-Set-9	Adaptor-2-Set-3	2746	2725	21	-0.08	20	13
chip 4	Coding-Connector-3	Adaptor-1-Set-9	Adaptor-2-Set-3	2709	2677	32
chip 6	Coding-Connector-3	Adaptor-1-Set-9	Adaptor-2-Set-3	2998	2992	6
chip 1	Coding-Connector-4	Adaptor-1-Set-9	Adaptor-2-Set-3	4080	4043	37	-0.06	22	15
chip 4	Coding-Connector-4	Adaptor-1-Set-9	Adaptor-2-Set-3	2637	2616	21
chip 5	Coding-Connector-4	Adaptor-1-Set-9	Adaptor-2-Set-3	2541	2533	8
chip 3	Coding-Connector-5	Adaptor-1-Set-9	Adaptor-2-Set-3	2731	2712	19	-0.12	14	5
chip 9	Coding-Connector-5	Adaptor-1-Set-9	Adaptor-2-Set-3	2941	2928	13
chip 9	Coding-Connector-5	Adaptor-1-Set-9	Adaptor-2-Set-3	2950	2941	9
chip 3	Coding-Connector-6	Adaptor-1-Set-9	Adaptor-2-Set-3	2769	2751	18	-0.12	14	4
chip 9	Coding-Connector-6	Adaptor-1-Set-9	Adaptor-2-Set-3	2939	2927	12
chip 9	Coding-Connector-6	Adaptor-1-Set-9	Adaptor-2-Set-3	2922	2911	11
chip 2	Coding-Connector-7	Adaptor-1-Set-9	Adaptor-2-Set-3	2730	2709	21	-0.13	12	8
chip 8	Coding-Connector-7	Adaptor-1-Set-9	Adaptor-2-Set-3	3012	3004	8
chip 8	Coding-Connector-7	Adaptor-1-Set-9	Adaptor-2-Set-3	3004	2998	6
chip 3	Coding-Connector-8	Adaptor-1-Set-9	Adaptor-2-Set-3	2757	2736	21	-0.14	10	9
chip 8	Coding-Connector-8	Adaptor-1-Set-9	Adaptor-2-Set-3	2991	2986	5
chip 8	Coding-Connector-8	Adaptor-1-Set-9	Adaptor-2-Set-3	2982	2977	5
chip 2	Coding-Connector-9	Adaptor-1-Set-9	Adaptor-2-Set-3	2835	2757	78	-0.04	28	43
chip 7	Coding-Connector-9	Adaptor-1-Set-9	Adaptor-2-Set-3	3056	3064	0
chip 7	Coding-Connector-9	Adaptor-1-Set-9	Adaptor-2-Set-3	3031	3024	7
chip 3	Coding-Connector-10	Adaptor-1-Set-9	Adaptor-2-Set-3	2889	2867	22	-0.15	11	11
chip 7	Coding-Connector-10	Adaptor-1-Set-9	Adaptor-2-Set-3	3060	3050	10
chip 7	Coding-Connector-10	Adaptor-1-Set-9	Adaptor-2-Set-3	3132	3142	0
chip 2	Coding-Connector-1	Adaptor-1-Set-9	Adaptor-2-Set-4	2794	2767	27	-0.06	23	11
chip 4	Coding-Connector-1	Adaptor-1-Set-9	Adaptor-2-Set-4	2666	2635	31
chip 6	Coding-Connector-1	Adaptor-1-Set-9	Adaptor-2-Set-4	2973	2963	10
chip 2	Coding-Connector-2	Adaptor-1-Set-9	Adaptor-2-Set-4	2842	2790	52	-0.02	29	24
chip 4	Coding-Connector-2	Adaptor-1-Set-9	Adaptor-2-Set-4	2672	2641	31
chip 6	Coding-Connector-2	Adaptor-1-Set-9	Adaptor-2-Set-4	2994	2989	5
chip 1	Coding-Connector-3	Adaptor-1-Set-9	Adaptor-2-Set-4	2868	2834	34	-0.06	23	9
chip 4	Coding-Connector-3	Adaptor-1-Set-9	Adaptor-2-Set-4	2653	2633	20
chip 6	Coding-Connector-3	Adaptor-1-Set-9	Adaptor-2-Set-4	3014	2998	16
chip 1	Coding-Connector-4	Adaptor-1-Set-9	Adaptor-2-Set-4	2772	2744	28	-0.07	20	9
chip 4	Coding-Connector-4	Adaptor-1-Set-9	Adaptor-2-Set-4	2672	2650	22
chip 5	Coding-Connector-4	Adaptor-1-Set-9	Adaptor-2-Set-4	2605	2594	11
chip 3	Coding-Connector-5	Adaptor-1-Set-9	Adaptor-2-Set-4	2787	2756	31	-0.09	18	11
chip 9	Coding-Connector-5	Adaptor-1-Set-9	Adaptor-2-Set-4	2954	2943	11
chip 9	Coding-Connector-5	Adaptor-1-Set-9	Adaptor-2-Set-4	2951	2939	12
chip 3	Coding-Connector-6	Adaptor-1-Set-9	Adaptor-2-Set-4	2822	2795	27	-0.10	17	9
chip 9	Coding-Connector-6	Adaptor-1-Set-9	Adaptor-2-Set-4	2936	2925	11
chip 9	Coding-Connector-6	Adaptor-1-Set-9	Adaptor-2-Set-4	2931	2919	12
chip 2	Coding-Connector-7	Adaptor-1-Set-9	Adaptor-2-Set-4	2747	2718	29	-0.13	12	15
chip 8	Coding-Connector-7	Adaptor-1-Set-9	Adaptor-2-Set-4	3005	3006	0
chip 8	Coding-Connector-7	Adaptor-1-Set-9	Adaptor-2-Set-4	2994	2986	8
chip 3	Coding-Connector-8	Adaptor-1-Set-9	Adaptor-2-Set-4	2827	2790	37	-0.10	16	18
chip 8	Coding-Connector-8	Adaptor-1-Set-9	Adaptor-2-Set-4	3012	3009	3
chip 8	Coding-Connector-8	Adaptor-1-Set-9	Adaptor-2-Set-4	3110	3101	9
chip 2	Coding-Connector-9	Adaptor-1-Set-9	Adaptor-2-Set-4	2857	2770	87	0.01	34	46
chip 7	Coding-Connector-9	Adaptor-1-Set-9	Adaptor-2-Set-4	3578	3568	10
chip 7	Coding-Connector-9	Adaptor-1-Set-9	Adaptor-2-Set-4	3099	3093	6
chip 3	Coding-Connector-10	Adaptor-1-Set-9	Adaptor-2-Set-4	2829	2793	36	-0.13	13	20
chip 7	Coding-Connector-10	Adaptor-1-Set-9	Adaptor-2-Set-4	3228	3225	3
chip 7	Coding-Connector-10	Adaptor-1-Set-9	Adaptor-2-Set-4	3286	3292	0
chip 2	Coding-Connector-1	Adaptor-1-Set-9	Adaptor-2-Set-5	2767	2751	16	-0.12	13	3
chip 4	Coding-Connector-1	Adaptor-1-Set-9	Adaptor-2-Set-5	2650	2636	14
chip 6	Coding-Connector-1	Adaptor-1-Set-9	Adaptor-2-Set-5	2968	2958	10
chip 2	Coding-Connector-2	Adaptor-1-Set-9	Adaptor-2-Set-5	2805	2783	22	-0.10	16	7
chip 4	Coding-Connector-2	Adaptor-1-Set-9	Adaptor-2-Set-5	2650	2634	16
chip 6	Coding-Connector-2	Adaptor-1-Set-9	Adaptor-2-Set-5	2974	2965	9
chip 1	Coding-Connector-3	Adaptor-1-Set-9	Adaptor-2-Set-5	2815	2794	21	-0.11	15	6
chip 4	Coding-Connector-3	Adaptor-1-Set-9	Adaptor-2-Set-5	2644	2630	14
chip 6	Coding-Connector-3	Adaptor-1-Set-9	Adaptor-2-Set-5	3003	2994	9
chip 1	Coding-Connector-4	Adaptor-1-Set-9	Adaptor-2-Set-5	2732	2715	17	-0.12	13	7
chip 4	Coding-Connector-4	Adaptor-1-Set-9	Adaptor-2-Set-5	2672	2656	16
chip 5	Coding-Connector-4	Adaptor-1-Set-9	Adaptor-2-Set-5	2572	2567	5
chip 3	Coding-Connector-5	Adaptor-1-Set-9	Adaptor-2-Set-5	2761	2752	9	-0.14	10	3
chip 9	Coding-Connector-5	Adaptor-1-Set-9	Adaptor-2-Set-5	2961	2947	14
chip 9	Coding-Connector-5	Adaptor-1-Set-9	Adaptor-2-Set-5	2943	2935	8
chip 3	Coding-Connector-6	Adaptor-1-Set-9	Adaptor-2-Set-5	2791	2780	11	-0.13	12	1
chip 9	Coding-Connector-6	Adaptor-1-Set-9	Adaptor-2-Set-5	2939	2926	13
chip 9	Coding-Connector-6	Adaptor-1-Set-9	Adaptor-2-Set-5	2942	2930	12
chip 2	Coding-Connector-7	Adaptor-1-Set-9	Adaptor-2-Set-5	2700	2686	14	-0.15	8	5
chip 8	Coding-Connector-7	Adaptor-1-Set-9	Adaptor-2-Set-5	3004	2998	6
chip 8	Coding-Connector-7	Adaptor-1-Set-9	Adaptor-2-Set-5	2986	2982	4
chip 3	Coding-Connector-8	Adaptor-1-Set-9	Adaptor-2-Set-5	2815	2792	23	-0.10	16	8
chip 8	Coding-Connector-8	Adaptor-1-Set-9	Adaptor-2-Set-5	2997	2990	7
chip 8	Coding-Connector-8	Adaptor-1-Set-9	Adaptor-2-Set-5	3074	3055	19
chip 2	Coding-Connector-9	Adaptor-1-Set-9	Adaptor-2-Set-5	2806	2756	50	0.07	44	36
chip 7	Coding-Connector-9	Adaptor-1-Set-9	Adaptor-2-Set-5	3727	3650	77
chip 7	Coding-Connector-9	Adaptor-1-Set-9	Adaptor-2-Set-5	3110	3105	5
chip 3	Coding-Connector-10	Adaptor-1-Set-9	Adaptor-2-Set-5	2799	2777	22	-0.15	10	11
chip 7	Coding-Connector-10	Adaptor-1-Set-9	Adaptor-2-Set-5	3230	3223	7
chip 7	Coding-Connector-10	Adaptor-1-Set-9	Adaptor-2-Set-5	3280	3285	0
chip 2	Coding-Connector-1	Adaptor-1-Set-9	Adaptor-2-Set-6	2761	2741	20	-0.10	16	6
chip 4	Coding-Connector-1	Adaptor-1-Set-9	Adaptor-2-Set-6	2664	2644	20
chip 6	Coding-Connector-1	Adaptor-1-Set-9	Adaptor-2-Set-6	2964	2955	9
chip 2	Coding-Connector-2	Adaptor-1-Set-9	Adaptor-2-Set-6	2813	2779	34	-0.07	21	14
chip 4	Coding-Connector-2	Adaptor-1-Set-9	Adaptor-2-Set-6	2667	2644	23
chip 6	Coding-Connector-2	Adaptor-1-Set-9	Adaptor-2-Set-6	2972	2965	7
chip 1	Coding-Connector-3	Adaptor-1-Set-9	Adaptor-2-Set-6	2801	2773	28	-0.06	23	11
chip 4	Coding-Connector-3	Adaptor-1-Set-9	Adaptor-2-Set-6	2675	2644	31
chip 6	Coding-Connector-3	Adaptor-1-Set-9	Adaptor-2-Set-6	3004	2994	10
chip 1	Coding-Connector-4	Adaptor-1-Set-9	Adaptor-2-Set-6	2743	2718	25	-0.08	20	9
chip 4	Coding-Connector-4	Adaptor-1-Set-9	Adaptor-2-Set-6	2676	2651	25
chip 5	Coding-Connector-4	Adaptor-1-Set-9	Adaptor-2-Set-6	2584	2575	9
chip 3	Coding-Connector-5	Adaptor-1-Set-9	Adaptor-2-Set-6	2773	2750	23	-0.11	15	7
chip 9	Coding-Connector-5	Adaptor-1-Set-9	Adaptor-2-Set-6	2959	2946	13
chip 9	Coding-Connector-5	Adaptor-1-Set-9	Adaptor-2-Set-6	2941	2932	9
chip 3	Coding-Connector-6	Adaptor-1-Set-9	Adaptor-2-Set-6	2772	2754	18	-0.11	14	3
chip 9	Coding-Connector-6	Adaptor-1-Set-9	Adaptor-2-Set-6	2942	2930	12
chip 9	Coding-Connector-6	Adaptor-1-Set-9	Adaptor-2-Set-6	2954	2942	12
chip 2	Coding-Connector-7	Adaptor-1-Set-9	Adaptor-2-Set-6	2733	2715	18	-0.14	10	8
chip 8	Coding-Connector-7	Adaptor-1-Set-9	Adaptor-2-Set-6	2983	2975	8
chip 8	Coding-Connector-7	Adaptor-1-Set-9	Adaptor-2-Set-6	2985	2982	3
chip 3	Coding-Connector-8	Adaptor-1-Set-9	Adaptor-2-Set-6	2809	2837	0	-0.23	4	3
chip 8	Coding-Connector-8	Adaptor-1-Set-9	Adaptor-2-Set-6	2976	2971	5
chip 8	Coding-Connector-8	Adaptor-1-Set-9	Adaptor-2-Set-6	2983	2977	6
chip 2	Coding-Connector-9	Adaptor-1-Set-9	Adaptor-2-Set-6	2792	2749	43	-0.09	18	22
chip 7	Coding-Connector-9	Adaptor-1-Set-9	Adaptor-2-Set-6	3376	3370	6
chip 7	Coding-Connector-9	Adaptor-1-Set-9	Adaptor-2-Set-6	3112	3107	5
chip 3	Coding-Connector-10	Adaptor-1-Set-9	Adaptor-2-Set-6	2797	2771	26	-0.16	9	15
chip 7	Coding-Connector-10	Adaptor-1-Set-9	Adaptor-2-Set-6	3207	3209	0
chip 7	Coding-Connector-10	Adaptor-1-Set-9	Adaptor-2-Set-6	3268	3273	0
chip 2	Coding-Connector-1	Adaptor-1-Set-9	Adaptor-2-Set-7	2761	2739	22	-0.11	15	8
chip 4	Coding-Connector-1	Adaptor-1-Set-9	Adaptor-2-Set-7	2652	2636	16
chip 6	Coding-Connector-1	Adaptor-1-Set-9	Adaptor-2-Set-7	2961	2955	6
chip 2	Coding-Connector-2	Adaptor-1-Set-9	Adaptor-2-Set-7	2802	2776	26	-0.09	18	8
chip 4	Coding-Connector-2	Adaptor-1-Set-9	Adaptor-2-Set-7	2660	2642	18
chip 6	Coding-Connector-2	Adaptor-1-Set-9	Adaptor-2-Set-7	2983	2972	11
chip 1	Coding-Connector-3	Adaptor-1-Set-9	Adaptor-2-Set-7	2787	2762	25	-0.08	20	5
chip 4	Coding-Connector-3	Adaptor-1-Set-9	Adaptor-2-Set-7	2639	2620	19
chip 6	Coding-Connector-3	Adaptor-1-Set-9	Adaptor-2-Set-7	2998	2983	15
chip 1	Coding-Connector-4	Adaptor-1-Set-9	Adaptor-2-Set-7	2742	2720	22	-0.11	15	9
chip 4	Coding-Connector-4	Adaptor-1-Set-9	Adaptor-2-Set-7	2671	2652	19
chip 5	Coding-Connector-4	Adaptor-1-Set-9	Adaptor-2-Set-7	2545	2540	5
chip 3	Coding-Connector-5	Adaptor-1-Set-9	Adaptor-2-Set-7	2794	2779	15	-0.11	15	5
chip 9	Coding-Connector-5	Adaptor-1-Set-9	Adaptor-2-Set-7	2970	2951	19
chip 9	Coding-Connector-5	Adaptor-1-Set-9	Adaptor-2-Set-7	2941	2931	10
chip 3	Coding-Connector-6	Adaptor-1-Set-9	Adaptor-2-Set-7	2738	2722	16	-0.13	11	4
chip 9	Coding-Connector-6	Adaptor-1-Set-9	Adaptor-2-Set-7	2935	2926	9
chip 9	Coding-Connector-6	Adaptor-1-Set-9	Adaptor-2-Set-7	2953	2944	9
chip 2	Coding-Connector-7	Adaptor-1-Set-9	Adaptor-2-Set-7	2700	2685	15	-0.13	11	5
chip 8	Coding-Connector-7	Adaptor-1-Set-9	Adaptor-2-Set-7	2990	2977	13
chip 8	Coding-Connector-7	Adaptor-1-Set-9	Adaptor-2-Set-7	2980	2975	5
chip 3	Coding-Connector-8	Adaptor-1-Set-9	Adaptor-2-Set-7	2821	2794	27	-0.13	11	14
chip 8	Coding-Connector-8	Adaptor-1-Set-9	Adaptor-2-Set-7	2969	2966	3
chip 8	Coding-Connector-8	Adaptor-1-Set-9	Adaptor-2-Set-7	2977	2974	3
chip 2	Coding-Connector-9	Adaptor-1-Set-9	Adaptor-2-Set-7	2824	2749	75	-0.04	30	40
chip 7	Coding-Connector-9	Adaptor-1-Set-9	Adaptor-2-Set-7	3092	3102	0
chip 7	Coding-Connector-9	Adaptor-1-Set-9	Adaptor-2-Set-7	3115	3100	15
chip 3	Coding-Connector-10	Adaptor-1-Set-9	Adaptor-2-Set-7	2795	2771	24	-0.15	8	14
chip 7	Coding-Connector-10	Adaptor-1-Set-9	Adaptor-2-Set-7	3226	3226	0
chip 7	Coding-Connector-10	Adaptor-1-Set-9	Adaptor-2-Set-7	3256	3257	0
chip 2	Coding-Connector-1	Adaptor-1-Set-9	Adaptor-2-Set-8	2760	2740	20	-0.11	15	5
chip 4	Coding-Connector-1	Adaptor-1-Set-9	Adaptor-2-Set-8	2654	2638	16
chip 6	Coding-Connector-1	Adaptor-1-Set-9	Adaptor-2-Set-8	2962	2952	10
chip 2	Coding-Connector-2	Adaptor-1-Set-9	Adaptor-2-Set-8	2809	2779	30	-0.08	19	10
chip 4	Coding-Connector-2	Adaptor-1-Set-9	Adaptor-2-Set-8	2662	2644	18
chip 6	Coding-Connector-2	Adaptor-1-Set-9	Adaptor-2-Set-8	3006	2996	10
chip 1	Coding-Connector-3	Adaptor-1-Set-9	Adaptor-2-Set-8	2786	2762	24	-0.08	19	11
chip 4	Coding-Connector-3	Adaptor-1-Set-9	Adaptor-2-Set-8	2710	2683	27
chip 6	Coding-Connector-3	Adaptor-1-Set-9	Adaptor-2-Set-8	2994	2987	7
chip 1	Coding-Connector-4	Adaptor-1-Set-9	Adaptor-2-Set-8	2749	2729	20	-0.11	15	8
chip 4	Coding-Connector-4	Adaptor-1-Set-9	Adaptor-2-Set-8	2656	2638	18
chip 5	Coding-Connector-4	Adaptor-1-Set-9	Adaptor-2-Set-8	2578	2572	6
chip 3	Coding-Connector-5	Adaptor-1-Set-9	Adaptor-2-Set-8	2947	2971	0	-0.20	7	7
chip 9	Coding-Connector-5	Adaptor-1-Set-9	Adaptor-2-Set-8	2968	2955	13
chip 9	Coding-Connector-5	Adaptor-1-Set-9	Adaptor-2-Set-8	2942	2933	9
chip 3	Coding-Connector-6	Adaptor-1-Set-9	Adaptor-2-Set-8	2771	2746	25	-0.10	16	8
chip 9	Coding-Connector-6	Adaptor-1-Set-9	Adaptor-2-Set-8	2929	2918	11
chip 9	Coding-Connector-6	Adaptor-1-Set-9	Adaptor-2-Set-8	2947	2936	11
chip 2	Coding-Connector-7	Adaptor-1-Set-9	Adaptor-2-Set-8	2716	2693	23	-0.13	11	11
chip 8	Coding-Connector-7	Adaptor-1-Set-9	Adaptor-2-Set-8	2983	2980	3
chip 8	Coding-Connector-7	Adaptor-1-Set-9	Adaptor-2-Set-8	2982	2976	6
chip 3	Coding-Connector-8	Adaptor-1-Set-9	Adaptor-2-Set-8	2813	2788	25	-0.13	12	11
chip 8	Coding-Connector-8	Adaptor-1-Set-9	Adaptor-2-Set-8	2971	2966	5
chip 8	Coding-Connector-8	Adaptor-1-Set-9	Adaptor-2-Set-8	2975	2969	6
chip 2	Coding-Connector-9	Adaptor-1-Set-9	Adaptor-2-Set-8	3873	2875	998	4.62	782	189
chip 7	Coding-Connector-9	Adaptor-1-Set-9	Adaptor-2-Set-8	3891	3187	704
chip 7	Coding-Connector-9	Adaptor-1-Set-9	Adaptor-2-Set-8	3803	3158	645
chip 3	Coding-Connector-10	Adaptor-1-Set-9	Adaptor-2-Set-8	2797	2770	27	-0.15	10	15
chip 7	Coding-Connector-10	Adaptor-1-Set-9	Adaptor-2-Set-8	3238	3236	2
chip 7	Coding-Connector-10	Adaptor-1-Set-9	Adaptor-2-Set-8	3234	3239	0
chip 2	Coding-Connector-1	Adaptor-1-Set-9	Adaptor-2-Set-9	2800	2774	26	0.03	37	36
chip 4	Coding-Connector-1	Adaptor-1-Set-9	Adaptor-2-Set-9	2714	2637	77
chip 6	Coding-Connector-1	Adaptor-1-Set-9	Adaptor-2-Set-9	2959	2951	8
chip 2	Coding-Connector-2	Adaptor-1-Set-9	Adaptor-2-Set-9	2855	2786	69	-0.12	25	38
chip 4	Coding-Connector-2	Adaptor-1-Set-9	Adaptor-2-Set-9	2633	2671	0
chip 6	Coding-Connector-2	Adaptor-1-Set-9	Adaptor-2-Set-9	2999	2992	7
chip 1	Coding-Connector-3	Adaptor-1-Set-9	Adaptor-2-Set-9	2794	2756	38	-0.14	16	20
chip 4	Coding-Connector-3	Adaptor-1-Set-9	Adaptor-2-Set-9	2692	2713	0
chip 6	Coding-Connector-3	Adaptor-1-Set-9	Adaptor-2-Set-9	2993	2983	10
chip 1	Coding-Connector-4	Adaptor-1-Set-9	Adaptor-2-Set-9	2838	2789	49	-0.02	29	21
chip 4	Coding-Connector-4	Adaptor-1-Set-9	Adaptor-2-Set-9	2682	2650	32
chip 5	Coding-Connector-4	Adaptor-1-Set-9	Adaptor-2-Set-9	2541	2534	7
chip 3	Coding-Connector-5	Adaptor-1-Set-9	Adaptor-2-Set-9	2953	2973	0	-0.17	12	13
chip 9	Coding-Connector-5	Adaptor-1-Set-9	Adaptor-2-Set-9	2961	2950	11
chip 9	Coding-Connector-5	Adaptor-1-Set-9	Adaptor-2-Set-9	2961	2936	25
chip 3	Coding-Connector-6	Adaptor-1-Set-9	Adaptor-2-Set-9	2751	2728	23	-0.11	15	7
chip 9	Coding-Connector-6	Adaptor-1-Set-9	Adaptor-2-Set-9	2925	2914	11
chip 9	Coding-Connector-6	Adaptor-1-Set-9	Adaptor-2-Set-9	2938	2928	10
chip 2	Coding-Connector-7	Adaptor-1-Set-9	Adaptor-2-Set-9	2739	2707	32	-0.07	21	13
chip 8	Coding-Connector-7	Adaptor-1-Set-9	Adaptor-2-Set-9	2979	2973	6
chip 8	Coding-Connector-7	Adaptor-1-Set-9	Adaptor-2-Set-9	3012	2988	24
chip 3	Coding-Connector-8	Adaptor-1-Set-9	Adaptor-2-Set-9	2822	2784	38	-0.10	16	19
chip 8	Coding-Connector-8	Adaptor-1-Set-9	Adaptor-2-Set-9	2973	2967	6
chip 8	Coding-Connector-8	Adaptor-1-Set-9	Adaptor-2-Set-9	2968	2963	5
chip 2	Coding-Connector-9	Adaptor-1-Set-9	Adaptor-2-Set-9	6097	3251	2846	15.85	2607	210
chip 7	Coding-Connector-9	Adaptor-1-Set-9	Adaptor-2-Set-9	5744	3222	2522
chip 7	Coding-Connector-9	Adaptor-1-Set-9	Adaptor-2-Set-9	5653	3200	2453
chip 3	Coding-Connector-10	Adaptor-1-Set-9	Adaptor-2-Set-9	2807	2773	34	-0.13	15	17
chip 7	Coding-Connector-10	Adaptor-1-Set-9	Adaptor-2-Set-9	3205	3195	10
chip 7	Coding-Connector-10	Adaptor-1-Set-9	Adaptor-2-Set-9	3220	3229	0
chip 2	Coding-Connector-1	Adaptor-1-Set-9	Adaptor-2-Set-1	2755	2731	24	-0.09	17	9
chip 4	Coding-Connector-1	Adaptor-1-Set-9	Adaptor-2-Set-1	2655	2635	20
chip 6	Coding-Connector-1	Adaptor-1-Set-9	Adaptor-2-Set-1	2957	2950	7
chip 2	Coding-Connector-2	Adaptor-1-Set-9	Adaptor-2-Set-1	2825	2786	39	-0.06	23	16
chip 4	Coding-Connector-2	Adaptor-1-Set-9	Adaptor-2-Set-1	2679	2658	21
chip 6	Coding-Connector-2	Adaptor-1-Set-9	Adaptor-2-Set-1	2977	2969	8
chip 1	Coding-Connector-3	Adaptor-1-Set-9	Adaptor-2-Set-1	2747	2722	25	-0.06	23	2
chip 4	Coding-Connector-3	Adaptor-1-Set-9	Adaptor-2-Set-1	2696	2673	23
chip 6	Coding-Connector-3	Adaptor-1-Set-9	Adaptor-2-Set-1	3013	2992	21
chip 1	Coding-Connector-4	Adaptor-1-Set-9	Adaptor-2-Set-1	2903	2874	29	-0.06	22	10
chip 4	Coding-Connector-4	Adaptor-1-Set-9	Adaptor-2-Set-1	2655	2628	27
chip 5	Coding-Connector-4	Adaptor-1-Set-9	Adaptor-2-Set-1	2569	2559	10
chip 3	Coding-Connector-5	Adaptor-1-Set-9	Adaptor-2-Set-1	2822	2798	24	-0.10	16	7
chip 9	Coding-Connector-5	Adaptor-1-Set-9	Adaptor-2-Set-1	2959	2946	13
chip 9	Coding-Connector-5	Adaptor-1-Set-9	Adaptor-2-Set-1	2942	2932	10
chip 3	Coding-Connector-6	Adaptor-1-Set-9	Adaptor-2-Set-1	2743	2718	25	-0.10	16	8
chip 9	Coding-Connector-6	Adaptor-1-Set-9	Adaptor-2-Set-1	2920	2908	12
chip 9	Coding-Connector-6	Adaptor-1-Set-9	Adaptor-2-Set-1	2939	2929	10
chip 2	Coding-Connector-7	Adaptor-1-Set-9	Adaptor-2-Set-1	2725	2701	24	-0.13	11	11
chip 8	Coding-Connector-7	Adaptor-1-Set-9	Adaptor-2-Set-1	2987	2982	5
chip 8	Coding-Connector-7	Adaptor-1-Set-9	Adaptor-2-Set-1	2993	2989	4
chip 3	Coding-Connector-8	Adaptor-1-Set-9	Adaptor-2-Set-1	2831	2784	47	-0.09	18	25
chip 8	Coding-Connector-8	Adaptor-1-Set-9	Adaptor-2-Set-1	2968	2964	4
chip 8	Coding-Connector-8	Adaptor-1-Set-9	Adaptor-2-Set-1	2972	2970	2
chip 2	Coding-Connector-9	Adaptor-1-Set-9	Adaptor-2-Set-1	2680	2793	0	-0.32	18	26
chip 7	Coding-Connector-9	Adaptor-1-Set-9	Adaptor-2-Set-1	3576	3528	48
chip 7	Coding-Connector-9	Adaptor-1-Set-9	Adaptor-2-Set-1	3108	3101	7
chip 3	Coding-Connector-10	Adaptor-1-Set-9	Adaptor-2-Set-1	2760	2733	27	-0.16	9	16
chip 7	Coding-Connector-10	Adaptor-1-Set-9	Adaptor-2-Set-1	3187	3190	0
chip 7	Coding-Connector-10	Adaptor-1-Set-9	Adaptor-2-Set-1	3212	3219	0
chip 2	Coding-Connector-1	Adaptor-1-Set-1	Adaptor-2-Set-1	2752	2734	18	-0.11	15	2
chip 4	Coding-Connector-1	Adaptor-1-Set-1	Adaptor-2-Set-1	2633	2619	14
chip 6	Coding-Connector-1	Adaptor-1-Set-1	Adaptor-2-Set-1	2963	2949	14
chip 2	Coding-Connector-2	Adaptor-1-Set-1	Adaptor-2-Set-1	2816	2795	21	-0.83	9	11
chip 4	Coding-Connector-2	Adaptor-1-Set-1	Adaptor-2-Set-1	2688	3024	0
chip 6	Coding-Connector-2	Adaptor-1-Set-1	Adaptor-2-Set-1	2981	2975	6
chip 1	Coding-Connector-3	Adaptor-1-Set-1	Adaptor-2-Set-1	2763	2739	24	-0.09	17	6
chip 4	Coding-Connector-3	Adaptor-1-Set-1	Adaptor-2-Set-1	2685	2669	16
chip 6	Coding-Connector-3	Adaptor-1-Set-1	Adaptor-2-Set-1	3015	3003	12
chip 1	Coding-Connector-4	Adaptor-1-Set-1	Adaptor-2-Set-1	2835	2820	15	-0.13	11	8
chip 4	Coding-Connector-4	Adaptor-1-Set-1	Adaptor-2-Set-1	2651	2636	15
chip 5	Coding-Connector-4	Adaptor-1-Set-1	Adaptor-2-Set-1	2556	2554	2
chip 3	Coding-Connector-5	Adaptor-1-Set-1	Adaptor-2-Set-1	2757	2743	14	-0.13	12	3
chip 9	Coding-Connector-5	Adaptor-1-Set-1	Adaptor-2-Set-1	2936	2923	13
chip 9	Coding-Connector-5	Adaptor-1-Set-1	Adaptor-2-Set-1	2942	2934	8
chip 3	Coding-Connector-6	Adaptor-1-Set-1	Adaptor-2-Set-1	2708	2688	20	-0.12	13	6
chip 9	Coding-Connector-6	Adaptor-1-Set-1	Adaptor-2-Set-1	2920	2910	10
chip 9	Coding-Connector-6	Adaptor-1-Set-1	Adaptor-2-Set-1	2920	2911	9
chip 2	Coding-Connector-7	Adaptor-1-Set-1	Adaptor-2-Set-1	2702	2685	17	-0.14	9	7
chip 8	Coding-Connector-7	Adaptor-1-Set-1	Adaptor-2-Set-1	2980	2975	5
chip 8	Coding-Connector-7	Adaptor-1-Set-1	Adaptor-2-Set-1	2989	2983	6
chip 3	Coding-Connector-8	Adaptor-1-Set-1	Adaptor-2-Set-1	2775	2755	20	-0.14	10	9
chip 8	Coding-Connector-8	Adaptor-1-Set-1	Adaptor-2-Set-1	2963	2958	5
chip 8	Coding-Connector-8	Adaptor-1-Set-1	Adaptor-2-Set-1	2972	2968	4
chip 2	Coding-Connector-9	Adaptor-1-Set-1	Adaptor-2-Set-1	2680	2757	0	-0.34	3	3
chip 7	Coding-Connector-9	Adaptor-1-Set-1	Adaptor-2-Set-1	3051	3047	4
chip 7	Coding-Connector-9	Adaptor-1-Set-1	Adaptor-2-Set-1	3087	3081	6
chip 3	Coding-Connector-10	Adaptor-1-Set-1	Adaptor-2-Set-1	2805	2739	66	-0.10	23	37
chip 7	Coding-Connector-10	Adaptor-1-Set-1	Adaptor-2-Set-1	3148	3145	3
chip 7	Coding-Connector-10	Adaptor-1-Set-1	Adaptor-2-Set-1	3449	3471	0
chip 2	Coding-Connector-1	Adaptor-1-Set-1	Adaptor-2-Set-2	2760	2738	22	-0.11	14	7
chip 4	Coding-Connector-1	Adaptor-1-Set-1	Adaptor-2-Set-2	2641	2631	10
chip 6	Coding-Connector-1	Adaptor-1-Set-1	Adaptor-2-Set-2	2962	2951	11
chip 2	Coding-Connector-2	Adaptor-1-Set-1	Adaptor-2-Set-2	2817	2790	27	-0.10	17	9
chip 4	Coding-Connector-2	Adaptor-1-Set-1	Adaptor-2-Set-2	2683	2669	14
chip 6	Coding-Connector-2	Adaptor-1-Set-1	Adaptor-2-Set-2	2974	2965	9
chip 1	Coding-Connector-3	Adaptor-1-Set-1	Adaptor-2-Set-2	2750	2734	16	-0.05	24	13
chip 4	Coding-Connector-3	Adaptor-1-Set-1	Adaptor-2-Set-2	2712	2673	39
chip 6	Coding-Connector-3	Adaptor-1-Set-1	Adaptor-2-Set-2	3039	3022	17
chip 1	Coding-Connector-4	Adaptor-1-Set-1	Adaptor-2-Set-2	2848	2858	0	-0.17	9	9
chip 4	Coding-Connector-4	Adaptor-1-Set-1	Adaptor-2-Set-2	2661	2644	17
chip 5	Coding-Connector-4	Adaptor-1-Set-1	Adaptor-2-Set-2	2573	2564	9
chip 3	Coding-Connector-5	Adaptor-1-Set-1	Adaptor-2-Set-2	2752	2735	17	-0.12	12	4
chip 9	Coding-Connector-5	Adaptor-1-Set-1	Adaptor-2-Set-2	2936	2926	10
chip 9	Coding-Connector-5	Adaptor-1-Set-1	Adaptor-2-Set-2	2938	2928	10
chip 3	Coding-Connector-6	Adaptor-1-Set-1	Adaptor-2-Set-2	2713	2691	22	-0.08	20	10
chip 9	Coding-Connector-6	Adaptor-1-Set-1	Adaptor-2-Set-2	2959	2950	9
chip 9	Coding-Connector-6	Adaptor-1-Set-1	Adaptor-2-Set-2	2948	2920	28
chip 2	Coding-Connector-7	Adaptor-1-Set-1	Adaptor-2-Set-2	2744	2720	24	-0.12	13	10
chip 8	Coding-Connector-7	Adaptor-1-Set-1	Adaptor-2-Set-2	2984	2979	5
chip 8	Coding-Connector-7	Adaptor-1-Set-1	Adaptor-2-Set-2	2984	2975	9
chip 3	Coding-Connector-8	Adaptor-1-Set-1	Adaptor-2-Set-2	2771	2746	25	-0.10	17	12
chip 8	Coding-Connector-8	Adaptor-1-Set-1	Adaptor-2-Set-2	2973	2970	3
chip 8	Coding-Connector-8	Adaptor-1-Set-1	Adaptor-2-Set-2	2993	2971	22
chip 2	Coding-Connector-9	Adaptor-1-Set-1	Adaptor-2-Set-2	2680	2659	21	-0.14	9	11
chip 7	Coding-Connector-9	Adaptor-1-Set-1	Adaptor-2-Set-2	3041	3040	1
chip 7	Coding-Connector-9	Adaptor-1-Set-1	Adaptor-2-Set-2	3086	3081	5
chip 3	Coding-Connector-10	Adaptor-1-Set-1	Adaptor-2-Set-2	2818	2741	77	0.02	35	39
chip 7	Coding-Connector-10	Adaptor-1-Set-1	Adaptor-2-Set-2	3127	3127	0
chip 7	Coding-Connector-10	Adaptor-1-Set-1	Adaptor-2-Set-2	3390	3361	29
chip 2	Coding-Connector-1	Adaptor-1-Set-1	Adaptor-2-Set-3	2758	2741	17	-0.10	16	4
chip 4	Coding-Connector-1	Adaptor-1-Set-1	Adaptor-2-Set-3	2645	2626	19
chip 6	Coding-Connector-1	Adaptor-1-Set-1	Adaptor-2-Set-3	2967	2956	11
chip 2	Coding-Connector-2	Adaptor-1-Set-1	Adaptor-2-Set-3	2810	2784	26	-0.08	19	6
chip 4	Coding-Connector-2	Adaptor-1-Set-1	Adaptor-2-Set-3	2671	2657	14
chip 6	Coding-Connector-2	Adaptor-1-Set-1	Adaptor-2-Set-3	2982	2965	17
chip 1	Coding-Connector-3	Adaptor-1-Set-1	Adaptor-2-Set-3	2762	2731	31	-0.07	22	16
chip 4	Coding-Connector-3	Adaptor-1-Set-1	Adaptor-2-Set-3	2685	2654	31
chip 6	Coding-Connector-3	Adaptor-1-Set-1	Adaptor-2-Set-3	3074	3071	3
chip 1	Coding-Connector-4	Adaptor-1-Set-1	Adaptor-2-Set-3	2910	2892	18	-0.11	14	9
chip 4	Coding-Connector-4	Adaptor-1-Set-1	Adaptor-2-Set-3	2679	2659	20
chip 5	Coding-Connector-4	Adaptor-1-Set-1	Adaptor-2-Set-3	2546	2542	4
chip 3	Coding-Connector-5	Adaptor-1-Set-1	Adaptor-2-Set-3	2747	2750	0	-0.17	6	7
chip 9	Coding-Connector-5	Adaptor-1-Set-1	Adaptor-2-Set-3	2942	2928	14
chip 9	Coding-Connector-5	Adaptor-1-Set-1	Adaptor-2-Set-3	2934	2930	4
chip 3	Coding-Connector-6	Adaptor-1-Set-1	Adaptor-2-Set-3	2707	2689	18	-0.12	14	4
chip 9	Coding-Connector-6	Adaptor-1-Set-1	Adaptor-2-Set-3	2960	2949	11
chip 9	Coding-Connector-6	Adaptor-1-Set-1	Adaptor-2-Set-3	2930	2918	12
chip 2	Coding-Connector-7	Adaptor-1-Set-1	Adaptor-2-Set-3	2776	2758	18	-0.14	10	7
chip 8	Coding-Connector-7	Adaptor-1-Set-1	Adaptor-2-Set-3	2987	2982	5
chip 8	Coding-Connector-7	Adaptor-1-Set-1	Adaptor-2-Set-3	2982	2976	6
chip 3	Coding-Connector-8	Adaptor-1-Set-1	Adaptor-2-Set-3	2772	2752	20	-0.15	9	10
chip 8	Coding-Connector-8	Adaptor-1-Set-1	Adaptor-2-Set-3	2977	2974	3
chip 8	Coding-Connector-8	Adaptor-1-Set-1	Adaptor-2-Set-3	2969	2966	3
chip 2	Coding-Connector-9	Adaptor-1-Set-1	Adaptor-2-Set-3	2682	2665	17	-0.14	10	6
chip 7	Coding-Connector-9	Adaptor-1-Set-1	Adaptor-2-Set-3	3032	3027	5
chip 7	Coding-Connector-9	Adaptor-1-Set-1	Adaptor-2-Set-3	3099	3092	7
chip 3	Coding-Connector-10	Adaptor-1-Set-1	Adaptor-2-Set-3	2809	2741	68	-0.05	24	38
chip 7	Coding-Connector-10	Adaptor-1-Set-1	Adaptor-2-Set-3	3114	3109	5
chip 7	Coding-Connector-10	Adaptor-1-Set-1	Adaptor-2-Set-3	3152	3152	0
chip 2	Coding-Connector-1	Adaptor-1-Set-1	Adaptor-2-Set-4	2759	2740	19	-0.08	20	8
chip 4	Coding-Connector-1	Adaptor-1-Set-1	Adaptor-2-Set-4	2658	2630	28
chip 6	Coding-Connector-1	Adaptor-1-Set-1	Adaptor-2-Set-4	2965	2952	13
chip 2	Coding-Connector-2	Adaptor-1-Set-1	Adaptor-2-Set-4	2791	2752	39	-0.05	24	14
chip 4	Coding-Connector-2	Adaptor-1-Set-1	Adaptor-2-Set-4	2684	2664	20
chip 6	Coding-Connector-2	Adaptor-1-Set-1	Adaptor-2-Set-4	2975	2963	12
chip 1	Coding-Connector-3	Adaptor-1-Set-1	Adaptor-2-Set-4	2756	2732	24	-0.06	23	16
chip 4	Coding-Connector-3	Adaptor-1-Set-1	Adaptor-2-Set-4	2684	2646	38
chip 6	Coding-Connector-3	Adaptor-1-Set-1	Adaptor-2-Set-4	3085	3079	6
chip 1	Coding-Connector-4	Adaptor-1-Set-1	Adaptor-2-Set-4	2859	2834	25	-0.09	18	11
chip 4	Coding-Connector-4	Adaptor-1-Set-1	Adaptor-2-Set-4	2660	2637	23
chip 5	Coding-Connector-4	Adaptor-1-Set-1	Adaptor-2-Set-4	2559	2554	5
chip 3	Coding-Connector-5	Adaptor-1-Set-1	Adaptor-2-Set-4	2752	2722	30	-0.09	18	11
chip 9	Coding-Connector-5	Adaptor-1-Set-1	Adaptor-2-Set-4	2934	2922	12
chip 9	Coding-Connector-5	Adaptor-1-Set-1	Adaptor-2-Set-4	2943	2932	11
chip 3	Coding-Connector-6	Adaptor-1-Set-1	Adaptor-2-Set-4	2722	2691	31	-0.09	18	11
chip 9	Coding-Connector-6	Adaptor-1-Set-1	Adaptor-2-Set-4	2926	2913	13
chip 9	Coding-Connector-6	Adaptor-1-Set-1	Adaptor-2-Set-4	2923	2912	11
chip 2	Coding-Connector-7	Adaptor-1-Set-1	Adaptor-2-Set-4	2803	2778	25	-0.13	11	12
chip 8	Coding-Connector-7	Adaptor-1-Set-1	Adaptor-2-Set-4	2983	2978	5
chip 8	Coding-Connector-7	Adaptor-1-Set-1	Adaptor-2-Set-4	2998	2995	3
chip 3	Coding-Connector-8	Adaptor-1-Set-1	Adaptor-2-Set-4	2782	2753	29	-0.12	14	13
chip 8	Coding-Connector-8	Adaptor-1-Set-1	Adaptor-2-Set-4	2968	2962	6
chip 8	Coding-Connector-8	Adaptor-1-Set-1	Adaptor-2-Set-4	2967	2961	6
chip 2	Coding-Connector-9	Adaptor-1-Set-1	Adaptor-2-Set-4	2688	2667	21	-0.14	10	10
chip 7	Coding-Connector-9	Adaptor-1-Set-1	Adaptor-2-Set-4	3042	3037	5
chip 7	Coding-Connector-9	Adaptor-1-Set-1	Adaptor-2-Set-4	3087	3084	3
chip 3	Coding-Connector-10	Adaptor-1-Set-1	Adaptor-2-Set-4	2881	2789	92	-0.01	31	53
chip 7	Coding-Connector-10	Adaptor-1-Set-1	Adaptor-2-Set-4	3093	3091	2
chip 7	Coding-Connector-10	Adaptor-1-Set-1	Adaptor-2-Set-4	3149	3152	0
chip 2	Coding-Connector-1	Adaptor-1-Set-1	Adaptor-2-Set-5	2757	2737	20	-0.09	17	5
chip 4	Coding-Connector-1	Adaptor-1-Set-1	Adaptor-2-Set-5	2639	2619	20
chip 6	Coding-Connector-1	Adaptor-1-Set-1	Adaptor-2-Set-5	2966	2954	12
chip 2	Coding-Connector-2	Adaptor-1-Set-1	Adaptor-2-Set-5	2739	2719	20	-0.11	14	5
chip 4	Coding-Connector-2	Adaptor-1-Set-1	Adaptor-2-Set-5	2667	2656	11
chip 6	Coding-Connector-2	Adaptor-1-Set-1	Adaptor-2-Set-5	2975	2964	11
chip 1	Coding-Connector-3	Adaptor-1-Set-1	Adaptor-2-Set-5	2760	2739	21	-0.11	14	7
chip 4	Coding-Connector-3	Adaptor-1-Set-1	Adaptor-2-Set-5	2684	2676	8
chip 6	Coding-Connector-3	Adaptor-1-Set-1	Adaptor-2-Set-5	3037	3024	13
chip 1	Coding-Connector-4	Adaptor-1-Set-1	Adaptor-2-Set-5	2805	2781	24	-0.11	15	10
chip 4	Coding-Connector-4	Adaptor-1-Set-1	Adaptor-2-Set-5	2660	2644	16
chip 5	Coding-Connector-4	Adaptor-1-Set-1	Adaptor-2-Set-5	2546	2541	5
chip 3	Coding-Connector-5	Adaptor-1-Set-1	Adaptor-2-Set-5	2739	2721	18	-0.12	13	4
chip 9	Coding-Connector-5	Adaptor-1-Set-1	Adaptor-2-Set-5	2924	2913	11
chip 9	Coding-Connector-5	Adaptor-1-Set-1	Adaptor-2-Set-5	2939	2928	11
chip 3	Coding-Connector-6	Adaptor-1-Set-1	Adaptor-2-Set-5	2709	2690	19	-0.12	12	6
chip 9	Coding-Connector-6	Adaptor-1-Set-1	Adaptor-2-Set-5	2917	2908	9
chip 9	Coding-Connector-6	Adaptor-1-Set-1	Adaptor-2-Set-5	2924	2915	9
chip 2	Coding-Connector-7	Adaptor-1-Set-1	Adaptor-2-Set-5	2791	2773	18	-0.17	6	10
chip 8	Coding-Connector-7	Adaptor-1-Set-1	Adaptor-2-Set-5	2972	2971	1
chip 8	Coding-Connector-7	Adaptor-1-Set-1	Adaptor-2-Set-5	3031	3034	0
chip 3	Coding-Connector-8	Adaptor-1-Set-1	Adaptor-2-Set-5	2781	2759	22	-0.14	9	11
chip 8	Coding-Connector-8	Adaptor-1-Set-1	Adaptor-2-Set-5	2967	2963	4
chip 8	Coding-Connector-8	Adaptor-1-Set-1	Adaptor-2-Set-5	2971	2969	2
chip 2	Coding-Connector-9	Adaptor-1-Set-1	Adaptor-2-Set-5	2678	2663	15	-0.14	10	5
chip 7	Coding-Connector-9	Adaptor-1-Set-1	Adaptor-2-Set-5	3042	3031	11
chip 7	Coding-Connector-9	Adaptor-1-Set-1	Adaptor-2-Set-5	3066	3061	5
chip 3	Coding-Connector-10	Adaptor-1-Set-1	Adaptor-2-Set-5	2796	2731	65	-0.05	24	36
chip 7	Coding-Connector-10	Adaptor-1-Set-1	Adaptor-2-Set-5	3087	3081	6
chip 7	Coding-Connector-10	Adaptor-1-Set-1	Adaptor-2-Set-5	3135	3135	0
chip 2	Coding-Connector-1	Adaptor-1-Set-1	Adaptor-2-Set-6	2767	2748	19	-0.09	18	4
chip 4	Coding-Connector-1	Adaptor-1-Set-1	Adaptor-2-Set-6	2639	2618	21
chip 6	Coding-Connector-1	Adaptor-1-Set-1	Adaptor-2-Set-6	2971	2958	13
chip 2	Coding-Connector-2	Adaptor-1-Set-1	Adaptor-2-Set-6	2741	2710	31	-0.06	22	10
chip 4	Coding-Connector-2	Adaptor-1-Set-1	Adaptor-2-Set-6	2675	2652	23
chip 6	Coding-Connector-2	Adaptor-1-Set-1	Adaptor-2-Set-6	2978	2966	12
chip 1	Coding-Connector-3	Adaptor-1-Set-1	Adaptor-2-Set-6	2831	2805	26	-0.05	24	10
chip 4	Coding-Connector-3	Adaptor-1-Set-1	Adaptor-2-Set-6	2681	2648	33
chip 6	Coding-Connector-3	Adaptor-1-Set-1	Adaptor-2-Set-6	3023	3010	13
chip 1	Coding-Connector-4	Adaptor-1-Set-1	Adaptor-2-Set-6	2768	2751	17	-0.10	16	9
chip 4	Coding-Connector-4	Adaptor-1-Set-1	Adaptor-2-Set-6	2685	2661	24
chip 5	Coding-Connector-4	Adaptor-1-Set-1	Adaptor-2-Set-6	2555	2549	6
chip 3	Coding-Connector-5	Adaptor-1-Set-1	Adaptor-2-Set-6	2730	2721	9	-0.14	10	3
chip 9	Coding-Connector-5	Adaptor-1-Set-1	Adaptor-2-Set-6	2934	2921	13
chip 9	Coding-Connector-5	Adaptor-1-Set-1	Adaptor-2-Set-6	2938	2931	7
chip 3	Coding-Connector-6	Adaptor-1-Set-1	Adaptor-2-Set-6	2717	2699	18	-0.11	14	4
chip 9	Coding-Connector-6	Adaptor-1-Set-1	Adaptor-2-Set-6	2926	2913	13
chip 9	Coding-Connector-6	Adaptor-1-Set-1	Adaptor-2-Set-6	2922	2911	11
chip 2	Coding-Connector-7	Adaptor-1-Set-1	Adaptor-2-Set-6	2802	2778	24	-0.16	10	12
chip 8	Coding-Connector-7	Adaptor-1-Set-1	Adaptor-2-Set-6	2980	2974	6
chip 8	Coding-Connector-7	Adaptor-1-Set-1	Adaptor-2-Set-6	3035	3047	0
chip 3	Coding-Connector-8	Adaptor-1-Set-1	Adaptor-2-Set-6	2776	2752	24	-0.14	10	12
chip 8	Coding-Connector-8	Adaptor-1-Set-1	Adaptor-2-Set-6	2978	2973	5
chip 8	Coding-Connector-8	Adaptor-1-Set-1	Adaptor-2-Set-6	2963	2961	2
chip 2	Coding-Connector-9	Adaptor-1-Set-1	Adaptor-2-Set-6	2687	2667	20	-0.16	7	11
chip 7	Coding-Connector-9	Adaptor-1-Set-1	Adaptor-2-Set-6	3026	3025	1
chip 7	Coding-Connector-9	Adaptor-1-Set-1	Adaptor-2-Set-6	3043	3045	0
chip 3	Coding-Connector-10	Adaptor-1-Set-1	Adaptor-2-Set-6	2878	2806	72	-0.04	26	40
chip 7	Coding-Connector-10	Adaptor-1-Set-1	Adaptor-2-Set-6	3075	3071	4
chip 7	Coding-Connector-10	Adaptor-1-Set-1	Adaptor-2-Set-6	3127	3125	2
chip 2	Coding-Connector-1	Adaptor-1-Set-1	Adaptor-2-Set-7	2764	2745	19	-0.09	18	1
chip 4	Coding-Connector-1	Adaptor-1-Set-1	Adaptor-2-Set-7	2637	2619	18
chip 6	Coding-Connector-1	Adaptor-1-Set-1	Adaptor-2-Set-7	2971	2953	18
chip 2	Coding-Connector-2	Adaptor-1-Set-1	Adaptor-2-Set-7	2728	2705	23	-0.07	21	4
chip 4	Coding-Connector-2	Adaptor-1-Set-1	Adaptor-2-Set-7	2672	2648	24
chip 6	Coding-Connector-2	Adaptor-1-Set-1	Adaptor-2-Set-7	2981	2964	17
chip 1	Coding-Connector-3	Adaptor-1-Set-1	Adaptor-2-Set-7	2855	2839	16	-0.10	16	5
chip 4	Coding-Connector-3	Adaptor-1-Set-1	Adaptor-2-Set-7	2676	2656	20
chip 6	Coding-Connector-3	Adaptor-1-Set-1	Adaptor-2-Set-7	3026	3015	11
chip 1	Coding-Connector-4	Adaptor-1-Set-1	Adaptor-2-Set-7	2764	2750	14	-0.13	12	5
chip 4	Coding-Connector-4	Adaptor-1-Set-1	Adaptor-2-Set-7	2649	2633	16
chip 5	Coding-Connector-4	Adaptor-1-Set-1	Adaptor-2-Set-7	2554	2548	6
chip 3	Coding-Connector-5	Adaptor-1-Set-1	Adaptor-2-Set-7	2750	2733	17	-0.12	13	4
chip 9	Coding-Connector-5	Adaptor-1-Set-1	Adaptor-2-Set-7	2930	2917	13
chip 9	Coding-Connector-5	Adaptor-1-Set-1	Adaptor-2-Set-7	2942	2932	10
chip 3	Coding-Connector-6	Adaptor-1-Set-1	Adaptor-2-Set-7	2719	2701	18	-0.12	13	4
chip 9	Coding-Connector-6	Adaptor-1-Set-1	Adaptor-2-Set-7	2931	2920	11
chip 9	Coding-Connector-6	Adaptor-1-Set-1	Adaptor-2-Set-7	2926	2915	11
chip 2	Coding-Connector-7	Adaptor-1-Set-1	Adaptor-2-Set-7	2764	2749	15	-0.15	8	7
chip 8	Coding-Connector-7	Adaptor-1-Set-1	Adaptor-2-Set-7	2978	2972	6
chip 8	Coding-Connector-7	Adaptor-1-Set-1	Adaptor-2-Set-7	3004	3002	2
chip 3	Coding-Connector-8	Adaptor-1-Set-1	Adaptor-2-Set-7	2787	2764	23	-0.14	9	12
chip 8	Coding-Connector-8	Adaptor-1-Set-1	Adaptor-2-Set-7	2970	2967	3
chip 8	Coding-Connector-8	Adaptor-1-Set-1	Adaptor-2-Set-7	2962	2961	1
chip 2	Coding-Connector-9	Adaptor-1-Set-1	Adaptor-2-Set-7	2761	2744	17	-0.16	7	9
chip 7	Coding-Connector-9	Adaptor-1-Set-1	Adaptor-2-Set-7	3024	3023	1
chip 7	Coding-Connector-9	Adaptor-1-Set-1	Adaptor-2-Set-7	3043	3040	3
chip 3	Coding-Connector-10	Adaptor-1-Set-1	Adaptor-2-Set-7	2833	2767	66	-0.04	26	35
chip 7	Coding-Connector-10	Adaptor-1-Set-1	Adaptor-2-Set-7	3073	3068	5
chip 7	Coding-Connector-10	Adaptor-1-Set-1	Adaptor-2-Set-7	3125	3119	6
chip 2	Coding-Connector-1	Adaptor-1-Set-1	Adaptor-2-Set-8	2752	2731	21	-0.09	18	3
chip 4	Coding-Connector-1	Adaptor-1-Set-1	Adaptor-2-Set-8	2641	2624	17
chip 6	Coding-Connector-1	Adaptor-1-Set-1	Adaptor-2-Set-8	2968	2953	15
chip 2	Coding-Connector-2	Adaptor-1-Set-1	Adaptor-2-Set-8	2740	2712	28	-0.08	19	8
chip 4	Coding-Connector-2	Adaptor-1-Set-1	Adaptor-2-Set-8	2653	2641	12
chip 6	Coding-Connector-2	Adaptor-1-Set-1	Adaptor-2-Set-8	2979	2961	18
chip 1	Coding-Connector-3	Adaptor-1-Set-1	Adaptor-2-Set-8	2825	2807	18	-0.07	20	3
chip 4	Coding-Connector-3	Adaptor-1-Set-1	Adaptor-2-Set-8	2672	2648	24
chip 6	Coding-Connector-3	Adaptor-1-Set-1	Adaptor-2-Set-8	3041	3022	19
chip 1	Coding-Connector-4	Adaptor-1-Set-1	Adaptor-2-Set-8	2785	2772	13	-0.13	12	5
chip 4	Coding-Connector-4	Adaptor-1-Set-1	Adaptor-2-Set-8	2649	2633	16
chip 5	Coding-Connector-4	Adaptor-1-Set-1	Adaptor-2-Set-8	2558	2552	6
chip 3	Coding-Connector-5	Adaptor-1-Set-1	Adaptor-2-Set-8	2767	2747	20	-0.11	15	5
chip 9	Coding-Connector-5	Adaptor-1-Set-1	Adaptor-2-Set-8	2926	2913	13
chip 9	Coding-Connector-5	Adaptor-1-Set-1	Adaptor-2-Set-8	2938	2927	11
chip 3	Coding-Connector-6	Adaptor-1-Set-1	Adaptor-2-Set-8	2722	2703	19	-0.11	14	4
chip 9	Coding-Connector-6	Adaptor-1-Set-1	Adaptor-2-Set-8	2932	2921	11
chip 9	Coding-Connector-6	Adaptor-1-Set-1	Adaptor-2-Set-8	2936	2923	13
chip 2	Coding-Connector-7	Adaptor-1-Set-1	Adaptor-2-Set-8	2762	2739	23	-0.14	10	11
chip 8	Coding-Connector-7	Adaptor-1-Set-1	Adaptor-2-Set-8	2982	2976	6
chip 8	Coding-Connector-7	Adaptor-1-Set-1	Adaptor-2-Set-8	2998	2996	2
chip 3	Coding-Connector-8	Adaptor-1-Set-1	Adaptor-2-Set-8	2797	2768	29	-0.12	13	14
chip 8	Coding-Connector-8	Adaptor-1-Set-1	Adaptor-2-Set-8	2968	2965	3
chip 8	Coding-Connector-8	Adaptor-1-Set-1	Adaptor-2-Set-8	2978	2972	6
chip 2	Coding-Connector-9	Adaptor-1-Set-1	Adaptor-2-Set-8	2789	2768	21	-0.14	10	9
chip 7	Coding-Connector-9	Adaptor-1-Set-1	Adaptor-2-Set-8	3027	3022	5
chip 7	Coding-Connector-9	Adaptor-1-Set-1	Adaptor-2-Set-8	3050	3045	5
chip 3	Coding-Connector-10	Adaptor-1-Set-1	Adaptor-2-Set-8	2870	2772	98	0.02	35	54
chip 7	Coding-Connector-10	Adaptor-1-Set-1	Adaptor-2-Set-8	3059	3053	6
chip 7	Coding-Connector-10	Adaptor-1-Set-1	Adaptor-2-Set-8	3121	3119	2
chip 2	Coding-Connector-1	Adaptor-1-Set-1	Adaptor-2-Set-9	2759	2741	18	-0.04	27	14
chip 4	Coding-Connector-1	Adaptor-1-Set-1	Adaptor-2-Set-9	2666	2623	43
chip 6	Coding-Connector-1	Adaptor-1-Set-1	Adaptor-2-Set-9	2989	2970	19
chip 2	Coding-Connector-2	Adaptor-1-Set-1	Adaptor-2-Set-9	2784	2709	75	-0.00	32	38
chip 4	Coding-Connector-2	Adaptor-1-Set-1	Adaptor-2-Set-9	2648	2646	2
chip 6	Coding-Connector-2	Adaptor-1-Set-1	Adaptor-2-Set-9	2978	2958	20
chip 1	Coding-Connector-3	Adaptor-1-Set-1	Adaptor-2-Set-9	2819	2805	14	-0.19	9	8
chip 4	Coding-Connector-3	Adaptor-1-Set-1	Adaptor-2-Set-9	2647	2669	0
chip 6	Coding-Connector-3	Adaptor-1-Set-1	Adaptor-2-Set-9	3032	3020	12
chip 1	Coding-Connector-4	Adaptor-1-Set-1	Adaptor-2-Set-9	2988	2954	34	0.04	40	39
chip 4	Coding-Connector-4	Adaptor-1-Set-1	Adaptor-2-Set-9	2710	2629	81
chip 5	Coding-Connector-4	Adaptor-1-Set-1	Adaptor-2-Set-9	2551	2547	4
chip 3	Coding-Connector-5	Adaptor-1-Set-1	Adaptor-2-Set-9	2763	2738	25	-0.10	16	8
chip 9	Coding-Connector-5	Adaptor-1-Set-1	Adaptor-2-Set-9	2931	2918	13
chip 9	Coding-Connector-5	Adaptor-1-Set-1	Adaptor-2-Set-9	2943	2932	11
chip 3	Coding-Connector-6	Adaptor-1-Set-1	Adaptor-2-Set-9	2716	2693	23	-0.11	15	7
chip 9	Coding-Connector-6	Adaptor-1-Set-1	Adaptor-2-Set-9	2919	2908	11
chip 9	Coding-Connector-6	Adaptor-1-Set-1	Adaptor-2-Set-9	2935	2925	10
chip 2	Coding-Connector-7	Adaptor-1-Set-1	Adaptor-2-Set-9	2788	2765	23	-0.13	12	10
chip 8	Coding-Connector-7	Adaptor-1-Set-1	Adaptor-2-Set-9	2986	2980	6
chip 8	Coding-Connector-7	Adaptor-1-Set-1	Adaptor-2-Set-9	3008	3001	7
chip 3	Coding-Connector-8	Adaptor-1-Set-1	Adaptor-2-Set-9	2794	2764	30	-0.12	13	15
chip 8	Coding-Connector-8	Adaptor-1-Set-1	Adaptor-2-Set-9	2965	2960	5
chip 8	Coding-Connector-8	Adaptor-1-Set-1	Adaptor-2-Set-9	2979	2975	4
chip 2	Coding-Connector-9	Adaptor-1-Set-1	Adaptor-2-Set-9	2786	2770	16	-0.15	8	7
chip 7	Coding-Connector-9	Adaptor-1-Set-1	Adaptor-2-Set-9	3022	3017	5
chip 7	Coding-Connector-9	Adaptor-1-Set-1	Adaptor-2-Set-9	3045	3041	4
chip 3	Coding-Connector-10	Adaptor-1-Set-1	Adaptor-2-Set-9	2830	2758	72	-0.04	25	40
chip 7	Coding-Connector-10	Adaptor-1-Set-1	Adaptor-2-Set-9	3058	3055	3
chip 7	Coding-Connector-10	Adaptor-1-Set-1	Adaptor-2-Set-9	3119	3118	1
chip 2	Coding-Connector-1	Adaptor-1-Set-1	Adaptor-2-Set-1	2786	2767	19	-0.08	19	1
chip 4	Coding-Connector-1	Adaptor-1-Set-1	Adaptor-2-Set-1	2650	2630	20
chip 6	Coding-Connector-1	Adaptor-1-Set-1	Adaptor-2-Set-1	2990	2971	19
chip 2	Coding-Connector-2	Adaptor-1-Set-1	Adaptor-2-Set-1	2720	2690	30	-0.06	22	7
chip 4	Coding-Connector-2	Adaptor-1-Set-1	Adaptor-2-Set-1	2668	2649	19
chip 6	Coding-Connector-2	Adaptor-1-Set-1	Adaptor-2-Set-1	2980	2963	17
chip 1	Coding-Connector-3	Adaptor-1-Set-1	Adaptor-2-Set-1	2808	2792	16	-0.05	24	12
chip 4	Coding-Connector-3	Adaptor-1-Set-1	Adaptor-2-Set-1	2690	2652	38
chip 6	Coding-Connector-3	Adaptor-1-Set-1	Adaptor-2-Set-1	3015	2998	17
chip 1	Coding-Connector-4	Adaptor-1-Set-1	Adaptor-2-Set-1	3063	3024	39	-0.06	23	16
chip 4	Coding-Connector-4	Adaptor-1-Set-1	Adaptor-2-Set-1	2647	2625	22
chip 5	Coding-Connector-4	Adaptor-1-Set-1	Adaptor-2-Set-1	2561	2553	8
chip 3	Coding-Connector-5	Adaptor-1-Set-1	Adaptor-2-Set-1	2777	2759	18	-0.12	14	5
chip 9	Coding-Connector-5	Adaptor-1-Set-1	Adaptor-2-Set-1	2930	2916	14
chip 9	Coding-Connector-5	Adaptor-1-Set-1	Adaptor-2-Set-1	2946	2937	9
chip 3	Coding-Connector-6	Adaptor-1-Set-1	Adaptor-2-Set-1	2716	2693	23	-0.11	15	7
chip 9	Coding-Connector-6	Adaptor-1-Set-1	Adaptor-2-Set-1	2924	2913	11
chip 9	Coding-Connector-6	Adaptor-1-Set-1	Adaptor-2-Set-1	2934	2922	12
chip 2	Coding-Connector-7	Adaptor-1-Set-1	Adaptor-2-Set-1	2850	2824	26	-0.13	12	12
chip 8	Coding-Connector-7	Adaptor-1-Set-1	Adaptor-2-Set-1	2986	2980	6
chip 8	Coding-Connector-7	Adaptor-1-Set-1	Adaptor-2-Set-1	3079	3075	4
chip 3	Coding-Connector-8	Adaptor-1-Set-1	Adaptor-2-Set-1	2829	2767	62	-0.06	23	34
chip 8	Coding-Connector-8	Adaptor-1-Set-1	Adaptor-2-Set-1	2968	2965	3
chip 8	Coding-Connector-8	Adaptor-1-Set-1	Adaptor-2-Set-1	2976	2971	5
chip 2	Coding-Connector-9	Adaptor-1-Set-1	Adaptor-2-Set-1	2804	2782	22	-0.13	11	10
chip 7	Coding-Connector-9	Adaptor-1-Set-1	Adaptor-2-Set-1	3023	3018	5
chip 7	Coding-Connector-9	Adaptor-1-Set-1	Adaptor-2-Set-1	3043	3037	6
chip 3	Coding-Connector-10	Adaptor-1-Set-1	Adaptor-2-Set-1	3575	2826	749	6.64	1110	313
chip 7	Coding-Connector-10	Adaptor-1-Set-1	Adaptor-2-Set-1	4410	3122	1288
chip 7	Coding-Connector-10	Adaptor-1-Set-1	Adaptor-2-Set-1	4472	3178	1294
