# Supplementary material for: Design and Validation of DNA Libraries for Multiplexing Proximity Ligation Assays
Source: PLoS One. 2014 Nov 11;9(11):e112629. doi: 10.1371/journal.pone.0112629 (PMC4227721; doi:10.1371/journal.pone.0112629)
Supplement: File S6 — Raw data file containing the fluorescence signals of the spPLA reactions for the selected DNA template library screen. (TXT) [file pone.0112629.s007.txt]

Run	Connector	Adapter-1	Adapter-2	I	B	I-B	Z-score	Mean	Std
chip 1	Coding-Connector-1	Adaptor-1-Set-1	Adaptor-2-Set-1	2587	2420	167	10.86	188	19
chip 1	Coding-Connector-1	Adaptor-1-Set-1	Adaptor-2-Set-1	2615	2420	195
chip 1	Coding-Connector-1	Adaptor-1-Set-1	Adaptor-2-Set-1	2630	2427	203
chip 1	Coding-Connector-2	Adaptor-1-Set-1	Adaptor-2-Set-1	2421	2404	17	0.02	7	8
chip 1	Coding-Connector-2	Adaptor-1-Set-1	Adaptor-2-Set-1	2394	2391	3
chip 1	Coding-Connector-2	Adaptor-1-Set-1	Adaptor-2-Set-1	2404	2402	2
chip 2	Coding-Connector-3	Adaptor-1-Set-1	Adaptor-2-Set-1	2422	2413	9	0.04	8	1
chip 2	Coding-Connector-3	Adaptor-1-Set-1	Adaptor-2-Set-1	2414	2407	7
chip 2	Coding-Connector-3	Adaptor-1-Set-1	Adaptor-2-Set-1	2412	2405	7
chip 2	Coding-Connector-5	Adaptor-1-Set-1	Adaptor-2-Set-1	2416	2411	5	-0.14	5	2
chip 2	Coding-Connector-5	Adaptor-1-Set-1	Adaptor-2-Set-1	2414	2411	3
chip 2	Coding-Connector-5	Adaptor-1-Set-1	Adaptor-2-Set-1	2417	2411	6
chip 3	Coding-Connector-6	Adaptor-1-Set-1	Adaptor-2-Set-1	2428	2421	7	-0.04	6	1
chip 3	Coding-Connector-6	Adaptor-1-Set-1	Adaptor-2-Set-1	2432	2426	6
chip 3	Coding-Connector-6	Adaptor-1-Set-1	Adaptor-2-Set-1	2424	2418	6
chip 3	Coding-Connector-7	Adaptor-1-Set-1	Adaptor-2-Set-1	2410	2406	4	-0.12	5	1
chip 3	Coding-Connector-7	Adaptor-1-Set-1	Adaptor-2-Set-1	2413	2407	6
chip 3	Coding-Connector-7	Adaptor-1-Set-1	Adaptor-2-Set-1	2413	2408	5
chip 4	Coding-Connector-9	Adaptor-1-Set-1	Adaptor-2-Set-1	2412	2408	4	-0.14	5	1
chip 4	Coding-Connector-9	Adaptor-1-Set-1	Adaptor-2-Set-1	2415	2410	5
chip 4	Coding-Connector-9	Adaptor-1-Set-1	Adaptor-2-Set-1	2411	2406	5
chip 4	Coding-Connector-10	Adaptor-1-Set-1	Adaptor-2-Set-1	2429	2423	6	-0.08	6	1
chip 4	Coding-Connector-10	Adaptor-1-Set-1	Adaptor-2-Set-1	2420	2414	6
chip 4	Coding-Connector-10	Adaptor-1-Set-1	Adaptor-2-Set-1	2413	2408	5
chip 1	Coding-Connector-1	Adaptor-1-Set-1	Adaptor-2-Set-2	2431	2399	32	1.78	37	11
chip 1	Coding-Connector-1	Adaptor-1-Set-1	Adaptor-2-Set-2	2431	2402	29
chip 1	Coding-Connector-1	Adaptor-1-Set-1	Adaptor-2-Set-2	2442	2393	49
chip 1	Coding-Connector-2	Adaptor-1-Set-1	Adaptor-2-Set-2	2390	2385	5	0.50	15	14
chip 1	Coding-Connector-2	Adaptor-1-Set-1	Adaptor-2-Set-2	2392	2382	10
chip 1	Coding-Connector-2	Adaptor-1-Set-1	Adaptor-2-Set-2	2425	2394	31
chip 2	Coding-Connector-3	Adaptor-1-Set-1	Adaptor-2-Set-2	2393	2386	7	0.08	8	4
chip 2	Coding-Connector-3	Adaptor-1-Set-1	Adaptor-2-Set-2	2409	2404	5
chip 2	Coding-Connector-3	Adaptor-1-Set-1	Adaptor-2-Set-2	2420	2407	13
chip 2	Coding-Connector-5	Adaptor-1-Set-1	Adaptor-2-Set-2	2433	2430	3	-0.12	5	2
chip 2	Coding-Connector-5	Adaptor-1-Set-1	Adaptor-2-Set-2	2439	2434	5
chip 2	Coding-Connector-5	Adaptor-1-Set-1	Adaptor-2-Set-2	2390	2383	7
chip 3	Coding-Connector-6	Adaptor-1-Set-1	Adaptor-2-Set-2	2387	2382	5	-0.28	4	4
chip 3	Coding-Connector-6	Adaptor-1-Set-1	Adaptor-2-Set-2	2390	2395	0
chip 3	Coding-Connector-6	Adaptor-1-Set-1	Adaptor-2-Set-2	2391	2384	7
chip 3	Coding-Connector-7	Adaptor-1-Set-1	Adaptor-2-Set-2	2384	2382	2	-0.24	3	1
chip 3	Coding-Connector-7	Adaptor-1-Set-1	Adaptor-2-Set-2	2387	2384	3
chip 3	Coding-Connector-7	Adaptor-1-Set-1	Adaptor-2-Set-2	2390	2386	4
chip 4	Coding-Connector-9	Adaptor-1-Set-1	Adaptor-2-Set-2	2387	2389	0	-0.32	2	3
chip 4	Coding-Connector-9	Adaptor-1-Set-1	Adaptor-2-Set-2	2390	2388	2
chip 4	Coding-Connector-9	Adaptor-1-Set-1	Adaptor-2-Set-2	2394	2389	5
chip 4	Coding-Connector-10	Adaptor-1-Set-1	Adaptor-2-Set-2	2395	2392	3	-0.22	3	2
chip 4	Coding-Connector-10	Adaptor-1-Set-1	Adaptor-2-Set-2	2390	2388	2
chip 4	Coding-Connector-10	Adaptor-1-Set-1	Adaptor-2-Set-2	2402	2397	5
chip 1	Coding-Connector-1	Adaptor-1-Set-1	Adaptor-2-Set-3	2404	2396	8	0.12	9	2
chip 1	Coding-Connector-1	Adaptor-1-Set-1	Adaptor-2-Set-3	2415	2407	8
chip 1	Coding-Connector-1	Adaptor-1-Set-1	Adaptor-2-Set-3	2436	2425	11
chip 1	Coding-Connector-2	Adaptor-1-Set-1	Adaptor-2-Set-3	2398	2392	6	0.06	8	2
chip 1	Coding-Connector-2	Adaptor-1-Set-1	Adaptor-2-Set-3	2405	2395	10
chip 1	Coding-Connector-2	Adaptor-1-Set-1	Adaptor-2-Set-3	2410	2402	8
chip 2	Coding-Connector-3	Adaptor-1-Set-1	Adaptor-2-Set-3	2388	2380	8	0.04	8	1
chip 2	Coding-Connector-3	Adaptor-1-Set-1	Adaptor-2-Set-3	2394	2386	8
chip 2	Coding-Connector-3	Adaptor-1-Set-1	Adaptor-2-Set-3	2395	2388	7
chip 2	Coding-Connector-5	Adaptor-1-Set-1	Adaptor-2-Set-3	2388	2381	7	-0.06	6	1
chip 2	Coding-Connector-5	Adaptor-1-Set-1	Adaptor-2-Set-3	2387	2381	6
chip 2	Coding-Connector-5	Adaptor-1-Set-1	Adaptor-2-Set-3	2387	2382	5
chip 3	Coding-Connector-6	Adaptor-1-Set-1	Adaptor-2-Set-3	2383	2377	6	-0.02	7	2
chip 3	Coding-Connector-6	Adaptor-1-Set-1	Adaptor-2-Set-3	2383	2378	5
chip 3	Coding-Connector-6	Adaptor-1-Set-1	Adaptor-2-Set-3	2388	2379	9
chip 3	Coding-Connector-7	Adaptor-1-Set-1	Adaptor-2-Set-3	2382	2379	3	-0.24	3	1
chip 3	Coding-Connector-7	Adaptor-1-Set-1	Adaptor-2-Set-3	2382	2380	2
chip 3	Coding-Connector-7	Adaptor-1-Set-1	Adaptor-2-Set-3	2384	2380	4
chip 4	Coding-Connector-9	Adaptor-1-Set-1	Adaptor-2-Set-3	2382	2380	2	-0.28	2	3
chip 4	Coding-Connector-9	Adaptor-1-Set-1	Adaptor-2-Set-3	2383	2383	0
chip 4	Coding-Connector-9	Adaptor-1-Set-1	Adaptor-2-Set-3	2382	2377	5
chip 4	Coding-Connector-10	Adaptor-1-Set-1	Adaptor-2-Set-3	2396	2392	4	-0.22	3	1
chip 4	Coding-Connector-10	Adaptor-1-Set-1	Adaptor-2-Set-3	2388	2385	3
chip 4	Coding-Connector-10	Adaptor-1-Set-1	Adaptor-2-Set-3	2384	2381	3
chip 1	Coding-Connector-1	Adaptor-1-Set-1	Adaptor-2-Set-5	2396	2393	3	-0.36	1	2
chip 1	Coding-Connector-1	Adaptor-1-Set-1	Adaptor-2-Set-5	2385	2385	0
chip 1	Coding-Connector-1	Adaptor-1-Set-1	Adaptor-2-Set-5	2382	2382	0
chip 1	Coding-Connector-2	Adaptor-1-Set-1	Adaptor-2-Set-5	2390	2385	5	0.50	15	14
chip 1	Coding-Connector-2	Adaptor-1-Set-1	Adaptor-2-Set-5	2392	2382	10
chip 1	Coding-Connector-2	Adaptor-1-Set-1	Adaptor-2-Set-5	2425	2394	31
chip 2	Coding-Connector-3	Adaptor-1-Set-1	Adaptor-2-Set-5	2393	2386	7	0.08	8	4
chip 2	Coding-Connector-3	Adaptor-1-Set-1	Adaptor-2-Set-5	2409	2404	5
chip 2	Coding-Connector-3	Adaptor-1-Set-1	Adaptor-2-Set-5	2420	2407	13
chip 2	Coding-Connector-5	Adaptor-1-Set-1	Adaptor-2-Set-5	2433	2430	3	-0.12	5	2
chip 2	Coding-Connector-5	Adaptor-1-Set-1	Adaptor-2-Set-5	2439	2434	5
chip 2	Coding-Connector-5	Adaptor-1-Set-1	Adaptor-2-Set-5	2390	2383	7
chip 3	Coding-Connector-6	Adaptor-1-Set-1	Adaptor-2-Set-5	2387	2382	5	-0.08	6	1
chip 3	Coding-Connector-6	Adaptor-1-Set-1	Adaptor-2-Set-5	2399	2394	5
chip 3	Coding-Connector-6	Adaptor-1-Set-1	Adaptor-2-Set-5	2391	2384	7
chip 3	Coding-Connector-7	Adaptor-1-Set-1	Adaptor-2-Set-5	2384	2382	2	-0.24	3	1
chip 3	Coding-Connector-7	Adaptor-1-Set-1	Adaptor-2-Set-5	2387	2384	3
chip 3	Coding-Connector-7	Adaptor-1-Set-1	Adaptor-2-Set-5	2390	2386	4
chip 4	Coding-Connector-9	Adaptor-1-Set-1	Adaptor-2-Set-5	2387	2389	0	-0.32	2	3
chip 4	Coding-Connector-9	Adaptor-1-Set-1	Adaptor-2-Set-5	2390	2388	2
chip 4	Coding-Connector-9	Adaptor-1-Set-1	Adaptor-2-Set-5	2394	2389	5
chip 4	Coding-Connector-10	Adaptor-1-Set-1	Adaptor-2-Set-5	2395	2392	3	-0.22	3	2
chip 4	Coding-Connector-10	Adaptor-1-Set-1	Adaptor-2-Set-5	2390	2388	2
chip 4	Coding-Connector-10	Adaptor-1-Set-1	Adaptor-2-Set-5	2402	2397	5
chip 1	Coding-Connector-1	Adaptor-1-Set-1	Adaptor-2-Set-6	2395	2391	4	-0.26	3	2
chip 1	Coding-Connector-1	Adaptor-1-Set-1	Adaptor-2-Set-6	2395	2394	1
chip 1	Coding-Connector-1	Adaptor-1-Set-1	Adaptor-2-Set-6	2394	2391	3
chip 1	Coding-Connector-2	Adaptor-1-Set-1	Adaptor-2-Set-6	2393	2387	6	-0.16	4	2
chip 1	Coding-Connector-2	Adaptor-1-Set-1	Adaptor-2-Set-6	2398	2395	3
chip 1	Coding-Connector-2	Adaptor-1-Set-1	Adaptor-2-Set-6	2396	2392	4
chip 2	Coding-Connector-3	Adaptor-1-Set-1	Adaptor-2-Set-6	2391	2388	3	-0.20	4	1
chip 2	Coding-Connector-3	Adaptor-1-Set-1	Adaptor-2-Set-6	2389	2386	3
chip 2	Coding-Connector-3	Adaptor-1-Set-1	Adaptor-2-Set-6	2390	2385	5
chip 2	Coding-Connector-5	Adaptor-1-Set-1	Adaptor-2-Set-6	2423	2416	7	-0.14	5	3
chip 2	Coding-Connector-5	Adaptor-1-Set-1	Adaptor-2-Set-6	2399	2398	1
chip 2	Coding-Connector-5	Adaptor-1-Set-1	Adaptor-2-Set-6	2405	2399	6
chip 3	Coding-Connector-6	Adaptor-1-Set-1	Adaptor-2-Set-6	2386	2378	8	0.00	7	1
chip 3	Coding-Connector-6	Adaptor-1-Set-1	Adaptor-2-Set-6	2387	2380	7
chip 3	Coding-Connector-6	Adaptor-1-Set-1	Adaptor-2-Set-6	2416	2410	6
chip 3	Coding-Connector-7	Adaptor-1-Set-1	Adaptor-2-Set-6	2383	2378	5	-0.14	5	2
chip 3	Coding-Connector-7	Adaptor-1-Set-1	Adaptor-2-Set-6	2385	2382	3
chip 3	Coding-Connector-7	Adaptor-1-Set-1	Adaptor-2-Set-6	2385	2379	6
chip 4	Coding-Connector-9	Adaptor-1-Set-1	Adaptor-2-Set-6	2395	2387	8	0.04	8	1
chip 4	Coding-Connector-9	Adaptor-1-Set-1	Adaptor-2-Set-6	2404	2396	8
chip 4	Coding-Connector-9	Adaptor-1-Set-1	Adaptor-2-Set-6	2394	2387	7
chip 4	Coding-Connector-10	Adaptor-1-Set-1	Adaptor-2-Set-6	2401	2393	8	0.02	7	1
chip 4	Coding-Connector-10	Adaptor-1-Set-1	Adaptor-2-Set-6	2405	2397	8
chip 4	Coding-Connector-10	Adaptor-1-Set-1	Adaptor-2-Set-6	2400	2394	6
chip 1	Coding-Connector-1	Adaptor-1-Set-1	Adaptor-2-Set-7	2397	2394	3	-0.20	4	2
chip 1	Coding-Connector-1	Adaptor-1-Set-1	Adaptor-2-Set-7	2411	2405	6
chip 1	Coding-Connector-1	Adaptor-1-Set-1	Adaptor-2-Set-7	2410	2408	2
chip 1	Coding-Connector-2	Adaptor-1-Set-1	Adaptor-2-Set-7	2424	2413	11	-0.02	7	5
chip 1	Coding-Connector-2	Adaptor-1-Set-1	Adaptor-2-Set-7	2448	2447	1
chip 1	Coding-Connector-2	Adaptor-1-Set-1	Adaptor-2-Set-7	2430	2422	8
chip 2	Coding-Connector-3	Adaptor-1-Set-1	Adaptor-2-Set-7	2399	2396	3	-0.24	3	1
chip 2	Coding-Connector-3	Adaptor-1-Set-1	Adaptor-2-Set-7	2404	2402	2
chip 2	Coding-Connector-3	Adaptor-1-Set-1	Adaptor-2-Set-7	2398	2394	4
chip 2	Coding-Connector-5	Adaptor-1-Set-1	Adaptor-2-Set-7	2395	2389	6	-0.12	5	3
chip 2	Coding-Connector-5	Adaptor-1-Set-1	Adaptor-2-Set-7	2395	2393	2
chip 2	Coding-Connector-5	Adaptor-1-Set-1	Adaptor-2-Set-7	2401	2394	7
chip 3	Coding-Connector-6	Adaptor-1-Set-1	Adaptor-2-Set-7	2398	2394	4	-0.26	3	2
chip 3	Coding-Connector-6	Adaptor-1-Set-1	Adaptor-2-Set-7	2394	2393	1
chip 3	Coding-Connector-6	Adaptor-1-Set-1	Adaptor-2-Set-7	2395	2392	3
chip 3	Coding-Connector-7	Adaptor-1-Set-1	Adaptor-2-Set-7	2429	2425	4	-0.18	4	1
chip 3	Coding-Connector-7	Adaptor-1-Set-1	Adaptor-2-Set-7	2398	2395	3
chip 3	Coding-Connector-7	Adaptor-1-Set-1	Adaptor-2-Set-7	2400	2395	5
chip 4	Coding-Connector-9	Adaptor-1-Set-1	Adaptor-2-Set-7	2422	2408	14	0.28	12	8
chip 4	Coding-Connector-9	Adaptor-1-Set-1	Adaptor-2-Set-7	2488	2470	18
chip 4	Coding-Connector-9	Adaptor-1-Set-1	Adaptor-2-Set-7	2393	2390	3
chip 4	Coding-Connector-10	Adaptor-1-Set-1	Adaptor-2-Set-7	2429	2422	7	-0.06	6	1
chip 4	Coding-Connector-10	Adaptor-1-Set-1	Adaptor-2-Set-7	2421	2415	6
chip 4	Coding-Connector-10	Adaptor-1-Set-1	Adaptor-2-Set-7	2401	2396	5
chip 1	Coding-Connector-1	Adaptor-1-Set-1	Adaptor-2-Set-9	2379	2377	2	-0.22	3	2
chip 1	Coding-Connector-1	Adaptor-1-Set-1	Adaptor-2-Set-9	2384	2379	5
chip 1	Coding-Connector-1	Adaptor-1-Set-1	Adaptor-2-Set-9	2385	2382	3
chip 1	Coding-Connector-2	Adaptor-1-Set-1	Adaptor-2-Set-9	2380	2376	4	-0.22	3	1
chip 1	Coding-Connector-2	Adaptor-1-Set-1	Adaptor-2-Set-9	2383	2381	2
chip 1	Coding-Connector-2	Adaptor-1-Set-1	Adaptor-2-Set-9	2383	2379	4
chip 2	Coding-Connector-3	Adaptor-1-Set-1	Adaptor-2-Set-9	2376	2372	4	-0.22	3	1
chip 2	Coding-Connector-3	Adaptor-1-Set-1	Adaptor-2-Set-9	2376	2374	2
chip 2	Coding-Connector-3	Adaptor-1-Set-1	Adaptor-2-Set-9	2377	2373	4
chip 2	Coding-Connector-5	Adaptor-1-Set-1	Adaptor-2-Set-9	2400	2396	4	-0.26	3	2
chip 2	Coding-Connector-5	Adaptor-1-Set-1	Adaptor-2-Set-9	2386	2386	0
chip 2	Coding-Connector-5	Adaptor-1-Set-1	Adaptor-2-Set-9	2388	2384	4
chip 3	Coding-Connector-6	Adaptor-1-Set-1	Adaptor-2-Set-9	2371	2367	4	-0.20	4	1
chip 3	Coding-Connector-6	Adaptor-1-Set-1	Adaptor-2-Set-9	2371	2368	3
chip 3	Coding-Connector-6	Adaptor-1-Set-1	Adaptor-2-Set-9	2394	2390	4
chip 3	Coding-Connector-7	Adaptor-1-Set-1	Adaptor-2-Set-9	2373	2369	4	-0.24	3	3
chip 3	Coding-Connector-7	Adaptor-1-Set-1	Adaptor-2-Set-9	2372	2373	0
chip 3	Coding-Connector-7	Adaptor-1-Set-1	Adaptor-2-Set-9	2373	2367	6
chip 4	Coding-Connector-9	Adaptor-1-Set-1	Adaptor-2-Set-9	2382	2374	8	-0.04	6	2
chip 4	Coding-Connector-9	Adaptor-1-Set-1	Adaptor-2-Set-9	2386	2381	5
chip 4	Coding-Connector-9	Adaptor-1-Set-1	Adaptor-2-Set-9	2381	2375	6
chip 4	Coding-Connector-10	Adaptor-1-Set-1	Adaptor-2-Set-9	2387	2382	5	-0.08	6	1
chip 4	Coding-Connector-10	Adaptor-1-Set-1	Adaptor-2-Set-9	2390	2384	6
chip 4	Coding-Connector-10	Adaptor-1-Set-1	Adaptor-2-Set-9	2387	2381	6
chip 1	Coding-Connector-1	Adaptor-1-Set-1	Adaptor-2-Set-1	2382	2380	2	-0.16	4	3
chip 1	Coding-Connector-1	Adaptor-1-Set-1	Adaptor-2-Set-1	2396	2389	7
chip 1	Coding-Connector-1	Adaptor-1-Set-1	Adaptor-2-Set-1	2396	2392	4
chip 1	Coding-Connector-2	Adaptor-1-Set-1	Adaptor-2-Set-1	2411	2396	15	0.06	8	7
chip 1	Coding-Connector-2	Adaptor-1-Set-1	Adaptor-2-Set-1	2421	2419	2
chip 1	Coding-Connector-2	Adaptor-1-Set-1	Adaptor-2-Set-1	2410	2403	7
chip 2	Coding-Connector-3	Adaptor-1-Set-1	Adaptor-2-Set-1	2379	2378	1	-0.26	3	2
chip 2	Coding-Connector-3	Adaptor-1-Set-1	Adaptor-2-Set-1	2386	2384	2
chip 2	Coding-Connector-3	Adaptor-1-Set-1	Adaptor-2-Set-1	2384	2379	5
chip 2	Coding-Connector-5	Adaptor-1-Set-1	Adaptor-2-Set-1	2379	2376	3	-0.14	5	2
chip 2	Coding-Connector-5	Adaptor-1-Set-1	Adaptor-2-Set-1	2379	2374	5
chip 2	Coding-Connector-5	Adaptor-1-Set-1	Adaptor-2-Set-1	2383	2377	6
chip 3	Coding-Connector-6	Adaptor-1-Set-1	Adaptor-2-Set-1	2382	2379	3	-0.18	4	2
chip 3	Coding-Connector-6	Adaptor-1-Set-1	Adaptor-2-Set-1	2380	2377	3
chip 3	Coding-Connector-6	Adaptor-1-Set-1	Adaptor-2-Set-1	2380	2374	6
chip 3	Coding-Connector-7	Adaptor-1-Set-1	Adaptor-2-Set-1	2415	2409	6	-0.12	5	1
chip 3	Coding-Connector-7	Adaptor-1-Set-1	Adaptor-2-Set-1	2383	2379	4
chip 3	Coding-Connector-7	Adaptor-1-Set-1	Adaptor-2-Set-1	2382	2377	5
chip 4	Coding-Connector-9	Adaptor-1-Set-1	Adaptor-2-Set-1	2401	2392	9	0.64	18	8
chip 4	Coding-Connector-9	Adaptor-1-Set-1	Adaptor-2-Set-1	2467	2447	20
chip 4	Coding-Connector-9	Adaptor-1-Set-1	Adaptor-2-Set-1	2675	2651	24
chip 4	Coding-Connector-10	Adaptor-1-Set-1	Adaptor-2-Set-1	2413	2405	8	-0.10	5	3
chip 4	Coding-Connector-10	Adaptor-1-Set-1	Adaptor-2-Set-1	2403	2398	5
chip 4	Coding-Connector-10	Adaptor-1-Set-1	Adaptor-2-Set-1	2383	2380	3
chip 1	Coding-Connector-1	Adaptor-1-Set-2	Adaptor-2-Set-1	2446	2437	9	0.26	11	2
chip 1	Coding-Connector-1	Adaptor-1-Set-2	Adaptor-2-Set-1	2460	2448	12
chip 1	Coding-Connector-1	Adaptor-1-Set-2	Adaptor-2-Set-1	2479	2466	13
chip 1	Coding-Connector-2	Adaptor-1-Set-2	Adaptor-2-Set-1	2419	2409	10	0.24	11	3
chip 1	Coding-Connector-2	Adaptor-1-Set-2	Adaptor-2-Set-1	2425	2416	9
chip 1	Coding-Connector-2	Adaptor-1-Set-2	Adaptor-2-Set-1	2445	2431	14
chip 2	Coding-Connector-3	Adaptor-1-Set-2	Adaptor-2-Set-1	2394	2388	6	0.04	8	2
chip 2	Coding-Connector-3	Adaptor-1-Set-2	Adaptor-2-Set-1	2432	2424	8
chip 2	Coding-Connector-3	Adaptor-1-Set-2	Adaptor-2-Set-1	2441	2432	9
chip 2	Coding-Connector-5	Adaptor-1-Set-2	Adaptor-2-Set-1	2382	2377	5	-0.06	6	2
chip 2	Coding-Connector-5	Adaptor-1-Set-2	Adaptor-2-Set-1	2387	2379	8
chip 2	Coding-Connector-5	Adaptor-1-Set-2	Adaptor-2-Set-1	2385	2380	5
chip 3	Coding-Connector-6	Adaptor-1-Set-2	Adaptor-2-Set-1	2381	2377	4	-0.16	4	1
chip 3	Coding-Connector-6	Adaptor-1-Set-2	Adaptor-2-Set-1	2382	2378	4
chip 3	Coding-Connector-6	Adaptor-1-Set-2	Adaptor-2-Set-1	2380	2375	5
chip 3	Coding-Connector-7	Adaptor-1-Set-2	Adaptor-2-Set-1	2380	2377	3	-0.18	4	1
chip 3	Coding-Connector-7	Adaptor-1-Set-2	Adaptor-2-Set-1	2384	2379	5
chip 3	Coding-Connector-7	Adaptor-1-Set-2	Adaptor-2-Set-1	2381	2377	4
chip 4	Coding-Connector-9	Adaptor-1-Set-2	Adaptor-2-Set-1	2389	2381	8	-0.16	4	4
chip 4	Coding-Connector-9	Adaptor-1-Set-2	Adaptor-2-Set-1	2383	2379	4
chip 4	Coding-Connector-9	Adaptor-1-Set-2	Adaptor-2-Set-1	2380	2379	1
chip 4	Coding-Connector-10	Adaptor-1-Set-2	Adaptor-2-Set-1	2395	2393	2	-0.18	4	2
chip 4	Coding-Connector-10	Adaptor-1-Set-2	Adaptor-2-Set-1	2391	2387	4
chip 4	Coding-Connector-10	Adaptor-1-Set-2	Adaptor-2-Set-1	2386	2380	6
chip 1	Coding-Connector-1	Adaptor-1-Set-2	Adaptor-2-Set-2	2417	2409	8	0.14	9	2
chip 1	Coding-Connector-1	Adaptor-1-Set-2	Adaptor-2-Set-2	2417	2406	11
chip 1	Coding-Connector-1	Adaptor-1-Set-2	Adaptor-2-Set-2	2416	2407	9
chip 1	Coding-Connector-2	Adaptor-1-Set-2	Adaptor-2-Set-2	2524	2414	110	7.15	126	16
chip 1	Coding-Connector-2	Adaptor-1-Set-2	Adaptor-2-Set-2	2553	2426	127
chip 1	Coding-Connector-2	Adaptor-1-Set-2	Adaptor-2-Set-2	2559	2417	142
chip 2	Coding-Connector-3	Adaptor-1-Set-2	Adaptor-2-Set-2	2429	2415	14	0.58	17	3
chip 2	Coding-Connector-3	Adaptor-1-Set-2	Adaptor-2-Set-2	2434	2417	17
chip 2	Coding-Connector-3	Adaptor-1-Set-2	Adaptor-2-Set-2	2435	2416	19
chip 2	Coding-Connector-5	Adaptor-1-Set-2	Adaptor-2-Set-2	2418	2413	5	-0.02	7	2
chip 2	Coding-Connector-5	Adaptor-1-Set-2	Adaptor-2-Set-2	2423	2416	7
chip 2	Coding-Connector-5	Adaptor-1-Set-2	Adaptor-2-Set-2	2426	2418	8
chip 3	Coding-Connector-6	Adaptor-1-Set-2	Adaptor-2-Set-2	2420	2414	6	-0.02	7	1
chip 3	Coding-Connector-6	Adaptor-1-Set-2	Adaptor-2-Set-2	2418	2411	7
chip 3	Coding-Connector-6	Adaptor-1-Set-2	Adaptor-2-Set-2	2419	2412	7
chip 3	Coding-Connector-7	Adaptor-1-Set-2	Adaptor-2-Set-2	2420	2411	9	0.04	8	3
chip 3	Coding-Connector-7	Adaptor-1-Set-2	Adaptor-2-Set-2	2419	2409	10
chip 3	Coding-Connector-7	Adaptor-1-Set-2	Adaptor-2-Set-2	2412	2408	4
chip 4	Coding-Connector-9	Adaptor-1-Set-2	Adaptor-2-Set-2	2423	2416	7	0.00	7	0
chip 4	Coding-Connector-9	Adaptor-1-Set-2	Adaptor-2-Set-2	2428	2421	7
chip 4	Coding-Connector-9	Adaptor-1-Set-2	Adaptor-2-Set-2	2418	2411	7
chip 4	Coding-Connector-10	Adaptor-1-Set-2	Adaptor-2-Set-2	2431	2424	7	-0.12	5	2
chip 4	Coding-Connector-10	Adaptor-1-Set-2	Adaptor-2-Set-2	2421	2417	4
chip 4	Coding-Connector-10	Adaptor-1-Set-2	Adaptor-2-Set-2	2419	2415	4
chip 1	Coding-Connector-1	Adaptor-1-Set-2	Adaptor-2-Set-3	2395	2388	7	0.04	8	2
chip 1	Coding-Connector-1	Adaptor-1-Set-2	Adaptor-2-Set-3	2398	2392	6
chip 1	Coding-Connector-1	Adaptor-1-Set-2	Adaptor-2-Set-3	2405	2395	10
chip 1	Coding-Connector-2	Adaptor-1-Set-2	Adaptor-2-Set-3	2387	2382	5	0.00	7	2
chip 1	Coding-Connector-2	Adaptor-1-Set-2	Adaptor-2-Set-3	2388	2380	8
chip 1	Coding-Connector-2	Adaptor-1-Set-2	Adaptor-2-Set-3	2394	2386	8
chip 2	Coding-Connector-3	Adaptor-1-Set-2	Adaptor-2-Set-3	2388	2379	9	0.02	7	2
chip 2	Coding-Connector-3	Adaptor-1-Set-2	Adaptor-2-Set-3	2388	2381	7
chip 2	Coding-Connector-3	Adaptor-1-Set-2	Adaptor-2-Set-3	2387	2381	6
chip 2	Coding-Connector-5	Adaptor-1-Set-2	Adaptor-2-Set-3	2384	2380	4	-0.12	5	1
chip 2	Coding-Connector-5	Adaptor-1-Set-2	Adaptor-2-Set-3	2383	2377	6
chip 2	Coding-Connector-5	Adaptor-1-Set-2	Adaptor-2-Set-3	2383	2378	5
chip 3	Coding-Connector-6	Adaptor-1-Set-2	Adaptor-2-Set-3	2382	2377	5	-0.22	3	2
chip 3	Coding-Connector-6	Adaptor-1-Set-2	Adaptor-2-Set-3	2382	2379	3
chip 3	Coding-Connector-6	Adaptor-1-Set-2	Adaptor-2-Set-3	2382	2380	2
chip 3	Coding-Connector-7	Adaptor-1-Set-2	Adaptor-2-Set-3	2384	2381	3	-0.32	2	2
chip 3	Coding-Connector-7	Adaptor-1-Set-2	Adaptor-2-Set-3	2382	2380	2
chip 3	Coding-Connector-7	Adaptor-1-Set-2	Adaptor-2-Set-3	2383	2383	0
chip 4	Coding-Connector-9	Adaptor-1-Set-2	Adaptor-2-Set-3	2436	2425	11	-0.06	6	4
chip 4	Coding-Connector-9	Adaptor-1-Set-2	Adaptor-2-Set-3	2396	2392	4
chip 4	Coding-Connector-9	Adaptor-1-Set-2	Adaptor-2-Set-3	2388	2385	3
chip 4	Coding-Connector-10	Adaptor-1-Set-2	Adaptor-2-Set-3	2410	2402	8	0.06	8	0
chip 4	Coding-Connector-10	Adaptor-1-Set-2	Adaptor-2-Set-3	2404	2396	8
chip 4	Coding-Connector-10	Adaptor-1-Set-2	Adaptor-2-Set-3	2415	2407	8
chip 1	Coding-Connector-1	Adaptor-1-Set-2	Adaptor-2-Set-5	2388	2383	5	-0.10	5	3
chip 1	Coding-Connector-1	Adaptor-1-Set-2	Adaptor-2-Set-5	2389	2386	3
chip 1	Coding-Connector-1	Adaptor-1-Set-2	Adaptor-2-Set-5	2404	2396	8
chip 1	Coding-Connector-2	Adaptor-1-Set-2	Adaptor-2-Set-5	2384	2379	5	-0.10	5	2
chip 1	Coding-Connector-2	Adaptor-1-Set-2	Adaptor-2-Set-5	2386	2379	7
chip 1	Coding-Connector-2	Adaptor-1-Set-2	Adaptor-2-Set-5	2385	2381	4
chip 2	Coding-Connector-3	Adaptor-1-Set-2	Adaptor-2-Set-5	2405	2401	4	0.02	7	5
chip 2	Coding-Connector-3	Adaptor-1-Set-2	Adaptor-2-Set-5	2401	2396	5
chip 2	Coding-Connector-3	Adaptor-1-Set-2	Adaptor-2-Set-5	2403	2390	13
chip 2	Coding-Connector-5	Adaptor-1-Set-2	Adaptor-2-Set-5	2383	2381	2	-0.12	5	3
chip 2	Coding-Connector-5	Adaptor-1-Set-2	Adaptor-2-Set-5	2389	2382	7
chip 2	Coding-Connector-5	Adaptor-1-Set-2	Adaptor-2-Set-5	2393	2387	6
chip 3	Coding-Connector-6	Adaptor-1-Set-2	Adaptor-2-Set-5	2385	2383	2	-0.30	2	1
chip 3	Coding-Connector-6	Adaptor-1-Set-2	Adaptor-2-Set-5	2384	2383	1
chip 3	Coding-Connector-6	Adaptor-1-Set-2	Adaptor-2-Set-5	2383	2380	3
chip 3	Coding-Connector-7	Adaptor-1-Set-2	Adaptor-2-Set-5	2389	2385	4	-0.24	3	1
chip 3	Coding-Connector-7	Adaptor-1-Set-2	Adaptor-2-Set-5	2384	2382	2
chip 3	Coding-Connector-7	Adaptor-1-Set-2	Adaptor-2-Set-5	2382	2379	3
chip 4	Coding-Connector-9	Adaptor-1-Set-2	Adaptor-2-Set-5	2390	2386	4	-0.20	4	2
chip 4	Coding-Connector-9	Adaptor-1-Set-2	Adaptor-2-Set-5	2387	2385	2
chip 4	Coding-Connector-9	Adaptor-1-Set-2	Adaptor-2-Set-5	2392	2387	5
chip 4	Coding-Connector-10	Adaptor-1-Set-2	Adaptor-2-Set-5	2396	2393	3	-0.18	4	2
chip 4	Coding-Connector-10	Adaptor-1-Set-2	Adaptor-2-Set-5	2394	2388	6
chip 4	Coding-Connector-10	Adaptor-1-Set-2	Adaptor-2-Set-5	2393	2390	3
chip 1	Coding-Connector-1	Adaptor-1-Set-2	Adaptor-2-Set-6	2394	2389	5	-0.18	4	2
chip 1	Coding-Connector-1	Adaptor-1-Set-2	Adaptor-2-Set-6	2390	2388	2
chip 1	Coding-Connector-1	Adaptor-1-Set-2	Adaptor-2-Set-6	2398	2393	5
chip 1	Coding-Connector-2	Adaptor-1-Set-2	Adaptor-2-Set-6	2390	2384	6	-0.14	5	1
chip 1	Coding-Connector-2	Adaptor-1-Set-2	Adaptor-2-Set-6	2388	2384	4
chip 1	Coding-Connector-2	Adaptor-1-Set-2	Adaptor-2-Set-6	2389	2385	4
chip 2	Coding-Connector-3	Adaptor-1-Set-2	Adaptor-2-Set-6	2388	2380	8	-0.10	5	3
chip 2	Coding-Connector-3	Adaptor-1-Set-2	Adaptor-2-Set-6	2385	2380	5
chip 2	Coding-Connector-3	Adaptor-1-Set-2	Adaptor-2-Set-6	2387	2384	3
chip 2	Coding-Connector-5	Adaptor-1-Set-2	Adaptor-2-Set-6	2378	2375	3	-0.14	5	2
chip 2	Coding-Connector-5	Adaptor-1-Set-2	Adaptor-2-Set-6	2381	2374	7
chip 2	Coding-Connector-5	Adaptor-1-Set-2	Adaptor-2-Set-6	2382	2378	4
chip 3	Coding-Connector-6	Adaptor-1-Set-2	Adaptor-2-Set-6	2376	2370	6	-0.04	6	1
chip 3	Coding-Connector-6	Adaptor-1-Set-2	Adaptor-2-Set-6	2379	2373	6
chip 3	Coding-Connector-6	Adaptor-1-Set-2	Adaptor-2-Set-6	2382	2375	7
chip 3	Coding-Connector-7	Adaptor-1-Set-2	Adaptor-2-Set-6	2385	2381	4	-0.18	4	1
chip 3	Coding-Connector-7	Adaptor-1-Set-2	Adaptor-2-Set-6	2383	2378	5
chip 3	Coding-Connector-7	Adaptor-1-Set-2	Adaptor-2-Set-6	2375	2372	3
chip 4	Coding-Connector-9	Adaptor-1-Set-2	Adaptor-2-Set-6	2387	2381	6	-0.06	6	1
chip 4	Coding-Connector-9	Adaptor-1-Set-2	Adaptor-2-Set-6	2387	2382	5
chip 4	Coding-Connector-9	Adaptor-1-Set-2	Adaptor-2-Set-6	2384	2377	7
chip 4	Coding-Connector-10	Adaptor-1-Set-2	Adaptor-2-Set-6	2395	2388	7	0.02	7	1
chip 4	Coding-Connector-10	Adaptor-1-Set-2	Adaptor-2-Set-6	2391	2384	7
chip 4	Coding-Connector-10	Adaptor-1-Set-2	Adaptor-2-Set-6	2389	2381	8
chip 1	Coding-Connector-1	Adaptor-1-Set-2	Adaptor-2-Set-7	2389	2388	1	-0.40	1	1
chip 1	Coding-Connector-1	Adaptor-1-Set-2	Adaptor-2-Set-7	2387	2388	0
chip 1	Coding-Connector-1	Adaptor-1-Set-2	Adaptor-2-Set-7	2391	2390	1
chip 1	Coding-Connector-2	Adaptor-1-Set-2	Adaptor-2-Set-7	2417	2420	0	-0.46	0	1
chip 1	Coding-Connector-2	Adaptor-1-Set-2	Adaptor-2-Set-7	2388	2387	1
chip 1	Coding-Connector-2	Adaptor-1-Set-2	Adaptor-2-Set-7	2387	2387	0
chip 2	Coding-Connector-3	Adaptor-1-Set-2	Adaptor-2-Set-7	2392	2390	2	-0.30	4	6
chip 2	Coding-Connector-3	Adaptor-1-Set-2	Adaptor-2-Set-7	2394	2401	0
chip 2	Coding-Connector-3	Adaptor-1-Set-2	Adaptor-2-Set-7	2461	2450	11
chip 2	Coding-Connector-5	Adaptor-1-Set-2	Adaptor-2-Set-7	2391	2392	0	-0.30	2	2
chip 2	Coding-Connector-5	Adaptor-1-Set-2	Adaptor-2-Set-7	2393	2390	3
chip 2	Coding-Connector-5	Adaptor-1-Set-2	Adaptor-2-Set-7	2397	2393	4
chip 3	Coding-Connector-6	Adaptor-1-Set-2	Adaptor-2-Set-7	2398	2396	2	-0.28	2	2
chip 3	Coding-Connector-6	Adaptor-1-Set-2	Adaptor-2-Set-7	2393	2392	1
chip 3	Coding-Connector-6	Adaptor-1-Set-2	Adaptor-2-Set-7	2396	2392	4
chip 3	Coding-Connector-7	Adaptor-1-Set-2	Adaptor-2-Set-7	2393	2390	3	-0.30	2	1
chip 3	Coding-Connector-7	Adaptor-1-Set-2	Adaptor-2-Set-7	2403	2402	1
chip 3	Coding-Connector-7	Adaptor-1-Set-2	Adaptor-2-Set-7	2398	2396	2
chip 4	Coding-Connector-9	Adaptor-1-Set-2	Adaptor-2-Set-7	2400	2394	6	0.06	8	8
chip 4	Coding-Connector-9	Adaptor-1-Set-2	Adaptor-2-Set-7	2490	2473	17
chip 4	Coding-Connector-9	Adaptor-1-Set-2	Adaptor-2-Set-7	2392	2391	1
chip 4	Coding-Connector-10	Adaptor-1-Set-2	Adaptor-2-Set-7	2409	2399	10	0.00	7	3
chip 4	Coding-Connector-10	Adaptor-1-Set-2	Adaptor-2-Set-7	2399	2392	7
chip 4	Coding-Connector-10	Adaptor-1-Set-2	Adaptor-2-Set-7	2400	2396	4
chip 1	Coding-Connector-1	Adaptor-1-Set-2	Adaptor-2-Set-9	2382	2378	4	-0.16	4	1
chip 1	Coding-Connector-1	Adaptor-1-Set-2	Adaptor-2-Set-9	2383	2379	4
chip 1	Coding-Connector-1	Adaptor-1-Set-2	Adaptor-2-Set-9	2388	2383	5
chip 1	Coding-Connector-2	Adaptor-1-Set-2	Adaptor-2-Set-9	2378	2375	3	-0.20	4	1
chip 1	Coding-Connector-2	Adaptor-1-Set-2	Adaptor-2-Set-9	2378	2374	4
chip 1	Coding-Connector-2	Adaptor-1-Set-2	Adaptor-2-Set-9	2380	2376	4
chip 2	Coding-Connector-3	Adaptor-1-Set-2	Adaptor-2-Set-9	2374	2369	5	-0.22	3	2
chip 2	Coding-Connector-3	Adaptor-1-Set-2	Adaptor-2-Set-9	2373	2371	2
chip 2	Coding-Connector-3	Adaptor-1-Set-2	Adaptor-2-Set-9	2375	2372	3
chip 2	Coding-Connector-5	Adaptor-1-Set-2	Adaptor-2-Set-9	2363	2360	3	-0.20	4	1
chip 2	Coding-Connector-5	Adaptor-1-Set-2	Adaptor-2-Set-9	2372	2368	4
chip 2	Coding-Connector-5	Adaptor-1-Set-2	Adaptor-2-Set-9	2369	2365	4
chip 3	Coding-Connector-6	Adaptor-1-Set-2	Adaptor-2-Set-9	2365	2361	4	-0.20	4	1
chip 3	Coding-Connector-6	Adaptor-1-Set-2	Adaptor-2-Set-9	2365	2361	4
chip 3	Coding-Connector-6	Adaptor-1-Set-2	Adaptor-2-Set-9	2369	2366	3
chip 3	Coding-Connector-7	Adaptor-1-Set-2	Adaptor-2-Set-9	2372	2369	3	-0.18	4	2
chip 3	Coding-Connector-7	Adaptor-1-Set-2	Adaptor-2-Set-9	2371	2365	6
chip 3	Coding-Connector-7	Adaptor-1-Set-2	Adaptor-2-Set-9	2365	2362	3
chip 4	Coding-Connector-9	Adaptor-1-Set-2	Adaptor-2-Set-9	2375	2372	3	-0.18	4	1
chip 4	Coding-Connector-9	Adaptor-1-Set-2	Adaptor-2-Set-9	2377	2372	5
chip 4	Coding-Connector-9	Adaptor-1-Set-2	Adaptor-2-Set-9	2372	2368	4
chip 4	Coding-Connector-10	Adaptor-1-Set-2	Adaptor-2-Set-9	2383	2377	6	-0.08	6	1
chip 4	Coding-Connector-10	Adaptor-1-Set-2	Adaptor-2-Set-9	2379	2374	5
chip 4	Coding-Connector-10	Adaptor-1-Set-2	Adaptor-2-Set-9	2375	2369	6
chip 1	Coding-Connector-1	Adaptor-1-Set-2	Adaptor-2-Set-1	2377	2374	3	-0.36	1	2
chip 1	Coding-Connector-1	Adaptor-1-Set-2	Adaptor-2-Set-1	2378	2378	0
chip 1	Coding-Connector-1	Adaptor-1-Set-2	Adaptor-2-Set-1	2380	2380	0
chip 1	Coding-Connector-2	Adaptor-1-Set-2	Adaptor-2-Set-1	2399	2401	0	-0.40	1	1
chip 1	Coding-Connector-2	Adaptor-1-Set-2	Adaptor-2-Set-1	2373	2372	1
chip 1	Coding-Connector-2	Adaptor-1-Set-2	Adaptor-2-Set-1	2375	2373	2
chip 2	Coding-Connector-3	Adaptor-1-Set-2	Adaptor-2-Set-1	2375	2374	1	-0.28	3	4
chip 2	Coding-Connector-3	Adaptor-1-Set-2	Adaptor-2-Set-1	2382	2383	0
chip 2	Coding-Connector-3	Adaptor-1-Set-2	Adaptor-2-Set-1	2428	2421	7
chip 2	Coding-Connector-5	Adaptor-1-Set-2	Adaptor-2-Set-1	2378	2376	2	-0.22	3	2
chip 2	Coding-Connector-5	Adaptor-1-Set-2	Adaptor-2-Set-1	2376	2373	3
chip 2	Coding-Connector-5	Adaptor-1-Set-2	Adaptor-2-Set-1	2384	2379	5
chip 3	Coding-Connector-6	Adaptor-1-Set-2	Adaptor-2-Set-1	2380	2376	4	-0.22	3	1
chip 3	Coding-Connector-6	Adaptor-1-Set-2	Adaptor-2-Set-1	2378	2375	3
chip 3	Coding-Connector-6	Adaptor-1-Set-2	Adaptor-2-Set-1	2376	2373	3
chip 3	Coding-Connector-7	Adaptor-1-Set-2	Adaptor-2-Set-1	2517	2518	0	-0.32	2	2
chip 3	Coding-Connector-7	Adaptor-1-Set-2	Adaptor-2-Set-1	2388	2384	4
chip 3	Coding-Connector-7	Adaptor-1-Set-2	Adaptor-2-Set-1	2379	2377	2
chip 4	Coding-Connector-9	Adaptor-1-Set-2	Adaptor-2-Set-1	2383	2376	7	0.74	19	14
chip 4	Coding-Connector-9	Adaptor-1-Set-2	Adaptor-2-Set-1	2466	2450	16
chip 4	Coding-Connector-9	Adaptor-1-Set-2	Adaptor-2-Set-1	2913	2878	35
chip 4	Coding-Connector-10	Adaptor-1-Set-2	Adaptor-2-Set-1	2392	2388	4	-0.18	4	1
chip 4	Coding-Connector-10	Adaptor-1-Set-2	Adaptor-2-Set-1	2385	2380	5
chip 4	Coding-Connector-10	Adaptor-1-Set-2	Adaptor-2-Set-1	2383	2380	3
chip 1	Coding-Connector-1	Adaptor-1-Set-3	Adaptor-2-Set-1	2401	2397	4	-0.10	5	2
chip 1	Coding-Connector-1	Adaptor-1-Set-3	Adaptor-2-Set-1	2402	2395	7
chip 1	Coding-Connector-1	Adaptor-1-Set-3	Adaptor-2-Set-1	2414	2409	5
chip 1	Coding-Connector-2	Adaptor-1-Set-3	Adaptor-2-Set-1	2383	2380	3	-0.18	4	1
chip 1	Coding-Connector-2	Adaptor-1-Set-3	Adaptor-2-Set-1	2388	2383	5
chip 1	Coding-Connector-2	Adaptor-1-Set-3	Adaptor-2-Set-1	2399	2395	4
chip 2	Coding-Connector-3	Adaptor-1-Set-3	Adaptor-2-Set-1	2381	2377	4	0.00	7	4
chip 2	Coding-Connector-3	Adaptor-1-Set-3	Adaptor-2-Set-1	2386	2380	6
chip 2	Coding-Connector-3	Adaptor-1-Set-3	Adaptor-2-Set-1	2391	2380	11
chip 2	Coding-Connector-5	Adaptor-1-Set-3	Adaptor-2-Set-1	2383	2379	4	-0.18	4	1
chip 2	Coding-Connector-5	Adaptor-1-Set-3	Adaptor-2-Set-1	2383	2378	5
chip 2	Coding-Connector-5	Adaptor-1-Set-3	Adaptor-2-Set-1	2381	2378	3
chip 3	Coding-Connector-6	Adaptor-1-Set-3	Adaptor-2-Set-1	2397	2393	4	-0.18	4	0
chip 3	Coding-Connector-6	Adaptor-1-Set-3	Adaptor-2-Set-1	2400	2396	4
chip 3	Coding-Connector-6	Adaptor-1-Set-3	Adaptor-2-Set-1	2384	2380	4
chip 3	Coding-Connector-7	Adaptor-1-Set-3	Adaptor-2-Set-1	2379	2378	1	-0.26	3	2
chip 3	Coding-Connector-7	Adaptor-1-Set-3	Adaptor-2-Set-1	2381	2376	5
chip 3	Coding-Connector-7	Adaptor-1-Set-3	Adaptor-2-Set-1	2381	2379	2
chip 4	Coding-Connector-9	Adaptor-1-Set-3	Adaptor-2-Set-1	2470	2460	10	0.00	7	3
chip 4	Coding-Connector-9	Adaptor-1-Set-3	Adaptor-2-Set-1	2504	2498	6
chip 4	Coding-Connector-9	Adaptor-1-Set-3	Adaptor-2-Set-1	2419	2414	5
chip 4	Coding-Connector-10	Adaptor-1-Set-3	Adaptor-2-Set-1	2405	2402	3	0.04	8	8
chip 4	Coding-Connector-10	Adaptor-1-Set-3	Adaptor-2-Set-1	2401	2384	17
chip 4	Coding-Connector-10	Adaptor-1-Set-3	Adaptor-2-Set-1	2380	2377	3
chip 1	Coding-Connector-1	Adaptor-1-Set-3	Adaptor-2-Set-2	2385	2383	2	-0.46	1	1
chip 1	Coding-Connector-1	Adaptor-1-Set-3	Adaptor-2-Set-2	2390	2393	0
chip 1	Coding-Connector-1	Adaptor-1-Set-3	Adaptor-2-Set-2	2390	2391	0
chip 1	Coding-Connector-2	Adaptor-1-Set-3	Adaptor-2-Set-2	2386	2381	5	-0.16	4	1
chip 1	Coding-Connector-2	Adaptor-1-Set-3	Adaptor-2-Set-2	2383	2380	3
chip 1	Coding-Connector-2	Adaptor-1-Set-3	Adaptor-2-Set-2	2387	2382	5
chip 2	Coding-Connector-3	Adaptor-1-Set-3	Adaptor-2-Set-2	2399	2394	5	-0.14	5	2
chip 2	Coding-Connector-3	Adaptor-1-Set-3	Adaptor-2-Set-2	2409	2403	6
chip 2	Coding-Connector-3	Adaptor-1-Set-3	Adaptor-2-Set-2	2401	2398	3
chip 2	Coding-Connector-5	Adaptor-1-Set-3	Adaptor-2-Set-2	2387	2386	1	-0.24	3	3
chip 2	Coding-Connector-5	Adaptor-1-Set-3	Adaptor-2-Set-2	2383	2381	2
chip 2	Coding-Connector-5	Adaptor-1-Set-3	Adaptor-2-Set-2	2404	2398	6
chip 3	Coding-Connector-6	Adaptor-1-Set-3	Adaptor-2-Set-2	2384	2386	0	-0.26	3	3
chip 3	Coding-Connector-6	Adaptor-1-Set-3	Adaptor-2-Set-2	2382	2378	4
chip 3	Coding-Connector-6	Adaptor-1-Set-3	Adaptor-2-Set-2	2386	2380	6
chip 3	Coding-Connector-7	Adaptor-1-Set-3	Adaptor-2-Set-2	2385	2380	5	-0.20	4	2
chip 3	Coding-Connector-7	Adaptor-1-Set-3	Adaptor-2-Set-2	2384	2380	4
chip 3	Coding-Connector-7	Adaptor-1-Set-3	Adaptor-2-Set-2	2386	2384	2
chip 4	Coding-Connector-9	Adaptor-1-Set-3	Adaptor-2-Set-2	2385	2380	5	-0.22	3	2
chip 4	Coding-Connector-9	Adaptor-1-Set-3	Adaptor-2-Set-2	2381	2380	1
chip 4	Coding-Connector-9	Adaptor-1-Set-3	Adaptor-2-Set-2	2384	2380	4
chip 4	Coding-Connector-10	Adaptor-1-Set-3	Adaptor-2-Set-2	2394	2394	0	-0.40	0	1
chip 4	Coding-Connector-10	Adaptor-1-Set-3	Adaptor-2-Set-2	2385	2384	1
chip 4	Coding-Connector-10	Adaptor-1-Set-3	Adaptor-2-Set-2	2381	2381	0
chip 1	Coding-Connector-1	Adaptor-1-Set-3	Adaptor-2-Set-3	2385	2383	2	-0.46	1	1
chip 1	Coding-Connector-1	Adaptor-1-Set-3	Adaptor-2-Set-3	2390	2393	0
chip 1	Coding-Connector-1	Adaptor-1-Set-3	Adaptor-2-Set-3	2390	2391	0
chip 1	Coding-Connector-2	Adaptor-1-Set-3	Adaptor-2-Set-3	2386	2381	5	-0.16	4	1
chip 1	Coding-Connector-2	Adaptor-1-Set-3	Adaptor-2-Set-3	2383	2380	3
chip 1	Coding-Connector-2	Adaptor-1-Set-3	Adaptor-2-Set-3	2387	2382	5
chip 2	Coding-Connector-3	Adaptor-1-Set-3	Adaptor-2-Set-3	2534	2426	108	6.69	119	10
chip 2	Coding-Connector-3	Adaptor-1-Set-3	Adaptor-2-Set-3	2546	2426	120
chip 2	Coding-Connector-3	Adaptor-1-Set-3	Adaptor-2-Set-3	2547	2419	128
chip 2	Coding-Connector-5	Adaptor-1-Set-3	Adaptor-2-Set-3	2387	2386	1	-0.24	3	3
chip 2	Coding-Connector-5	Adaptor-1-Set-3	Adaptor-2-Set-3	2383	2381	2
chip 2	Coding-Connector-5	Adaptor-1-Set-3	Adaptor-2-Set-3	2404	2398	6
chip 3	Coding-Connector-6	Adaptor-1-Set-3	Adaptor-2-Set-3	2386	2378	8	-0.06	6	2
chip 3	Coding-Connector-6	Adaptor-1-Set-3	Adaptor-2-Set-3	2382	2378	4
chip 3	Coding-Connector-6	Adaptor-1-Set-3	Adaptor-2-Set-3	2386	2380	6
chip 3	Coding-Connector-7	Adaptor-1-Set-3	Adaptor-2-Set-3	2385	2380	5	-0.20	4	2
chip 3	Coding-Connector-7	Adaptor-1-Set-3	Adaptor-2-Set-3	2384	2380	4
chip 3	Coding-Connector-7	Adaptor-1-Set-3	Adaptor-2-Set-3	2386	2384	2
chip 4	Coding-Connector-9	Adaptor-1-Set-3	Adaptor-2-Set-3	2385	2380	5	-0.22	3	2
chip 4	Coding-Connector-9	Adaptor-1-Set-3	Adaptor-2-Set-3	2381	2380	1
chip 4	Coding-Connector-9	Adaptor-1-Set-3	Adaptor-2-Set-3	2384	2380	4
chip 4	Coding-Connector-10	Adaptor-1-Set-3	Adaptor-2-Set-3	2394	2394	0	-0.40	0	1
chip 4	Coding-Connector-10	Adaptor-1-Set-3	Adaptor-2-Set-3	2385	2384	1
chip 4	Coding-Connector-10	Adaptor-1-Set-3	Adaptor-2-Set-3	2381	2381	0
chip 1	Coding-Connector-1	Adaptor-1-Set-3	Adaptor-2-Set-5	2385	2383	2	-0.46	1	1
chip 1	Coding-Connector-1	Adaptor-1-Set-3	Adaptor-2-Set-5	2390	2393	0
chip 1	Coding-Connector-1	Adaptor-1-Set-3	Adaptor-2-Set-5	2390	2391	0
chip 1	Coding-Connector-2	Adaptor-1-Set-3	Adaptor-2-Set-5	2386	2381	5	-0.16	4	1
chip 1	Coding-Connector-2	Adaptor-1-Set-3	Adaptor-2-Set-5	2383	2380	3
chip 1	Coding-Connector-2	Adaptor-1-Set-3	Adaptor-2-Set-5	2387	2382	5
chip 2	Coding-Connector-3	Adaptor-1-Set-3	Adaptor-2-Set-5	2399	2394	5	-0.14	5	2
chip 2	Coding-Connector-3	Adaptor-1-Set-3	Adaptor-2-Set-5	2409	2403	6
chip 2	Coding-Connector-3	Adaptor-1-Set-3	Adaptor-2-Set-5	2401	2398	3
chip 2	Coding-Connector-5	Adaptor-1-Set-3	Adaptor-2-Set-5	2387	2386	1	-0.24	3	3
chip 2	Coding-Connector-5	Adaptor-1-Set-3	Adaptor-2-Set-5	2383	2381	2
chip 2	Coding-Connector-5	Adaptor-1-Set-3	Adaptor-2-Set-5	2404	2398	6
chip 3	Coding-Connector-6	Adaptor-1-Set-3	Adaptor-2-Set-5	2384	2386	0	-0.26	3	3
chip 3	Coding-Connector-6	Adaptor-1-Set-3	Adaptor-2-Set-5	2382	2378	4
chip 3	Coding-Connector-6	Adaptor-1-Set-3	Adaptor-2-Set-5	2386	2380	6
chip 3	Coding-Connector-7	Adaptor-1-Set-3	Adaptor-2-Set-5	2385	2380	5	-0.20	4	2
chip 3	Coding-Connector-7	Adaptor-1-Set-3	Adaptor-2-Set-5	2384	2380	4
chip 3	Coding-Connector-7	Adaptor-1-Set-3	Adaptor-2-Set-5	2386	2384	2
chip 4	Coding-Connector-9	Adaptor-1-Set-3	Adaptor-2-Set-5	2385	2380	5	-0.22	3	2
chip 4	Coding-Connector-9	Adaptor-1-Set-3	Adaptor-2-Set-5	2381	2380	1
chip 4	Coding-Connector-9	Adaptor-1-Set-3	Adaptor-2-Set-5	2384	2380	4
chip 4	Coding-Connector-10	Adaptor-1-Set-3	Adaptor-2-Set-5	2394	2394	0	-0.40	0	1
chip 4	Coding-Connector-10	Adaptor-1-Set-3	Adaptor-2-Set-5	2385	2384	1
chip 4	Coding-Connector-10	Adaptor-1-Set-3	Adaptor-2-Set-5	2381	2381	0
chip 1	Coding-Connector-1	Adaptor-1-Set-3	Adaptor-2-Set-6	2428	2426	2	-0.30	2	0
chip 1	Coding-Connector-1	Adaptor-1-Set-3	Adaptor-2-Set-6	2406	2404	2
chip 1	Coding-Connector-1	Adaptor-1-Set-3	Adaptor-2-Set-6	2393	2391	2
chip 1	Coding-Connector-2	Adaptor-1-Set-3	Adaptor-2-Set-6	2399	2394	5	-0.04	6	3
chip 1	Coding-Connector-2	Adaptor-1-Set-3	Adaptor-2-Set-6	2394	2390	4
chip 1	Coding-Connector-2	Adaptor-1-Set-3	Adaptor-2-Set-6	2427	2417	10
chip 2	Coding-Connector-3	Adaptor-1-Set-3	Adaptor-2-Set-6	2393	2389	4	-0.18	4	1
chip 2	Coding-Connector-3	Adaptor-1-Set-3	Adaptor-2-Set-6	2399	2394	5
chip 2	Coding-Connector-3	Adaptor-1-Set-3	Adaptor-2-Set-6	2399	2396	3
chip 2	Coding-Connector-5	Adaptor-1-Set-3	Adaptor-2-Set-6	2389	2384	5	-0.14	5	1
chip 2	Coding-Connector-5	Adaptor-1-Set-3	Adaptor-2-Set-6	2390	2386	4
chip 2	Coding-Connector-5	Adaptor-1-Set-3	Adaptor-2-Set-6	2393	2388	5
chip 3	Coding-Connector-6	Adaptor-1-Set-3	Adaptor-2-Set-6	2399	2392	7	-0.12	5	2
chip 3	Coding-Connector-6	Adaptor-1-Set-3	Adaptor-2-Set-6	2389	2384	5
chip 3	Coding-Connector-6	Adaptor-1-Set-3	Adaptor-2-Set-6	2390	2387	3
chip 3	Coding-Connector-7	Adaptor-1-Set-3	Adaptor-2-Set-6	2386	2378	8	0.06	8	2
chip 3	Coding-Connector-7	Adaptor-1-Set-3	Adaptor-2-Set-6	2389	2383	6
chip 3	Coding-Connector-7	Adaptor-1-Set-3	Adaptor-2-Set-6	2398	2388	10
chip 4	Coding-Connector-9	Adaptor-1-Set-3	Adaptor-2-Set-6	2390	2383	7	-0.04	6	1
chip 4	Coding-Connector-9	Adaptor-1-Set-3	Adaptor-2-Set-6	2388	2383	5
chip 4	Coding-Connector-9	Adaptor-1-Set-3	Adaptor-2-Set-6	2387	2380	7
chip 4	Coding-Connector-10	Adaptor-1-Set-3	Adaptor-2-Set-6	2397	2389	8	0.00	7	1
chip 4	Coding-Connector-10	Adaptor-1-Set-3	Adaptor-2-Set-6	2392	2385	7
chip 4	Coding-Connector-10	Adaptor-1-Set-3	Adaptor-2-Set-6	2392	2386	6
chip 1	Coding-Connector-1	Adaptor-1-Set-3	Adaptor-2-Set-7	2416	2412	4	-0.18	4	1
chip 1	Coding-Connector-1	Adaptor-1-Set-3	Adaptor-2-Set-7	2412	2407	5
chip 1	Coding-Connector-1	Adaptor-1-Set-3	Adaptor-2-Set-7	2405	2402	3
chip 1	Coding-Connector-2	Adaptor-1-Set-3	Adaptor-2-Set-7	2390	2385	5	-0.26	3	2
chip 1	Coding-Connector-2	Adaptor-1-Set-3	Adaptor-2-Set-7	2392	2390	2
chip 1	Coding-Connector-2	Adaptor-1-Set-3	Adaptor-2-Set-7	2406	2405	1
chip 2	Coding-Connector-3	Adaptor-1-Set-3	Adaptor-2-Set-7	2396	2391	5	-0.18	4	3
chip 2	Coding-Connector-3	Adaptor-1-Set-3	Adaptor-2-Set-7	2397	2391	6
chip 2	Coding-Connector-3	Adaptor-1-Set-3	Adaptor-2-Set-7	2392	2391	1
chip 2	Coding-Connector-5	Adaptor-1-Set-3	Adaptor-2-Set-7	2400	2398	2	-0.30	2	2
chip 2	Coding-Connector-5	Adaptor-1-Set-3	Adaptor-2-Set-7	2410	2410	0
chip 2	Coding-Connector-5	Adaptor-1-Set-3	Adaptor-2-Set-7	2409	2405	4
chip 3	Coding-Connector-6	Adaptor-1-Set-3	Adaptor-2-Set-7	2396	2393	3	-0.20	4	1
chip 3	Coding-Connector-6	Adaptor-1-Set-3	Adaptor-2-Set-7	2397	2392	5
chip 3	Coding-Connector-6	Adaptor-1-Set-3	Adaptor-2-Set-7	2396	2393	3
chip 3	Coding-Connector-7	Adaptor-1-Set-3	Adaptor-2-Set-7	2454	2450	4	-0.20	4	1
chip 3	Coding-Connector-7	Adaptor-1-Set-3	Adaptor-2-Set-7	2396	2393	3
chip 3	Coding-Connector-7	Adaptor-1-Set-3	Adaptor-2-Set-7	2396	2392	4
chip 4	Coding-Connector-9	Adaptor-1-Set-3	Adaptor-2-Set-7	2399	2395	4	0.00	7	6
chip 4	Coding-Connector-9	Adaptor-1-Set-3	Adaptor-2-Set-7	2395	2392	3
chip 4	Coding-Connector-9	Adaptor-1-Set-3	Adaptor-2-Set-7	2443	2429	14
chip 4	Coding-Connector-10	Adaptor-1-Set-3	Adaptor-2-Set-7	2411	2403	8	0.00	7	1
chip 4	Coding-Connector-10	Adaptor-1-Set-3	Adaptor-2-Set-7	2399	2392	7
chip 4	Coding-Connector-10	Adaptor-1-Set-3	Adaptor-2-Set-7	2397	2391	6
chip 1	Coding-Connector-1	Adaptor-1-Set-3	Adaptor-2-Set-9	2407	2409	0	-0.34	2	2
chip 1	Coding-Connector-1	Adaptor-1-Set-3	Adaptor-2-Set-9	2391	2389	2
chip 1	Coding-Connector-1	Adaptor-1-Set-3	Adaptor-2-Set-9	2382	2378	4
chip 1	Coding-Connector-2	Adaptor-1-Set-3	Adaptor-2-Set-9	2384	2379	5	-0.06	6	4
chip 1	Coding-Connector-2	Adaptor-1-Set-3	Adaptor-2-Set-9	2380	2377	3
chip 1	Coding-Connector-2	Adaptor-1-Set-3	Adaptor-2-Set-9	2407	2397	10
chip 2	Coding-Connector-3	Adaptor-1-Set-3	Adaptor-2-Set-9	2378	2374	4	-0.20	4	2
chip 2	Coding-Connector-3	Adaptor-1-Set-3	Adaptor-2-Set-9	2381	2379	2
chip 2	Coding-Connector-3	Adaptor-1-Set-3	Adaptor-2-Set-9	2384	2379	5
chip 2	Coding-Connector-5	Adaptor-1-Set-3	Adaptor-2-Set-9	2377	2374	3	-0.16	4	1
chip 2	Coding-Connector-5	Adaptor-1-Set-3	Adaptor-2-Set-9	2380	2375	5
chip 2	Coding-Connector-5	Adaptor-1-Set-3	Adaptor-2-Set-9	2380	2375	5
chip 3	Coding-Connector-6	Adaptor-1-Set-3	Adaptor-2-Set-9	2386	2380	6	-0.12	5	1
chip 3	Coding-Connector-6	Adaptor-1-Set-3	Adaptor-2-Set-9	2378	2373	5
chip 3	Coding-Connector-6	Adaptor-1-Set-3	Adaptor-2-Set-9	2377	2373	4
chip 3	Coding-Connector-7	Adaptor-1-Set-3	Adaptor-2-Set-9	2375	2369	6	-0.08	6	1
chip 3	Coding-Connector-7	Adaptor-1-Set-3	Adaptor-2-Set-9	2376	2371	5
chip 3	Coding-Connector-7	Adaptor-1-Set-3	Adaptor-2-Set-9	2388	2382	6
chip 4	Coding-Connector-9	Adaptor-1-Set-3	Adaptor-2-Set-9	2376	2371	5	-0.12	5	0
chip 4	Coding-Connector-9	Adaptor-1-Set-3	Adaptor-2-Set-9	2377	2372	5
chip 4	Coding-Connector-9	Adaptor-1-Set-3	Adaptor-2-Set-9	2374	2369	5
chip 4	Coding-Connector-10	Adaptor-1-Set-3	Adaptor-2-Set-9	2385	2380	5	-0.10	5	1
chip 4	Coding-Connector-10	Adaptor-1-Set-3	Adaptor-2-Set-9	2380	2374	6
chip 4	Coding-Connector-10	Adaptor-1-Set-3	Adaptor-2-Set-9	2379	2374	5
chip 1	Coding-Connector-1	Adaptor-1-Set-3	Adaptor-2-Set-1	2402	2398	4	-0.18	4	0
chip 1	Coding-Connector-1	Adaptor-1-Set-3	Adaptor-2-Set-1	2400	2396	4
chip 1	Coding-Connector-1	Adaptor-1-Set-3	Adaptor-2-Set-1	2393	2389	4
chip 1	Coding-Connector-2	Adaptor-1-Set-3	Adaptor-2-Set-1	2379	2374	5	-0.22	3	2
chip 1	Coding-Connector-2	Adaptor-1-Set-3	Adaptor-2-Set-1	2380	2378	2
chip 1	Coding-Connector-2	Adaptor-1-Set-3	Adaptor-2-Set-1	2393	2390	3
chip 2	Coding-Connector-3	Adaptor-1-Set-3	Adaptor-2-Set-1	2380	2378	2	-0.24	3	2
chip 2	Coding-Connector-3	Adaptor-1-Set-3	Adaptor-2-Set-1	2383	2378	5
chip 2	Coding-Connector-3	Adaptor-1-Set-3	Adaptor-2-Set-1	2379	2377	2
chip 2	Coding-Connector-5	Adaptor-1-Set-3	Adaptor-2-Set-1	2385	2381	4	-0.24	3	1
chip 2	Coding-Connector-5	Adaptor-1-Set-3	Adaptor-2-Set-1	2392	2390	2
chip 2	Coding-Connector-5	Adaptor-1-Set-3	Adaptor-2-Set-1	2393	2390	3
chip 3	Coding-Connector-6	Adaptor-1-Set-3	Adaptor-2-Set-1	2382	2378	4	-0.18	4	1
chip 3	Coding-Connector-6	Adaptor-1-Set-3	Adaptor-2-Set-1	2382	2377	5
chip 3	Coding-Connector-6	Adaptor-1-Set-3	Adaptor-2-Set-1	2381	2378	3
chip 3	Coding-Connector-7	Adaptor-1-Set-3	Adaptor-2-Set-1	2429	2424	5	-0.26	3	2
chip 3	Coding-Connector-7	Adaptor-1-Set-3	Adaptor-2-Set-1	2379	2378	1
chip 3	Coding-Connector-7	Adaptor-1-Set-3	Adaptor-2-Set-1	2379	2377	2
chip 4	Coding-Connector-9	Adaptor-1-Set-3	Adaptor-2-Set-1	2382	2378	4	-0.08	6	3
chip 4	Coding-Connector-9	Adaptor-1-Set-3	Adaptor-2-Set-1	2381	2377	4
chip 4	Coding-Connector-9	Adaptor-1-Set-3	Adaptor-2-Set-1	2421	2412	9
chip 4	Coding-Connector-10	Adaptor-1-Set-3	Adaptor-2-Set-1	2395	2390	5	-0.14	5	2
chip 4	Coding-Connector-10	Adaptor-1-Set-3	Adaptor-2-Set-1	2385	2379	6
chip 4	Coding-Connector-10	Adaptor-1-Set-3	Adaptor-2-Set-1	2380	2377	3
chip 1	Coding-Connector-1	Adaptor-1-Set-5	Adaptor-2-Set-1	2424	2419	5	-0.06	6	1
chip 1	Coding-Connector-1	Adaptor-1-Set-5	Adaptor-2-Set-1	2428	2421	7
chip 1	Coding-Connector-1	Adaptor-1-Set-5	Adaptor-2-Set-1	2411	2405	6
chip 1	Coding-Connector-2	Adaptor-1-Set-5	Adaptor-2-Set-1	2391	2380	11	-0.12	5	6
chip 1	Coding-Connector-2	Adaptor-1-Set-5	Adaptor-2-Set-1	2382	2382	0
chip 1	Coding-Connector-2	Adaptor-1-Set-5	Adaptor-2-Set-1	2389	2385	4
chip 2	Coding-Connector-3	Adaptor-1-Set-5	Adaptor-2-Set-1	2389	2392	0	-0.36	2	2
chip 2	Coding-Connector-3	Adaptor-1-Set-5	Adaptor-2-Set-1	2383	2381	2
chip 2	Coding-Connector-3	Adaptor-1-Set-5	Adaptor-2-Set-1	2387	2383	4
chip 2	Coding-Connector-5	Adaptor-1-Set-5	Adaptor-2-Set-1	2386	2380	6	0.28	12	8
chip 2	Coding-Connector-5	Adaptor-1-Set-5	Adaptor-2-Set-1	2401	2393	8
chip 2	Coding-Connector-5	Adaptor-1-Set-5	Adaptor-2-Set-1	2408	2387	21
chip 3	Coding-Connector-6	Adaptor-1-Set-5	Adaptor-2-Set-1	2385	2381	4	-0.22	3	2
chip 3	Coding-Connector-6	Adaptor-1-Set-5	Adaptor-2-Set-1	2386	2385	1
chip 3	Coding-Connector-6	Adaptor-1-Set-5	Adaptor-2-Set-1	2389	2384	5
chip 3	Coding-Connector-7	Adaptor-1-Set-5	Adaptor-2-Set-1	2384	2382	2	-0.20	4	2
chip 3	Coding-Connector-7	Adaptor-1-Set-5	Adaptor-2-Set-1	2385	2380	5
chip 3	Coding-Connector-7	Adaptor-1-Set-5	Adaptor-2-Set-1	2387	2383	4
chip 4	Coding-Connector-9	Adaptor-1-Set-5	Adaptor-2-Set-1	2417	2415	2	0.02	7	8
chip 4	Coding-Connector-9	Adaptor-1-Set-5	Adaptor-2-Set-1	2426	2410	16
chip 4	Coding-Connector-9	Adaptor-1-Set-5	Adaptor-2-Set-1	2387	2383	4
chip 4	Coding-Connector-10	Adaptor-1-Set-5	Adaptor-2-Set-1	2396	2392	4	-0.22	3	1
chip 4	Coding-Connector-10	Adaptor-1-Set-5	Adaptor-2-Set-1	2390	2386	4
chip 4	Coding-Connector-10	Adaptor-1-Set-5	Adaptor-2-Set-1	2393	2391	2
chip 1	Coding-Connector-1	Adaptor-1-Set-5	Adaptor-2-Set-2	2390	2385	5	-0.18	4	3
chip 1	Coding-Connector-1	Adaptor-1-Set-5	Adaptor-2-Set-2	2404	2398	6
chip 1	Coding-Connector-1	Adaptor-1-Set-5	Adaptor-2-Set-2	2410	2409	1
chip 1	Coding-Connector-2	Adaptor-1-Set-5	Adaptor-2-Set-2	2384	2382	2	-0.24	3	1
chip 1	Coding-Connector-2	Adaptor-1-Set-5	Adaptor-2-Set-2	2385	2382	3
chip 1	Coding-Connector-2	Adaptor-1-Set-5	Adaptor-2-Set-2	2385	2381	4
chip 2	Coding-Connector-3	Adaptor-1-Set-5	Adaptor-2-Set-2	2389	2384	5	-0.12	5	0
chip 2	Coding-Connector-3	Adaptor-1-Set-5	Adaptor-2-Set-2	2386	2381	5
chip 2	Coding-Connector-3	Adaptor-1-Set-5	Adaptor-2-Set-2	2386	2381	5
chip 2	Coding-Connector-5	Adaptor-1-Set-5	Adaptor-2-Set-2	2422	2408	14	0.26	11	6
chip 2	Coding-Connector-5	Adaptor-1-Set-5	Adaptor-2-Set-2	2415	2400	15
chip 2	Coding-Connector-5	Adaptor-1-Set-5	Adaptor-2-Set-2	2392	2387	5
chip 3	Coding-Connector-6	Adaptor-1-Set-5	Adaptor-2-Set-2	2384	2381	3	-0.22	3	1
chip 3	Coding-Connector-6	Adaptor-1-Set-5	Adaptor-2-Set-2	2447	2443	4
chip 3	Coding-Connector-6	Adaptor-1-Set-5	Adaptor-2-Set-2	2446	2443	3
chip 3	Coding-Connector-7	Adaptor-1-Set-5	Adaptor-2-Set-2	2398	2397	1	-0.30	2	1
chip 3	Coding-Connector-7	Adaptor-1-Set-5	Adaptor-2-Set-2	2396	2393	3
chip 3	Coding-Connector-7	Adaptor-1-Set-5	Adaptor-2-Set-2	2383	2381	2
chip 4	Coding-Connector-9	Adaptor-1-Set-5	Adaptor-2-Set-2	2379	2377	2	-0.20	4	2
chip 4	Coding-Connector-9	Adaptor-1-Set-5	Adaptor-2-Set-2	2385	2379	6
chip 4	Coding-Connector-9	Adaptor-1-Set-5	Adaptor-2-Set-2	2383	2380	3
chip 4	Coding-Connector-10	Adaptor-1-Set-5	Adaptor-2-Set-2	2400	2393	7	-0.22	3	3
chip 4	Coding-Connector-10	Adaptor-1-Set-5	Adaptor-2-Set-2	2383	2382	1
chip 4	Coding-Connector-10	Adaptor-1-Set-5	Adaptor-2-Set-2	2380	2378	2
chip 1	Coding-Connector-1	Adaptor-1-Set-5	Adaptor-2-Set-3	2424	2419	5	-0.06	6	1
chip 1	Coding-Connector-1	Adaptor-1-Set-5	Adaptor-2-Set-3	2428	2421	7
chip 1	Coding-Connector-1	Adaptor-1-Set-5	Adaptor-2-Set-3	2411	2405	6
chip 1	Coding-Connector-2	Adaptor-1-Set-5	Adaptor-2-Set-3	2391	2380	11	-0.12	5	6
chip 1	Coding-Connector-2	Adaptor-1-Set-5	Adaptor-2-Set-3	2382	2382	0
chip 1	Coding-Connector-2	Adaptor-1-Set-5	Adaptor-2-Set-3	2389	2385	4
chip 2	Coding-Connector-3	Adaptor-1-Set-5	Adaptor-2-Set-3	2389	2392	0	-0.36	2	2
chip 2	Coding-Connector-3	Adaptor-1-Set-5	Adaptor-2-Set-3	2383	2381	2
chip 2	Coding-Connector-3	Adaptor-1-Set-5	Adaptor-2-Set-3	2387	2383	4
chip 2	Coding-Connector-5	Adaptor-1-Set-5	Adaptor-2-Set-3	2386	2380	6	-0.12	5	4
chip 2	Coding-Connector-5	Adaptor-1-Set-5	Adaptor-2-Set-3	2401	2393	8
chip 2	Coding-Connector-5	Adaptor-1-Set-5	Adaptor-2-Set-3	2387	2386	1
chip 3	Coding-Connector-6	Adaptor-1-Set-5	Adaptor-2-Set-3	2385	2381	4	-0.22	3	2
chip 3	Coding-Connector-6	Adaptor-1-Set-5	Adaptor-2-Set-3	2386	2385	1
chip 3	Coding-Connector-6	Adaptor-1-Set-5	Adaptor-2-Set-3	2389	2384	5
chip 3	Coding-Connector-7	Adaptor-1-Set-5	Adaptor-2-Set-3	2384	2382	2	-0.20	4	2
chip 3	Coding-Connector-7	Adaptor-1-Set-5	Adaptor-2-Set-3	2385	2380	5
chip 3	Coding-Connector-7	Adaptor-1-Set-5	Adaptor-2-Set-3	2387	2383	4
chip 4	Coding-Connector-9	Adaptor-1-Set-5	Adaptor-2-Set-3	2417	2415	2	0.02	7	8
chip 4	Coding-Connector-9	Adaptor-1-Set-5	Adaptor-2-Set-3	2426	2410	16
chip 4	Coding-Connector-9	Adaptor-1-Set-5	Adaptor-2-Set-3	2387	2383	4
chip 4	Coding-Connector-10	Adaptor-1-Set-5	Adaptor-2-Set-3	2396	2392	4	-0.22	3	1
chip 4	Coding-Connector-10	Adaptor-1-Set-5	Adaptor-2-Set-3	2390	2386	4
chip 4	Coding-Connector-10	Adaptor-1-Set-5	Adaptor-2-Set-3	2393	2391	2
chip 1	Coding-Connector-1	Adaptor-1-Set-5	Adaptor-2-Set-5	2415	2400	15	0.08	8	6
chip 1	Coding-Connector-1	Adaptor-1-Set-5	Adaptor-2-Set-5	2392	2387	5
chip 1	Coding-Connector-1	Adaptor-1-Set-5	Adaptor-2-Set-5	2389	2384	5
chip 1	Coding-Connector-2	Adaptor-1-Set-5	Adaptor-2-Set-5	2447	2443	4	0.00	7	6
chip 1	Coding-Connector-2	Adaptor-1-Set-5	Adaptor-2-Set-5	2446	2443	3
chip 1	Coding-Connector-2	Adaptor-1-Set-5	Adaptor-2-Set-5	2422	2408	14
chip 2	Coding-Connector-3	Adaptor-1-Set-5	Adaptor-2-Set-5	2396	2393	3	-0.26	3	1
chip 2	Coding-Connector-3	Adaptor-1-Set-5	Adaptor-2-Set-5	2383	2381	2
chip 2	Coding-Connector-3	Adaptor-1-Set-5	Adaptor-2-Set-5	2384	2381	3
chip 2	Coding-Connector-5	Adaptor-1-Set-5	Adaptor-2-Set-5	2571	2409	162	7.73	136	23
chip 2	Coding-Connector-5	Adaptor-1-Set-5	Adaptor-2-Set-5	2527	2407	120
chip 2	Coding-Connector-5	Adaptor-1-Set-5	Adaptor-2-Set-5	2548	2422	126
chip 3	Coding-Connector-6	Adaptor-1-Set-5	Adaptor-2-Set-5	2383	2382	1	-0.32	2	1
chip 3	Coding-Connector-6	Adaptor-1-Set-5	Adaptor-2-Set-5	2380	2378	2
chip 3	Coding-Connector-6	Adaptor-1-Set-5	Adaptor-2-Set-5	2379	2377	2
chip 3	Coding-Connector-7	Adaptor-1-Set-5	Adaptor-2-Set-5	2404	2398	6	-0.14	5	3
chip 3	Coding-Connector-7	Adaptor-1-Set-5	Adaptor-2-Set-5	2410	2409	1
chip 3	Coding-Connector-7	Adaptor-1-Set-5	Adaptor-2-Set-5	2400	2393	7
chip 4	Coding-Connector-9	Adaptor-1-Set-5	Adaptor-2-Set-5	2385	2382	3	-0.18	4	1
chip 4	Coding-Connector-9	Adaptor-1-Set-5	Adaptor-2-Set-5	2385	2381	4
chip 4	Coding-Connector-9	Adaptor-1-Set-5	Adaptor-2-Set-5	2390	2385	5
chip 4	Coding-Connector-10	Adaptor-1-Set-5	Adaptor-2-Set-5	2386	2381	5	-0.18	4	2
chip 4	Coding-Connector-10	Adaptor-1-Set-5	Adaptor-2-Set-5	2386	2381	5
chip 4	Coding-Connector-10	Adaptor-1-Set-5	Adaptor-2-Set-5	2384	2382	2
chip 1	Coding-Connector-1	Adaptor-1-Set-5	Adaptor-2-Set-6	2407	2405	2	-0.24	3	1
chip 1	Coding-Connector-1	Adaptor-1-Set-5	Adaptor-2-Set-6	2392	2389	3
chip 1	Coding-Connector-1	Adaptor-1-Set-5	Adaptor-2-Set-6	2393	2389	4
chip 1	Coding-Connector-2	Adaptor-1-Set-5	Adaptor-2-Set-6	2394	2392	2	-0.12	5	4
chip 1	Coding-Connector-2	Adaptor-1-Set-5	Adaptor-2-Set-6	2413	2403	10
chip 1	Coding-Connector-2	Adaptor-1-Set-5	Adaptor-2-Set-6	2414	2411	3
chip 2	Coding-Connector-3	Adaptor-1-Set-5	Adaptor-2-Set-6	2393	2391	2	-0.36	2	2
chip 2	Coding-Connector-3	Adaptor-1-Set-5	Adaptor-2-Set-6	2392	2394	0
chip 2	Coding-Connector-3	Adaptor-1-Set-5	Adaptor-2-Set-6	2393	2390	3
chip 2	Coding-Connector-5	Adaptor-1-Set-5	Adaptor-2-Set-6	2399	2396	3	-0.18	4	3
chip 2	Coding-Connector-5	Adaptor-1-Set-5	Adaptor-2-Set-6	2407	2400	7
chip 2	Coding-Connector-5	Adaptor-1-Set-5	Adaptor-2-Set-6	2393	2391	2
chip 3	Coding-Connector-6	Adaptor-1-Set-5	Adaptor-2-Set-6	2394	2389	5	-0.12	5	0
chip 3	Coding-Connector-6	Adaptor-1-Set-5	Adaptor-2-Set-6	2397	2392	5
chip 3	Coding-Connector-6	Adaptor-1-Set-5	Adaptor-2-Set-6	2394	2389	5
chip 3	Coding-Connector-7	Adaptor-1-Set-5	Adaptor-2-Set-6	2404	2398	6	-0.16	4	2
chip 3	Coding-Connector-7	Adaptor-1-Set-5	Adaptor-2-Set-6	2392	2388	4
chip 3	Coding-Connector-7	Adaptor-1-Set-5	Adaptor-2-Set-6	2390	2387	3
chip 4	Coding-Connector-9	Adaptor-1-Set-5	Adaptor-2-Set-6	2396	2389	7	0.08	8	2
chip 4	Coding-Connector-9	Adaptor-1-Set-5	Adaptor-2-Set-6	2394	2387	7
chip 4	Coding-Connector-9	Adaptor-1-Set-5	Adaptor-2-Set-6	2402	2391	11
chip 4	Coding-Connector-10	Adaptor-1-Set-5	Adaptor-2-Set-6	2404	2395	9	0.12	9	1
chip 4	Coding-Connector-10	Adaptor-1-Set-5	Adaptor-2-Set-6	2398	2388	10
chip 4	Coding-Connector-10	Adaptor-1-Set-5	Adaptor-2-Set-6	2395	2387	8
chip 1	Coding-Connector-1	Adaptor-1-Set-5	Adaptor-2-Set-7	2393	2388	5	-0.22	3	2
chip 1	Coding-Connector-1	Adaptor-1-Set-5	Adaptor-2-Set-7	2391	2388	3
chip 1	Coding-Connector-1	Adaptor-1-Set-5	Adaptor-2-Set-7	2393	2391	2
chip 1	Coding-Connector-2	Adaptor-1-Set-5	Adaptor-2-Set-7	2393	2391	2	-0.24	3	1
chip 1	Coding-Connector-2	Adaptor-1-Set-5	Adaptor-2-Set-7	2393	2389	4
chip 1	Coding-Connector-2	Adaptor-1-Set-5	Adaptor-2-Set-7	2394	2391	3
chip 2	Coding-Connector-3	Adaptor-1-Set-5	Adaptor-2-Set-7	2457	2453	4	-0.26	3	2
chip 2	Coding-Connector-3	Adaptor-1-Set-5	Adaptor-2-Set-7	2443	2443	0
chip 2	Coding-Connector-3	Adaptor-1-Set-5	Adaptor-2-Set-7	2396	2392	4
chip 2	Coding-Connector-5	Adaptor-1-Set-5	Adaptor-2-Set-7	2397	2395	2	-0.18	4	2
chip 2	Coding-Connector-5	Adaptor-1-Set-5	Adaptor-2-Set-7	2395	2391	4
chip 2	Coding-Connector-5	Adaptor-1-Set-5	Adaptor-2-Set-7	2396	2390	6
chip 3	Coding-Connector-6	Adaptor-1-Set-5	Adaptor-2-Set-7	2389	2384	5	-0.22	3	2
chip 3	Coding-Connector-6	Adaptor-1-Set-5	Adaptor-2-Set-7	2391	2389	2
chip 3	Coding-Connector-6	Adaptor-1-Set-5	Adaptor-2-Set-7	2399	2396	3
chip 3	Coding-Connector-7	Adaptor-1-Set-5	Adaptor-2-Set-7	2389	2383	6	-0.10	5	1
chip 3	Coding-Connector-7	Adaptor-1-Set-5	Adaptor-2-Set-7	2389	2384	5
chip 3	Coding-Connector-7	Adaptor-1-Set-5	Adaptor-2-Set-7	2389	2384	5
chip 4	Coding-Connector-9	Adaptor-1-Set-5	Adaptor-2-Set-7	2396	2397	0	-0.30	2	2
chip 4	Coding-Connector-9	Adaptor-1-Set-5	Adaptor-2-Set-7	2391	2387	4
chip 4	Coding-Connector-9	Adaptor-1-Set-5	Adaptor-2-Set-7	2389	2386	3
chip 4	Coding-Connector-10	Adaptor-1-Set-5	Adaptor-2-Set-7	2411	2391	20	0.32	12	7
chip 4	Coding-Connector-10	Adaptor-1-Set-5	Adaptor-2-Set-7	2395	2387	8
chip 4	Coding-Connector-10	Adaptor-1-Set-5	Adaptor-2-Set-7	2397	2388	9
chip 1	Coding-Connector-1	Adaptor-1-Set-5	Adaptor-2-Set-9	2395	2392	3	-0.14	5	2
chip 1	Coding-Connector-1	Adaptor-1-Set-5	Adaptor-2-Set-9	2383	2378	5
chip 1	Coding-Connector-1	Adaptor-1-Set-5	Adaptor-2-Set-9	2387	2381	6
chip 1	Coding-Connector-2	Adaptor-1-Set-5	Adaptor-2-Set-9	2381	2378	3	-0.02	7	6
chip 1	Coding-Connector-2	Adaptor-1-Set-5	Adaptor-2-Set-9	2403	2390	13
chip 1	Coding-Connector-2	Adaptor-1-Set-5	Adaptor-2-Set-9	2398	2394	4
chip 2	Coding-Connector-3	Adaptor-1-Set-5	Adaptor-2-Set-9	2381	2377	4	-0.24	3	2
chip 2	Coding-Connector-3	Adaptor-1-Set-5	Adaptor-2-Set-9	2381	2380	1
chip 2	Coding-Connector-3	Adaptor-1-Set-5	Adaptor-2-Set-9	2384	2380	4
chip 2	Coding-Connector-5	Adaptor-1-Set-5	Adaptor-2-Set-9	2390	2386	4	-0.18	4	1
chip 2	Coding-Connector-5	Adaptor-1-Set-5	Adaptor-2-Set-9	2391	2388	3
chip 2	Coding-Connector-5	Adaptor-1-Set-5	Adaptor-2-Set-9	2383	2378	5
chip 3	Coding-Connector-6	Adaptor-1-Set-5	Adaptor-2-Set-9	2384	2378	6	-0.14	5	1
chip 3	Coding-Connector-6	Adaptor-1-Set-5	Adaptor-2-Set-9	2383	2379	4
chip 3	Coding-Connector-6	Adaptor-1-Set-5	Adaptor-2-Set-9	2380	2376	4
chip 3	Coding-Connector-7	Adaptor-1-Set-5	Adaptor-2-Set-9	2387	2381	6	-0.18	4	2
chip 3	Coding-Connector-7	Adaptor-1-Set-5	Adaptor-2-Set-9	2379	2375	4
chip 3	Coding-Connector-7	Adaptor-1-Set-5	Adaptor-2-Set-9	2376	2374	2
chip 4	Coding-Connector-9	Adaptor-1-Set-5	Adaptor-2-Set-9	2384	2379	5	-0.12	5	1
chip 4	Coding-Connector-9	Adaptor-1-Set-5	Adaptor-2-Set-9	2380	2376	4
chip 4	Coding-Connector-9	Adaptor-1-Set-5	Adaptor-2-Set-9	2387	2381	6
chip 4	Coding-Connector-10	Adaptor-1-Set-5	Adaptor-2-Set-9	2388	2381	7	-0.04	6	2
chip 4	Coding-Connector-10	Adaptor-1-Set-5	Adaptor-2-Set-9	2384	2376	8
chip 4	Coding-Connector-10	Adaptor-1-Set-5	Adaptor-2-Set-9	2380	2376	4
chip 1	Coding-Connector-1	Adaptor-1-Set-5	Adaptor-2-Set-1	2380	2376	4	-0.24	3	1
chip 1	Coding-Connector-1	Adaptor-1-Set-5	Adaptor-2-Set-1	2380	2378	2
chip 1	Coding-Connector-1	Adaptor-1-Set-5	Adaptor-2-Set-1	2382	2379	3
chip 1	Coding-Connector-2	Adaptor-1-Set-5	Adaptor-2-Set-1	2378	2378	0	-0.34	1	1
chip 1	Coding-Connector-2	Adaptor-1-Set-5	Adaptor-2-Set-1	2378	2376	2
chip 1	Coding-Connector-2	Adaptor-1-Set-5	Adaptor-2-Set-1	2379	2377	2
chip 2	Coding-Connector-3	Adaptor-1-Set-5	Adaptor-2-Set-1	2429	2425	4	-0.26	3	2
chip 2	Coding-Connector-3	Adaptor-1-Set-5	Adaptor-2-Set-1	2418	2417	1
chip 2	Coding-Connector-3	Adaptor-1-Set-5	Adaptor-2-Set-1	2380	2377	3
chip 2	Coding-Connector-5	Adaptor-1-Set-5	Adaptor-2-Set-1	2385	2381	4	-0.14	5	1
chip 2	Coding-Connector-5	Adaptor-1-Set-5	Adaptor-2-Set-1	2381	2376	5
chip 2	Coding-Connector-5	Adaptor-1-Set-5	Adaptor-2-Set-1	2384	2379	5
chip 3	Coding-Connector-6	Adaptor-1-Set-5	Adaptor-2-Set-1	2377	2375	2	-0.22	3	2
chip 3	Coding-Connector-6	Adaptor-1-Set-5	Adaptor-2-Set-1	2380	2377	3
chip 3	Coding-Connector-6	Adaptor-1-Set-5	Adaptor-2-Set-1	2385	2380	5
chip 3	Coding-Connector-7	Adaptor-1-Set-5	Adaptor-2-Set-1	2376	2371	5	-0.20	4	2
chip 3	Coding-Connector-7	Adaptor-1-Set-5	Adaptor-2-Set-1	2375	2371	4
chip 3	Coding-Connector-7	Adaptor-1-Set-5	Adaptor-2-Set-1	2377	2375	2
chip 4	Coding-Connector-9	Adaptor-1-Set-5	Adaptor-2-Set-1	2384	2387	0	-0.34	2	2
chip 4	Coding-Connector-9	Adaptor-1-Set-5	Adaptor-2-Set-1	2380	2377	3
chip 4	Coding-Connector-9	Adaptor-1-Set-5	Adaptor-2-Set-1	2374	2370	4
chip 4	Coding-Connector-10	Adaptor-1-Set-5	Adaptor-2-Set-1	2396	2381	15	0.10	9	6
chip 4	Coding-Connector-10	Adaptor-1-Set-5	Adaptor-2-Set-1	2381	2377	4
chip 4	Coding-Connector-10	Adaptor-1-Set-5	Adaptor-2-Set-1	2384	2377	7
chip 1	Coding-Connector-1	Adaptor-1-Set-6	Adaptor-2-Set-1	2496	2481	15	0.50	15	2
chip 1	Coding-Connector-1	Adaptor-1-Set-6	Adaptor-2-Set-1	2515	2498	17
chip 1	Coding-Connector-1	Adaptor-1-Set-6	Adaptor-2-Set-1	2539	2525	14
chip 1	Coding-Connector-2	Adaptor-1-Set-6	Adaptor-2-Set-1	2452	2440	12	0.36	13	2
chip 1	Coding-Connector-2	Adaptor-1-Set-6	Adaptor-2-Set-1	2456	2444	12
chip 1	Coding-Connector-2	Adaptor-1-Set-6	Adaptor-2-Set-1	2470	2455	15
chip 2	Coding-Connector-3	Adaptor-1-Set-6	Adaptor-2-Set-1	2436	2421	15	0.38	13	3
chip 2	Coding-Connector-3	Adaptor-1-Set-6	Adaptor-2-Set-1	2463	2453	10
chip 2	Coding-Connector-3	Adaptor-1-Set-6	Adaptor-2-Set-1	2464	2449	15
chip 2	Coding-Connector-5	Adaptor-1-Set-6	Adaptor-2-Set-1	2394	2386	8	0.00	7	1
chip 2	Coding-Connector-5	Adaptor-1-Set-6	Adaptor-2-Set-1	2397	2390	7
chip 2	Coding-Connector-5	Adaptor-1-Set-6	Adaptor-2-Set-1	2398	2392	6
chip 3	Coding-Connector-6	Adaptor-1-Set-6	Adaptor-2-Set-1	2385	2381	4	-0.12	5	1
chip 3	Coding-Connector-6	Adaptor-1-Set-6	Adaptor-2-Set-1	2385	2380	5
chip 3	Coding-Connector-6	Adaptor-1-Set-6	Adaptor-2-Set-1	2388	2382	6
chip 3	Coding-Connector-7	Adaptor-1-Set-6	Adaptor-2-Set-1	2390	2384	6	-0.02	7	1
chip 3	Coding-Connector-7	Adaptor-1-Set-6	Adaptor-2-Set-1	2390	2384	6
chip 3	Coding-Connector-7	Adaptor-1-Set-6	Adaptor-2-Set-1	2388	2380	8
chip 4	Coding-Connector-9	Adaptor-1-Set-6	Adaptor-2-Set-1	2390	2386	4	-0.16	4	1
chip 4	Coding-Connector-9	Adaptor-1-Set-6	Adaptor-2-Set-1	2389	2384	5
chip 4	Coding-Connector-9	Adaptor-1-Set-6	Adaptor-2-Set-1	2386	2382	4
chip 4	Coding-Connector-10	Adaptor-1-Set-6	Adaptor-2-Set-1	2397	2395	2	-0.22	3	2
chip 4	Coding-Connector-10	Adaptor-1-Set-6	Adaptor-2-Set-1	2396	2390	6
chip 4	Coding-Connector-10	Adaptor-1-Set-6	Adaptor-2-Set-1	2390	2388	2
chip 1	Coding-Connector-1	Adaptor-1-Set-6	Adaptor-2-Set-2	2386	2382	4	-0.10	5	3
chip 1	Coding-Connector-1	Adaptor-1-Set-6	Adaptor-2-Set-2	2386	2383	3
chip 1	Coding-Connector-1	Adaptor-1-Set-6	Adaptor-2-Set-2	2397	2388	9
chip 1	Coding-Connector-2	Adaptor-1-Set-6	Adaptor-2-Set-2	2386	2382	4	-0.18	4	0
chip 1	Coding-Connector-2	Adaptor-1-Set-6	Adaptor-2-Set-2	2386	2382	4
chip 1	Coding-Connector-2	Adaptor-1-Set-6	Adaptor-2-Set-2	2390	2386	4
chip 2	Coding-Connector-3	Adaptor-1-Set-6	Adaptor-2-Set-2	2393	2390	3	-0.24	3	1
chip 2	Coding-Connector-3	Adaptor-1-Set-6	Adaptor-2-Set-2	2396	2392	4
chip 2	Coding-Connector-3	Adaptor-1-Set-6	Adaptor-2-Set-2	2386	2384	2
chip 2	Coding-Connector-5	Adaptor-1-Set-6	Adaptor-2-Set-2	2386	2383	3	-0.18	4	2
chip 2	Coding-Connector-5	Adaptor-1-Set-6	Adaptor-2-Set-2	2387	2384	3
chip 2	Coding-Connector-5	Adaptor-1-Set-6	Adaptor-2-Set-2	2391	2385	6
chip 3	Coding-Connector-6	Adaptor-1-Set-6	Adaptor-2-Set-2	2386	2382	4	-0.18	4	0
chip 3	Coding-Connector-6	Adaptor-1-Set-6	Adaptor-2-Set-2	2386	2382	4
chip 3	Coding-Connector-6	Adaptor-1-Set-6	Adaptor-2-Set-2	2390	2386	4
chip 3	Coding-Connector-7	Adaptor-1-Set-6	Adaptor-2-Set-2	2389	2386	3	-0.18	4	1
chip 3	Coding-Connector-7	Adaptor-1-Set-6	Adaptor-2-Set-2	2389	2384	5
chip 3	Coding-Connector-7	Adaptor-1-Set-6	Adaptor-2-Set-2	2389	2385	4
chip 4	Coding-Connector-9	Adaptor-1-Set-6	Adaptor-2-Set-2	2386	2388	0	-0.44	0	1
chip 4	Coding-Connector-9	Adaptor-1-Set-6	Adaptor-2-Set-2	2389	2388	1
chip 4	Coding-Connector-9	Adaptor-1-Set-6	Adaptor-2-Set-2	2386	2386	0
chip 4	Coding-Connector-10	Adaptor-1-Set-6	Adaptor-2-Set-2	2401	2398	3	-0.18	4	3
chip 4	Coding-Connector-10	Adaptor-1-Set-6	Adaptor-2-Set-2	2394	2392	2
chip 4	Coding-Connector-10	Adaptor-1-Set-6	Adaptor-2-Set-2	2398	2391	7
chip 1	Coding-Connector-1	Adaptor-1-Set-6	Adaptor-2-Set-3	2385	2383	2	-0.46	1	1
chip 1	Coding-Connector-1	Adaptor-1-Set-6	Adaptor-2-Set-3	2390	2393	0
chip 1	Coding-Connector-1	Adaptor-1-Set-6	Adaptor-2-Set-3	2390	2391	0
chip 1	Coding-Connector-2	Adaptor-1-Set-6	Adaptor-2-Set-3	2386	2381	5	-0.16	4	1
chip 1	Coding-Connector-2	Adaptor-1-Set-6	Adaptor-2-Set-3	2383	2380	3
chip 1	Coding-Connector-2	Adaptor-1-Set-6	Adaptor-2-Set-3	2387	2382	5
chip 2	Coding-Connector-3	Adaptor-1-Set-6	Adaptor-2-Set-3	2399	2394	5	-0.14	5	2
chip 2	Coding-Connector-3	Adaptor-1-Set-6	Adaptor-2-Set-3	2409	2403	6
chip 2	Coding-Connector-3	Adaptor-1-Set-6	Adaptor-2-Set-3	2401	2398	3
chip 2	Coding-Connector-5	Adaptor-1-Set-6	Adaptor-2-Set-3	2387	2386	1	-0.24	3	3
chip 2	Coding-Connector-5	Adaptor-1-Set-6	Adaptor-2-Set-3	2383	2381	2
chip 2	Coding-Connector-5	Adaptor-1-Set-6	Adaptor-2-Set-3	2404	2398	6
chip 3	Coding-Connector-6	Adaptor-1-Set-6	Adaptor-2-Set-3	2386	2378	8	-0.06	6	2
chip 3	Coding-Connector-6	Adaptor-1-Set-6	Adaptor-2-Set-3	2384	2380	4
chip 3	Coding-Connector-6	Adaptor-1-Set-6	Adaptor-2-Set-3	2386	2380	6
chip 3	Coding-Connector-7	Adaptor-1-Set-6	Adaptor-2-Set-3	2385	2380	5	-0.20	4	2
chip 3	Coding-Connector-7	Adaptor-1-Set-6	Adaptor-2-Set-3	2384	2380	4
chip 3	Coding-Connector-7	Adaptor-1-Set-6	Adaptor-2-Set-3	2386	2384	2
chip 4	Coding-Connector-9	Adaptor-1-Set-6	Adaptor-2-Set-3	2385	2380	5	-0.22	3	2
chip 4	Coding-Connector-9	Adaptor-1-Set-6	Adaptor-2-Set-3	2381	2380	1
chip 4	Coding-Connector-9	Adaptor-1-Set-6	Adaptor-2-Set-3	2384	2380	4
chip 4	Coding-Connector-10	Adaptor-1-Set-6	Adaptor-2-Set-3	2394	2394	0	-0.40	0	1
chip 4	Coding-Connector-10	Adaptor-1-Set-6	Adaptor-2-Set-3	2385	2384	1
chip 4	Coding-Connector-10	Adaptor-1-Set-6	Adaptor-2-Set-3	2381	2381	0
chip 1	Coding-Connector-1	Adaptor-1-Set-6	Adaptor-2-Set-5	2386	2384	2	-0.22	3	1
chip 1	Coding-Connector-1	Adaptor-1-Set-6	Adaptor-2-Set-5	2386	2382	4
chip 1	Coding-Connector-1	Adaptor-1-Set-6	Adaptor-2-Set-5	2386	2382	4
chip 1	Coding-Connector-2	Adaptor-1-Set-6	Adaptor-2-Set-5	2391	2385	6	-0.16	4	2
chip 1	Coding-Connector-2	Adaptor-1-Set-6	Adaptor-2-Set-5	2393	2390	3
chip 1	Coding-Connector-2	Adaptor-1-Set-6	Adaptor-2-Set-5	2396	2392	4
chip 2	Coding-Connector-3	Adaptor-1-Set-6	Adaptor-2-Set-5	2390	2386	4	-0.22	3	1
chip 2	Coding-Connector-3	Adaptor-1-Set-6	Adaptor-2-Set-5	2386	2383	3
chip 2	Coding-Connector-3	Adaptor-1-Set-6	Adaptor-2-Set-5	2387	2384	3
chip 2	Coding-Connector-5	Adaptor-1-Set-6	Adaptor-2-Set-5	2389	2385	4	-0.18	4	0
chip 2	Coding-Connector-5	Adaptor-1-Set-6	Adaptor-2-Set-5	2386	2382	4
chip 2	Coding-Connector-5	Adaptor-1-Set-6	Adaptor-2-Set-5	2386	2382	4
chip 3	Coding-Connector-6	Adaptor-1-Set-6	Adaptor-2-Set-5	2386	2386	0	-0.26	3	3
chip 3	Coding-Connector-6	Adaptor-1-Set-6	Adaptor-2-Set-5	2389	2386	3
chip 3	Coding-Connector-6	Adaptor-1-Set-6	Adaptor-2-Set-5	2389	2384	5
chip 3	Coding-Connector-7	Adaptor-1-Set-6	Adaptor-2-Set-5	2398	2391	7	-0.30	3	4
chip 3	Coding-Connector-7	Adaptor-1-Set-6	Adaptor-2-Set-5	2386	2388	0
chip 3	Coding-Connector-7	Adaptor-1-Set-6	Adaptor-2-Set-5	2389	2388	1
chip 4	Coding-Connector-9	Adaptor-1-Set-6	Adaptor-2-Set-5	2397	2388	9	-0.14	5	4
chip 4	Coding-Connector-9	Adaptor-1-Set-6	Adaptor-2-Set-5	2401	2398	3
chip 4	Coding-Connector-9	Adaptor-1-Set-6	Adaptor-2-Set-5	2394	2392	2
chip 4	Coding-Connector-10	Adaptor-1-Set-6	Adaptor-2-Set-5	2390	2386	4	-0.20	4	1
chip 4	Coding-Connector-10	Adaptor-1-Set-6	Adaptor-2-Set-5	2386	2382	4
chip 4	Coding-Connector-10	Adaptor-1-Set-6	Adaptor-2-Set-5	2386	2383	3
chip 1	Coding-Connector-1	Adaptor-1-Set-6	Adaptor-2-Set-6	2402	2390	12	0.26	11	2
chip 1	Coding-Connector-1	Adaptor-1-Set-6	Adaptor-2-Set-6	2400	2391	9
chip 1	Coding-Connector-1	Adaptor-1-Set-6	Adaptor-2-Set-6	2410	2397	13
chip 1	Coding-Connector-2	Adaptor-1-Set-6	Adaptor-2-Set-6	2448	2436	12	-0.10	5	6
chip 1	Coding-Connector-2	Adaptor-1-Set-6	Adaptor-2-Set-6	2438	2438	0
chip 1	Coding-Connector-2	Adaptor-1-Set-6	Adaptor-2-Set-6	2395	2391	4
chip 2	Coding-Connector-3	Adaptor-1-Set-6	Adaptor-2-Set-6	2388	2381	7	0.54	16	8
chip 2	Coding-Connector-3	Adaptor-1-Set-6	Adaptor-2-Set-6	2403	2384	19
chip 2	Coding-Connector-3	Adaptor-1-Set-6	Adaptor-2-Set-6	2404	2382	22
chip 2	Coding-Connector-5	Adaptor-1-Set-6	Adaptor-2-Set-6	2389	2372	17	0.18	10	6
chip 2	Coding-Connector-5	Adaptor-1-Set-6	Adaptor-2-Set-6	2388	2382	6
chip 2	Coding-Connector-5	Adaptor-1-Set-6	Adaptor-2-Set-6	2388	2381	7
chip 3	Coding-Connector-6	Adaptor-1-Set-6	Adaptor-2-Set-6	2499	2375	124	6.31	112	17
chip 3	Coding-Connector-6	Adaptor-1-Set-6	Adaptor-2-Set-6	2526	2406	120
chip 3	Coding-Connector-6	Adaptor-1-Set-6	Adaptor-2-Set-6	2506	2413	93
chip 3	Coding-Connector-7	Adaptor-1-Set-6	Adaptor-2-Set-6	2399	2387	12	0.38	13	6
chip 3	Coding-Connector-7	Adaptor-1-Set-6	Adaptor-2-Set-6	2404	2384	20
chip 3	Coding-Connector-7	Adaptor-1-Set-6	Adaptor-2-Set-6	2388	2380	8
chip 4	Coding-Connector-9	Adaptor-1-Set-6	Adaptor-2-Set-6	2392	2383	9	0.10	9	2
chip 4	Coding-Connector-9	Adaptor-1-Set-6	Adaptor-2-Set-6	2387	2380	7
chip 4	Coding-Connector-9	Adaptor-1-Set-6	Adaptor-2-Set-6	2389	2379	10
chip 4	Coding-Connector-10	Adaptor-1-Set-6	Adaptor-2-Set-6	2404	2393	11	0.10	9	2
chip 4	Coding-Connector-10	Adaptor-1-Set-6	Adaptor-2-Set-6	2404	2396	8
chip 4	Coding-Connector-10	Adaptor-1-Set-6	Adaptor-2-Set-6	2394	2387	7
chip 1	Coding-Connector-1	Adaptor-1-Set-6	Adaptor-2-Set-7	2388	2386	2	-0.30	2	1
chip 1	Coding-Connector-1	Adaptor-1-Set-6	Adaptor-2-Set-7	2386	2385	1
chip 1	Coding-Connector-1	Adaptor-1-Set-6	Adaptor-2-Set-7	2390	2387	3
chip 1	Coding-Connector-2	Adaptor-1-Set-6	Adaptor-2-Set-7	2388	2387	1	-0.46	0	1
chip 1	Coding-Connector-2	Adaptor-1-Set-6	Adaptor-2-Set-7	2387	2387	0
chip 1	Coding-Connector-2	Adaptor-1-Set-6	Adaptor-2-Set-7	2386	2389	0
chip 2	Coding-Connector-3	Adaptor-1-Set-6	Adaptor-2-Set-7	2393	2390	3	-0.38	2	2
chip 2	Coding-Connector-3	Adaptor-1-Set-6	Adaptor-2-Set-7	2392	2389	3
chip 2	Coding-Connector-3	Adaptor-1-Set-6	Adaptor-2-Set-7	2393	2397	0
chip 2	Coding-Connector-5	Adaptor-1-Set-6	Adaptor-2-Set-7	2396	2394	2	-0.36	2	2
chip 2	Coding-Connector-5	Adaptor-1-Set-6	Adaptor-2-Set-7	2397	2393	4
chip 2	Coding-Connector-5	Adaptor-1-Set-6	Adaptor-2-Set-7	2394	2397	0
chip 3	Coding-Connector-6	Adaptor-1-Set-6	Adaptor-2-Set-7	2393	2390	3	-0.26	3	1
chip 3	Coding-Connector-6	Adaptor-1-Set-6	Adaptor-2-Set-7	2393	2391	2
chip 3	Coding-Connector-6	Adaptor-1-Set-6	Adaptor-2-Set-7	2396	2393	3
chip 3	Coding-Connector-7	Adaptor-1-Set-6	Adaptor-2-Set-7	2405	2389	16	-0.02	7	8
chip 3	Coding-Connector-7	Adaptor-1-Set-6	Adaptor-2-Set-7	2393	2390	3
chip 3	Coding-Connector-7	Adaptor-1-Set-6	Adaptor-2-Set-7	2392	2391	1
chip 4	Coding-Connector-9	Adaptor-1-Set-6	Adaptor-2-Set-7	2392	2387	5	-0.22	3	2
chip 4	Coding-Connector-9	Adaptor-1-Set-6	Adaptor-2-Set-7	2391	2389	2
chip 4	Coding-Connector-9	Adaptor-1-Set-6	Adaptor-2-Set-7	2390	2387	3
chip 4	Coding-Connector-10	Adaptor-1-Set-6	Adaptor-2-Set-7	2401	2396	5	-0.06	6	3
chip 4	Coding-Connector-10	Adaptor-1-Set-6	Adaptor-2-Set-7	2395	2386	9
chip 4	Coding-Connector-10	Adaptor-1-Set-6	Adaptor-2-Set-7	2390	2386	4
chip 1	Coding-Connector-1	Adaptor-1-Set-6	Adaptor-2-Set-9	2388	2378	10	-0.04	6	4
chip 1	Coding-Connector-1	Adaptor-1-Set-6	Adaptor-2-Set-9	2383	2381	2
chip 1	Coding-Connector-1	Adaptor-1-Set-6	Adaptor-2-Set-9	2393	2386	7
chip 1	Coding-Connector-2	Adaptor-1-Set-6	Adaptor-2-Set-9	2422	2417	5	-0.40	2	3
chip 1	Coding-Connector-2	Adaptor-1-Set-6	Adaptor-2-Set-9	2418	2422	0
chip 1	Coding-Connector-2	Adaptor-1-Set-6	Adaptor-2-Set-9	2379	2379	0
chip 2	Coding-Connector-3	Adaptor-1-Set-6	Adaptor-2-Set-9	2384	2374	10	-0.04	6	3
chip 2	Coding-Connector-3	Adaptor-1-Set-6	Adaptor-2-Set-9	2378	2374	4
chip 2	Coding-Connector-3	Adaptor-1-Set-6	Adaptor-2-Set-9	2378	2373	5
chip 2	Coding-Connector-5	Adaptor-1-Set-6	Adaptor-2-Set-9	2363	2358	5	0.42	14	8
chip 2	Coding-Connector-5	Adaptor-1-Set-6	Adaptor-2-Set-9	2381	2361	20
chip 2	Coding-Connector-5	Adaptor-1-Set-6	Adaptor-2-Set-9	2387	2370	17
chip 3	Coding-Connector-6	Adaptor-1-Set-6	Adaptor-2-Set-9	2376	2359	17	0.04	8	8
chip 3	Coding-Connector-6	Adaptor-1-Set-6	Adaptor-2-Set-9	2361	2356	5
chip 3	Coding-Connector-6	Adaptor-1-Set-6	Adaptor-2-Set-9	2358	2357	1
chip 3	Coding-Connector-7	Adaptor-1-Set-6	Adaptor-2-Set-9	2383	2376	7	0.48	15	13
chip 3	Coding-Connector-7	Adaptor-1-Set-6	Adaptor-2-Set-9	2378	2370	8
chip 3	Coding-Connector-7	Adaptor-1-Set-6	Adaptor-2-Set-9	2389	2359	30
chip 4	Coding-Connector-9	Adaptor-1-Set-6	Adaptor-2-Set-9	2376	2371	5	-0.06	6	2
chip 4	Coding-Connector-9	Adaptor-1-Set-6	Adaptor-2-Set-9	2375	2370	5
chip 4	Coding-Connector-9	Adaptor-1-Set-6	Adaptor-2-Set-9	2376	2368	8
chip 4	Coding-Connector-10	Adaptor-1-Set-6	Adaptor-2-Set-9	2392	2384	8	0.00	7	1
chip 4	Coding-Connector-10	Adaptor-1-Set-6	Adaptor-2-Set-9	2393	2386	7
chip 4	Coding-Connector-10	Adaptor-1-Set-6	Adaptor-2-Set-9	2381	2375	6
chip 1	Coding-Connector-1	Adaptor-1-Set-6	Adaptor-2-Set-1	2372	2371	1	-0.26	3	2
chip 1	Coding-Connector-1	Adaptor-1-Set-6	Adaptor-2-Set-1	2378	2374	4
chip 1	Coding-Connector-1	Adaptor-1-Set-6	Adaptor-2-Set-1	2381	2378	3
chip 1	Coding-Connector-2	Adaptor-1-Set-6	Adaptor-2-Set-1	2378	2374	4	-0.24	3	1
chip 1	Coding-Connector-2	Adaptor-1-Set-6	Adaptor-2-Set-1	2377	2375	2
chip 1	Coding-Connector-2	Adaptor-1-Set-6	Adaptor-2-Set-1	2375	2372	3
chip 2	Coding-Connector-3	Adaptor-1-Set-6	Adaptor-2-Set-1	2381	2374	7	-0.28	4	4
chip 2	Coding-Connector-3	Adaptor-1-Set-6	Adaptor-2-Set-1	2379	2374	5
chip 2	Coding-Connector-3	Adaptor-1-Set-6	Adaptor-2-Set-1	2379	2384	0
chip 2	Coding-Connector-5	Adaptor-1-Set-6	Adaptor-2-Set-1	2379	2375	4	-0.24	4	4
chip 2	Coding-Connector-5	Adaptor-1-Set-6	Adaptor-2-Set-1	2382	2375	7
chip 2	Coding-Connector-5	Adaptor-1-Set-6	Adaptor-2-Set-1	2380	2382	0
chip 3	Coding-Connector-6	Adaptor-1-Set-6	Adaptor-2-Set-1	2378	2375	3	-0.24	3	0
chip 3	Coding-Connector-6	Adaptor-1-Set-6	Adaptor-2-Set-1	2377	2374	3
chip 3	Coding-Connector-6	Adaptor-1-Set-6	Adaptor-2-Set-1	2378	2375	3
chip 3	Coding-Connector-7	Adaptor-1-Set-6	Adaptor-2-Set-1	2394	2374	20	0.02	8	11
chip 3	Coding-Connector-7	Adaptor-1-Set-6	Adaptor-2-Set-1	2379	2375	4
chip 3	Coding-Connector-7	Adaptor-1-Set-6	Adaptor-2-Set-1	2375	2377	0
chip 4	Coding-Connector-9	Adaptor-1-Set-6	Adaptor-2-Set-1	2375	2372	3	-0.18	4	2
chip 4	Coding-Connector-9	Adaptor-1-Set-6	Adaptor-2-Set-1	2381	2375	6
chip 4	Coding-Connector-9	Adaptor-1-Set-6	Adaptor-2-Set-1	2376	2373	3
chip 4	Coding-Connector-10	Adaptor-1-Set-6	Adaptor-2-Set-1	2384	2387	0	-0.38	2	2
chip 4	Coding-Connector-10	Adaptor-1-Set-6	Adaptor-2-Set-1	2376	2373	3
chip 4	Coding-Connector-10	Adaptor-1-Set-6	Adaptor-2-Set-1	2372	2370	2
chip 1	Coding-Connector-1	Adaptor-1-Set-7	Adaptor-2-Set-1	2548	2533	15	0.46	15	2
chip 1	Coding-Connector-1	Adaptor-1-Set-7	Adaptor-2-Set-1	2568	2552	16
chip 1	Coding-Connector-1	Adaptor-1-Set-7	Adaptor-2-Set-1	2584	2571	13
chip 1	Coding-Connector-2	Adaptor-1-Set-7	Adaptor-2-Set-1	2474	2462	12	0.30	12	1
chip 1	Coding-Connector-2	Adaptor-1-Set-7	Adaptor-2-Set-1	2493	2482	11
chip 1	Coding-Connector-2	Adaptor-1-Set-7	Adaptor-2-Set-1	2521	2508	13
chip 2	Coding-Connector-3	Adaptor-1-Set-7	Adaptor-2-Set-1	2428	2419	9	0.20	10	1
chip 2	Coding-Connector-3	Adaptor-1-Set-7	Adaptor-2-Set-1	2440	2429	11
chip 2	Coding-Connector-3	Adaptor-1-Set-7	Adaptor-2-Set-1	2451	2440	11
chip 2	Coding-Connector-5	Adaptor-1-Set-7	Adaptor-2-Set-1	2402	2398	4	-0.10	5	2
chip 2	Coding-Connector-5	Adaptor-1-Set-7	Adaptor-2-Set-1	2412	2404	8
chip 2	Coding-Connector-5	Adaptor-1-Set-7	Adaptor-2-Set-1	2412	2408	4
chip 3	Coding-Connector-6	Adaptor-1-Set-7	Adaptor-2-Set-1	2396	2392	4	-0.14	5	1
chip 3	Coding-Connector-6	Adaptor-1-Set-7	Adaptor-2-Set-1	2394	2390	4
chip 3	Coding-Connector-6	Adaptor-1-Set-7	Adaptor-2-Set-1	2399	2393	6
chip 3	Coding-Connector-7	Adaptor-1-Set-7	Adaptor-2-Set-1	2397	2393	4	-0.22	3	1
chip 3	Coding-Connector-7	Adaptor-1-Set-7	Adaptor-2-Set-1	2398	2394	4
chip 3	Coding-Connector-7	Adaptor-1-Set-7	Adaptor-2-Set-1	2397	2395	2
chip 4	Coding-Connector-9	Adaptor-1-Set-7	Adaptor-2-Set-1	2400	2398	2	-0.26	3	2
chip 4	Coding-Connector-9	Adaptor-1-Set-7	Adaptor-2-Set-1	2400	2395	5
chip 4	Coding-Connector-9	Adaptor-1-Set-7	Adaptor-2-Set-1	2398	2397	1
chip 4	Coding-Connector-10	Adaptor-1-Set-7	Adaptor-2-Set-1	2417	2416	1	-0.18	4	4
chip 4	Coding-Connector-10	Adaptor-1-Set-7	Adaptor-2-Set-1	2400	2398	2
chip 4	Coding-Connector-10	Adaptor-1-Set-7	Adaptor-2-Set-1	2404	2395	9
chip 1	Coding-Connector-1	Adaptor-1-Set-7	Adaptor-2-Set-2	2384	2385	0	-0.34	2	2
chip 1	Coding-Connector-1	Adaptor-1-Set-7	Adaptor-2-Set-2	2389	2387	2
chip 1	Coding-Connector-1	Adaptor-1-Set-7	Adaptor-2-Set-2	2396	2393	3
chip 1	Coding-Connector-2	Adaptor-1-Set-7	Adaptor-2-Set-2	2402	2396	6	-0.20	4	2
chip 1	Coding-Connector-2	Adaptor-1-Set-7	Adaptor-2-Set-2	2402	2400	2
chip 1	Coding-Connector-2	Adaptor-1-Set-7	Adaptor-2-Set-2	2396	2393	3
chip 2	Coding-Connector-3	Adaptor-1-Set-7	Adaptor-2-Set-2	2390	2392	0	-0.42	1	1
chip 2	Coding-Connector-3	Adaptor-1-Set-7	Adaptor-2-Set-2	2390	2390	0
chip 2	Coding-Connector-3	Adaptor-1-Set-7	Adaptor-2-Set-2	2386	2384	2
chip 2	Coding-Connector-5	Adaptor-1-Set-7	Adaptor-2-Set-2	2391	2389	2	-0.28	2	1
chip 2	Coding-Connector-5	Adaptor-1-Set-7	Adaptor-2-Set-2	2393	2391	2
chip 2	Coding-Connector-5	Adaptor-1-Set-7	Adaptor-2-Set-2	2391	2388	3
chip 3	Coding-Connector-6	Adaptor-1-Set-7	Adaptor-2-Set-2	2389	2387	2	-0.16	4	2
chip 3	Coding-Connector-6	Adaptor-1-Set-7	Adaptor-2-Set-2	2392	2387	5
chip 3	Coding-Connector-6	Adaptor-1-Set-7	Adaptor-2-Set-2	2391	2385	6
chip 3	Coding-Connector-7	Adaptor-1-Set-7	Adaptor-2-Set-2	2389	2389	0	-0.30	2	2
chip 3	Coding-Connector-7	Adaptor-1-Set-7	Adaptor-2-Set-2	2388	2385	3
chip 3	Coding-Connector-7	Adaptor-1-Set-7	Adaptor-2-Set-2	2390	2387	3
chip 4	Coding-Connector-9	Adaptor-1-Set-7	Adaptor-2-Set-2	2392	2390	2	-0.18	4	5
chip 4	Coding-Connector-9	Adaptor-1-Set-7	Adaptor-2-Set-2	2399	2389	10
chip 4	Coding-Connector-9	Adaptor-1-Set-7	Adaptor-2-Set-2	2389	2389	0
chip 4	Coding-Connector-10	Adaptor-1-Set-7	Adaptor-2-Set-2	2401	2400	1	-0.40	0	1
chip 4	Coding-Connector-10	Adaptor-1-Set-7	Adaptor-2-Set-2	2395	2395	0
chip 4	Coding-Connector-10	Adaptor-1-Set-7	Adaptor-2-Set-2	2393	2393	0
chip 1	Coding-Connector-1	Adaptor-1-Set-7	Adaptor-2-Set-3	2386	2381	5	-0.22	3	2
chip 1	Coding-Connector-1	Adaptor-1-Set-7	Adaptor-2-Set-3	2384	2382	2
chip 1	Coding-Connector-1	Adaptor-1-Set-7	Adaptor-2-Set-3	2385	2382	3
chip 1	Coding-Connector-2	Adaptor-1-Set-7	Adaptor-2-Set-3	2392	2387	5	-0.12	5	0
chip 1	Coding-Connector-2	Adaptor-1-Set-7	Adaptor-2-Set-3	2389	2384	5
chip 1	Coding-Connector-2	Adaptor-1-Set-7	Adaptor-2-Set-3	2386	2381	5
chip 2	Coding-Connector-3	Adaptor-1-Set-7	Adaptor-2-Set-3	2446	2443	3	0.22	11	7
chip 2	Coding-Connector-3	Adaptor-1-Set-7	Adaptor-2-Set-3	2422	2408	14
chip 2	Coding-Connector-3	Adaptor-1-Set-7	Adaptor-2-Set-3	2415	2400	15
chip 2	Coding-Connector-5	Adaptor-1-Set-7	Adaptor-2-Set-3	2383	2381	2	-0.24	3	1
chip 2	Coding-Connector-5	Adaptor-1-Set-7	Adaptor-2-Set-3	2384	2381	3
chip 2	Coding-Connector-5	Adaptor-1-Set-7	Adaptor-2-Set-3	2447	2443	4
chip 3	Coding-Connector-6	Adaptor-1-Set-7	Adaptor-2-Set-3	2383	2380	3	-0.28	2	1
chip 3	Coding-Connector-6	Adaptor-1-Set-7	Adaptor-2-Set-3	2398	2397	1
chip 3	Coding-Connector-6	Adaptor-1-Set-7	Adaptor-2-Set-3	2396	2393	3
chip 3	Coding-Connector-7	Adaptor-1-Set-7	Adaptor-2-Set-3	2380	2378	2	-0.22	3	2
chip 3	Coding-Connector-7	Adaptor-1-Set-7	Adaptor-2-Set-3	2379	2377	2
chip 3	Coding-Connector-7	Adaptor-1-Set-7	Adaptor-2-Set-3	2385	2379	6
chip 4	Coding-Connector-9	Adaptor-1-Set-7	Adaptor-2-Set-3	2410	2409	1	-0.24	3	3
chip 4	Coding-Connector-9	Adaptor-1-Set-7	Adaptor-2-Set-3	2400	2393	7
chip 4	Coding-Connector-9	Adaptor-1-Set-7	Adaptor-2-Set-3	2383	2382	1
chip 4	Coding-Connector-10	Adaptor-1-Set-7	Adaptor-2-Set-3	2385	2381	4	-0.12	5	1
chip 4	Coding-Connector-10	Adaptor-1-Set-7	Adaptor-2-Set-3	2390	2385	5
chip 4	Coding-Connector-10	Adaptor-1-Set-7	Adaptor-2-Set-3	2404	2398	6
chip 1	Coding-Connector-1	Adaptor-1-Set-7	Adaptor-2-Set-5	2384	2385	0	-0.34	2	2
chip 1	Coding-Connector-1	Adaptor-1-Set-7	Adaptor-2-Set-5	2389	2387	2
chip 1	Coding-Connector-1	Adaptor-1-Set-7	Adaptor-2-Set-5	2396	2393	3
chip 1	Coding-Connector-2	Adaptor-1-Set-7	Adaptor-2-Set-5	2402	2396	6	-0.20	4	2
chip 1	Coding-Connector-2	Adaptor-1-Set-7	Adaptor-2-Set-5	2402	2400	2
chip 1	Coding-Connector-2	Adaptor-1-Set-7	Adaptor-2-Set-5	2396	2393	3
chip 2	Coding-Connector-3	Adaptor-1-Set-7	Adaptor-2-Set-5	2390	2392	0	-0.42	1	1
chip 2	Coding-Connector-3	Adaptor-1-Set-7	Adaptor-2-Set-5	2390	2390	0
chip 2	Coding-Connector-3	Adaptor-1-Set-7	Adaptor-2-Set-5	2386	2384	2
chip 2	Coding-Connector-5	Adaptor-1-Set-7	Adaptor-2-Set-5	2391	2389	2	-0.28	2	1
chip 2	Coding-Connector-5	Adaptor-1-Set-7	Adaptor-2-Set-5	2393	2391	2
chip 2	Coding-Connector-5	Adaptor-1-Set-7	Adaptor-2-Set-5	2391	2388	3
chip 3	Coding-Connector-6	Adaptor-1-Set-7	Adaptor-2-Set-5	2389	2387	2	-0.16	4	2
chip 3	Coding-Connector-6	Adaptor-1-Set-7	Adaptor-2-Set-5	2392	2387	5
chip 3	Coding-Connector-6	Adaptor-1-Set-7	Adaptor-2-Set-5	2391	2385	6
chip 3	Coding-Connector-7	Adaptor-1-Set-7	Adaptor-2-Set-5	2389	2389	0	-0.30	2	2
chip 3	Coding-Connector-7	Adaptor-1-Set-7	Adaptor-2-Set-5	2388	2385	3
chip 3	Coding-Connector-7	Adaptor-1-Set-7	Adaptor-2-Set-5	2390	2387	3
chip 4	Coding-Connector-9	Adaptor-1-Set-7	Adaptor-2-Set-5	2392	2390	2	-0.18	4	5
chip 4	Coding-Connector-9	Adaptor-1-Set-7	Adaptor-2-Set-5	2399	2389	10
chip 4	Coding-Connector-9	Adaptor-1-Set-7	Adaptor-2-Set-5	2389	2389	0
chip 4	Coding-Connector-10	Adaptor-1-Set-7	Adaptor-2-Set-5	2401	2400	1	-0.40	0	1
chip 4	Coding-Connector-10	Adaptor-1-Set-7	Adaptor-2-Set-5	2395	2395	0
chip 4	Coding-Connector-10	Adaptor-1-Set-7	Adaptor-2-Set-5	2393	2393	0
chip 1	Coding-Connector-1	Adaptor-1-Set-7	Adaptor-2-Set-6	2394	2392	2	-0.10	5	3
chip 1	Coding-Connector-1	Adaptor-1-Set-7	Adaptor-2-Set-6	2398	2392	6
chip 1	Coding-Connector-1	Adaptor-1-Set-7	Adaptor-2-Set-6	2404	2396	8
chip 1	Coding-Connector-2	Adaptor-1-Set-7	Adaptor-2-Set-6	2414	2405	9	0.22	11	7
chip 1	Coding-Connector-2	Adaptor-1-Set-7	Adaptor-2-Set-6	2426	2408	18
chip 1	Coding-Connector-2	Adaptor-1-Set-7	Adaptor-2-Set-6	2409	2404	5
chip 2	Coding-Connector-3	Adaptor-1-Set-7	Adaptor-2-Set-6	2392	2383	9	0.06	8	3
chip 2	Coding-Connector-3	Adaptor-1-Set-7	Adaptor-2-Set-6	2393	2388	5
chip 2	Coding-Connector-3	Adaptor-1-Set-7	Adaptor-2-Set-6	2405	2395	10
chip 2	Coding-Connector-5	Adaptor-1-Set-7	Adaptor-2-Set-6	2393	2381	12	0.08	8	3
chip 2	Coding-Connector-5	Adaptor-1-Set-7	Adaptor-2-Set-6	2387	2380	7
chip 2	Coding-Connector-5	Adaptor-1-Set-7	Adaptor-2-Set-6	2390	2384	6
chip 3	Coding-Connector-6	Adaptor-1-Set-7	Adaptor-2-Set-6	2386	2374	12	0.12	9	3
chip 3	Coding-Connector-6	Adaptor-1-Set-7	Adaptor-2-Set-6	2379	2372	7
chip 3	Coding-Connector-6	Adaptor-1-Set-7	Adaptor-2-Set-6	2384	2376	8
chip 3	Coding-Connector-7	Adaptor-1-Set-7	Adaptor-2-Set-6	2392	2381	11	0.38	13	2
chip 3	Coding-Connector-7	Adaptor-1-Set-7	Adaptor-2-Set-6	2392	2377	15
chip 3	Coding-Connector-7	Adaptor-1-Set-7	Adaptor-2-Set-6	2392	2378	14
chip 4	Coding-Connector-9	Adaptor-1-Set-7	Adaptor-2-Set-6	2390	2380	10	0.24	11	3
chip 4	Coding-Connector-9	Adaptor-1-Set-7	Adaptor-2-Set-6	2391	2382	9
chip 4	Coding-Connector-9	Adaptor-1-Set-7	Adaptor-2-Set-6	2401	2387	14
chip 4	Coding-Connector-10	Adaptor-1-Set-7	Adaptor-2-Set-6	2409	2391	18	0.26	11	6
chip 4	Coding-Connector-10	Adaptor-1-Set-7	Adaptor-2-Set-6	2396	2387	9
chip 4	Coding-Connector-10	Adaptor-1-Set-7	Adaptor-2-Set-6	2394	2387	7
chip 1	Coding-Connector-1	Adaptor-1-Set-7	Adaptor-2-Set-7	2403	2394	9	0.24	11	3
chip 1	Coding-Connector-1	Adaptor-1-Set-7	Adaptor-2-Set-7	2402	2392	10
chip 1	Coding-Connector-1	Adaptor-1-Set-7	Adaptor-2-Set-7	2411	2397	14
chip 1	Coding-Connector-2	Adaptor-1-Set-7	Adaptor-2-Set-7	2414	2391	23	0.68	18	4
chip 1	Coding-Connector-2	Adaptor-1-Set-7	Adaptor-2-Set-7	2412	2397	15
chip 1	Coding-Connector-2	Adaptor-1-Set-7	Adaptor-2-Set-7	2410	2393	17
chip 2	Coding-Connector-3	Adaptor-1-Set-7	Adaptor-2-Set-7	2407	2396	11	0.34	13	2
chip 2	Coding-Connector-3	Adaptor-1-Set-7	Adaptor-2-Set-7	2408	2394	14
chip 2	Coding-Connector-3	Adaptor-1-Set-7	Adaptor-2-Set-7	2406	2393	13
chip 2	Coding-Connector-5	Adaptor-1-Set-7	Adaptor-2-Set-7	2395	2391	4	-0.08	6	3
chip 2	Coding-Connector-5	Adaptor-1-Set-7	Adaptor-2-Set-7	2397	2393	4
chip 2	Coding-Connector-5	Adaptor-1-Set-7	Adaptor-2-Set-7	2406	2397	9
chip 3	Coding-Connector-6	Adaptor-1-Set-7	Adaptor-2-Set-7	2404	2398	6	-0.12	5	1
chip 3	Coding-Connector-6	Adaptor-1-Set-7	Adaptor-2-Set-7	2413	2409	4
chip 3	Coding-Connector-6	Adaptor-1-Set-7	Adaptor-2-Set-7	2396	2391	5
chip 3	Coding-Connector-7	Adaptor-1-Set-7	Adaptor-2-Set-7	2524	2414	110	5.99	107	10
chip 3	Coding-Connector-7	Adaptor-1-Set-7	Adaptor-2-Set-7	2527	2412	115
chip 3	Coding-Connector-7	Adaptor-1-Set-7	Adaptor-2-Set-7	2509	2413	96
chip 4	Coding-Connector-9	Adaptor-1-Set-7	Adaptor-2-Set-7	2404	2389	15	0.40	14	2
chip 4	Coding-Connector-9	Adaptor-1-Set-7	Adaptor-2-Set-7	2403	2388	15
chip 4	Coding-Connector-9	Adaptor-1-Set-7	Adaptor-2-Set-7	2402	2391	11
chip 4	Coding-Connector-10	Adaptor-1-Set-7	Adaptor-2-Set-7	2404	2395	9	0.16	10	2
chip 4	Coding-Connector-10	Adaptor-1-Set-7	Adaptor-2-Set-7	2398	2390	8
chip 4	Coding-Connector-10	Adaptor-1-Set-7	Adaptor-2-Set-7	2408	2396	12
chip 1	Coding-Connector-1	Adaptor-1-Set-7	Adaptor-2-Set-9	2376	2374	2	-0.20	4	2
chip 1	Coding-Connector-1	Adaptor-1-Set-7	Adaptor-2-Set-9	2382	2378	4
chip 1	Coding-Connector-1	Adaptor-1-Set-7	Adaptor-2-Set-9	2388	2383	5
chip 1	Coding-Connector-2	Adaptor-1-Set-7	Adaptor-2-Set-9	2372	2375	0	-0.22	4	6
chip 1	Coding-Connector-2	Adaptor-1-Set-7	Adaptor-2-Set-9	2393	2382	11
chip 1	Coding-Connector-2	Adaptor-1-Set-7	Adaptor-2-Set-9	2388	2386	2
chip 2	Coding-Connector-3	Adaptor-1-Set-7	Adaptor-2-Set-9	2373	2370	3	-0.46	1	2
chip 2	Coding-Connector-3	Adaptor-1-Set-7	Adaptor-2-Set-9	2371	2373	0
chip 2	Coding-Connector-3	Adaptor-1-Set-7	Adaptor-2-Set-9	2372	2375	0
chip 2	Coding-Connector-5	Adaptor-1-Set-7	Adaptor-2-Set-9	2374	2368	6	-0.12	5	2
chip 2	Coding-Connector-5	Adaptor-1-Set-7	Adaptor-2-Set-9	2374	2368	6
chip 2	Coding-Connector-5	Adaptor-1-Set-7	Adaptor-2-Set-9	2374	2371	3
chip 3	Coding-Connector-6	Adaptor-1-Set-7	Adaptor-2-Set-9	2372	2366	6	-0.18	4	3
chip 3	Coding-Connector-6	Adaptor-1-Set-7	Adaptor-2-Set-9	2370	2365	5
chip 3	Coding-Connector-6	Adaptor-1-Set-7	Adaptor-2-Set-9	2365	2364	1
chip 3	Coding-Connector-7	Adaptor-1-Set-7	Adaptor-2-Set-9	2379	2372	7	0.02	7	1
chip 3	Coding-Connector-7	Adaptor-1-Set-7	Adaptor-2-Set-9	2375	2368	7
chip 3	Coding-Connector-7	Adaptor-1-Set-7	Adaptor-2-Set-9	2376	2368	8
chip 4	Coding-Connector-9	Adaptor-1-Set-7	Adaptor-2-Set-9	2382	2376	6	0.04	8	2
chip 4	Coding-Connector-9	Adaptor-1-Set-7	Adaptor-2-Set-9	2386	2379	7
chip 4	Coding-Connector-9	Adaptor-1-Set-7	Adaptor-2-Set-9	2387	2377	10
chip 4	Coding-Connector-10	Adaptor-1-Set-7	Adaptor-2-Set-9	2395	2384	11	0.06	8	3
chip 4	Coding-Connector-10	Adaptor-1-Set-7	Adaptor-2-Set-9	2383	2378	5
chip 4	Coding-Connector-10	Adaptor-1-Set-7	Adaptor-2-Set-9	2385	2377	8
chip 1	Coding-Connector-1	Adaptor-1-Set-7	Adaptor-2-Set-1	2384	2377	7	0.10	9	2
chip 1	Coding-Connector-1	Adaptor-1-Set-7	Adaptor-2-Set-1	2385	2376	9
chip 1	Coding-Connector-1	Adaptor-1-Set-7	Adaptor-2-Set-1	2393	2383	10
chip 1	Coding-Connector-2	Adaptor-1-Set-7	Adaptor-2-Set-1	2386	2373	13	0.26	11	2
chip 1	Coding-Connector-2	Adaptor-1-Set-7	Adaptor-2-Set-1	2384	2375	9
chip 1	Coding-Connector-2	Adaptor-1-Set-7	Adaptor-2-Set-1	2388	2376	12
chip 2	Coding-Connector-3	Adaptor-1-Set-7	Adaptor-2-Set-1	2386	2378	8	0.08	8	2
chip 2	Coding-Connector-3	Adaptor-1-Set-7	Adaptor-2-Set-1	2382	2375	7
chip 2	Coding-Connector-3	Adaptor-1-Set-7	Adaptor-2-Set-1	2383	2373	10
chip 2	Coding-Connector-5	Adaptor-1-Set-7	Adaptor-2-Set-1	2376	2373	3	-0.18	4	1
chip 2	Coding-Connector-5	Adaptor-1-Set-7	Adaptor-2-Set-1	2380	2376	4
chip 2	Coding-Connector-5	Adaptor-1-Set-7	Adaptor-2-Set-1	2382	2377	5
chip 3	Coding-Connector-6	Adaptor-1-Set-7	Adaptor-2-Set-1	2377	2375	2	-0.20	4	2
chip 3	Coding-Connector-6	Adaptor-1-Set-7	Adaptor-2-Set-1	2390	2386	4
chip 3	Coding-Connector-6	Adaptor-1-Set-7	Adaptor-2-Set-1	2379	2374	5
chip 3	Coding-Connector-7	Adaptor-1-Set-7	Adaptor-2-Set-1	2383	2374	9	0.06	8	1
chip 3	Coding-Connector-7	Adaptor-1-Set-7	Adaptor-2-Set-1	2379	2371	8
chip 3	Coding-Connector-7	Adaptor-1-Set-7	Adaptor-2-Set-1	2379	2372	7
chip 4	Coding-Connector-9	Adaptor-1-Set-7	Adaptor-2-Set-1	2380	2372	8	-0.02	7	2
chip 4	Coding-Connector-9	Adaptor-1-Set-7	Adaptor-2-Set-1	2378	2371	7
chip 4	Coding-Connector-9	Adaptor-1-Set-7	Adaptor-2-Set-1	2377	2372	5
chip 4	Coding-Connector-10	Adaptor-1-Set-7	Adaptor-2-Set-1	2385	2381	4	-0.08	6	3
chip 4	Coding-Connector-10	Adaptor-1-Set-7	Adaptor-2-Set-1	2378	2374	4
chip 4	Coding-Connector-10	Adaptor-1-Set-7	Adaptor-2-Set-1	2386	2377	9
chip 1	Coding-Connector-1	Adaptor-1-Set-9	Adaptor-2-Set-1	2576	2560	16	0.42	14	3
chip 1	Coding-Connector-1	Adaptor-1-Set-9	Adaptor-2-Set-1	2599	2584	15
chip 1	Coding-Connector-1	Adaptor-1-Set-9	Adaptor-2-Set-1	2623	2612	11
chip 1	Coding-Connector-2	Adaptor-1-Set-9	Adaptor-2-Set-1	2509	2494	15	0.40	14	2
chip 1	Coding-Connector-2	Adaptor-1-Set-9	Adaptor-2-Set-1	2535	2520	15
chip 1	Coding-Connector-2	Adaptor-1-Set-9	Adaptor-2-Set-1	2553	2542	11
chip 2	Coding-Connector-3	Adaptor-1-Set-9	Adaptor-2-Set-1	2455	2437	18	0.28	12	6
chip 2	Coding-Connector-3	Adaptor-1-Set-9	Adaptor-2-Set-1	2459	2452	7
chip 2	Coding-Connector-3	Adaptor-1-Set-9	Adaptor-2-Set-1	2483	2473	10
chip 2	Coding-Connector-5	Adaptor-1-Set-9	Adaptor-2-Set-1	2423	2416	7	0.00	7	1
chip 2	Coding-Connector-5	Adaptor-1-Set-9	Adaptor-2-Set-1	2430	2422	8
chip 2	Coding-Connector-5	Adaptor-1-Set-9	Adaptor-2-Set-1	2434	2428	6
chip 3	Coding-Connector-6	Adaptor-1-Set-9	Adaptor-2-Set-1	2413	2408	5	-0.18	4	2
chip 3	Coding-Connector-6	Adaptor-1-Set-9	Adaptor-2-Set-1	2418	2413	5
chip 3	Coding-Connector-6	Adaptor-1-Set-9	Adaptor-2-Set-1	2417	2415	2
chip 3	Coding-Connector-7	Adaptor-1-Set-9	Adaptor-2-Set-1	2409	2406	3	-0.12	5	2
chip 3	Coding-Connector-7	Adaptor-1-Set-9	Adaptor-2-Set-1	2416	2410	6
chip 3	Coding-Connector-7	Adaptor-1-Set-9	Adaptor-2-Set-1	2414	2408	6
chip 4	Coding-Connector-9	Adaptor-1-Set-9	Adaptor-2-Set-1	2411	2406	5	-0.18	4	1
chip 4	Coding-Connector-9	Adaptor-1-Set-9	Adaptor-2-Set-1	2410	2406	4
chip 4	Coding-Connector-9	Adaptor-1-Set-9	Adaptor-2-Set-1	2409	2406	3
chip 4	Coding-Connector-10	Adaptor-1-Set-9	Adaptor-2-Set-1	2416	2413	3	-0.22	3	1
chip 4	Coding-Connector-10	Adaptor-1-Set-9	Adaptor-2-Set-1	2410	2406	4
chip 4	Coding-Connector-10	Adaptor-1-Set-9	Adaptor-2-Set-1	2407	2404	3
chip 1	Coding-Connector-1	Adaptor-1-Set-9	Adaptor-2-Set-2	2418	2420	0	-0.50	1	2
chip 1	Coding-Connector-1	Adaptor-1-Set-9	Adaptor-2-Set-2	2392	2397	0
chip 1	Coding-Connector-1	Adaptor-1-Set-9	Adaptor-2-Set-2	2401	2398	3
chip 1	Coding-Connector-2	Adaptor-1-Set-9	Adaptor-2-Set-2	2391	2389	2	-0.24	3	3
chip 1	Coding-Connector-2	Adaptor-1-Set-9	Adaptor-2-Set-2	2398	2392	6
chip 1	Coding-Connector-2	Adaptor-1-Set-9	Adaptor-2-Set-2	2418	2417	1
chip 2	Coding-Connector-3	Adaptor-1-Set-9	Adaptor-2-Set-2	2393	2388	5	-0.36	2	3
chip 2	Coding-Connector-3	Adaptor-1-Set-9	Adaptor-2-Set-2	2393	2395	0
chip 2	Coding-Connector-3	Adaptor-1-Set-9	Adaptor-2-Set-2	2386	2386	0
chip 2	Coding-Connector-5	Adaptor-1-Set-9	Adaptor-2-Set-2	2394	2396	0	-0.42	1	1
chip 2	Coding-Connector-5	Adaptor-1-Set-9	Adaptor-2-Set-2	2393	2391	2
chip 2	Coding-Connector-5	Adaptor-1-Set-9	Adaptor-2-Set-2	2393	2393	0
chip 3	Coding-Connector-6	Adaptor-1-Set-9	Adaptor-2-Set-2	2394	2391	3	-0.30	2	1
chip 3	Coding-Connector-6	Adaptor-1-Set-9	Adaptor-2-Set-2	2396	2395	1
chip 3	Coding-Connector-6	Adaptor-1-Set-9	Adaptor-2-Set-2	2396	2394	2
chip 3	Coding-Connector-7	Adaptor-1-Set-9	Adaptor-2-Set-2	2398	2394	4	-0.32	2	2
chip 3	Coding-Connector-7	Adaptor-1-Set-9	Adaptor-2-Set-2	2392	2394	0
chip 3	Coding-Connector-7	Adaptor-1-Set-9	Adaptor-2-Set-2	2395	2392	3
chip 4	Coding-Connector-9	Adaptor-1-Set-9	Adaptor-2-Set-2	2392	2389	3	-0.20	4	1
chip 4	Coding-Connector-9	Adaptor-1-Set-9	Adaptor-2-Set-2	2391	2386	5
chip 4	Coding-Connector-9	Adaptor-1-Set-9	Adaptor-2-Set-2	2394	2391	3
chip 4	Coding-Connector-10	Adaptor-1-Set-9	Adaptor-2-Set-2	2407	2406	1	-0.40	0	1
chip 4	Coding-Connector-10	Adaptor-1-Set-9	Adaptor-2-Set-2	2409	2409	0
chip 4	Coding-Connector-10	Adaptor-1-Set-9	Adaptor-2-Set-2	2402	2402	0
chip 1	Coding-Connector-1	Adaptor-1-Set-9	Adaptor-2-Set-3	2387	2383	4	-0.12	5	6
chip 1	Coding-Connector-1	Adaptor-1-Set-9	Adaptor-2-Set-3	2391	2380	11
chip 1	Coding-Connector-1	Adaptor-1-Set-9	Adaptor-2-Set-3	2382	2382	0
chip 1	Coding-Connector-2	Adaptor-1-Set-9	Adaptor-2-Set-3	2408	2387	21	-0.02	8	12
chip 1	Coding-Connector-2	Adaptor-1-Set-9	Adaptor-2-Set-3	2389	2392	0
chip 1	Coding-Connector-2	Adaptor-1-Set-9	Adaptor-2-Set-3	2383	2381	2
chip 2	Coding-Connector-3	Adaptor-1-Set-9	Adaptor-2-Set-3	2389	2384	5	-0.04	6	2
chip 2	Coding-Connector-3	Adaptor-1-Set-9	Adaptor-2-Set-3	2386	2380	6
chip 2	Coding-Connector-3	Adaptor-1-Set-9	Adaptor-2-Set-3	2401	2393	8
chip 2	Coding-Connector-5	Adaptor-1-Set-9	Adaptor-2-Set-3	2387	2383	4	-0.24	3	2
chip 2	Coding-Connector-5	Adaptor-1-Set-9	Adaptor-2-Set-3	2385	2381	4
chip 2	Coding-Connector-5	Adaptor-1-Set-9	Adaptor-2-Set-3	2386	2385	1
chip 3	Coding-Connector-6	Adaptor-1-Set-9	Adaptor-2-Set-3	2387	2383	4	-0.20	4	2
chip 3	Coding-Connector-6	Adaptor-1-Set-9	Adaptor-2-Set-3	2384	2382	2
chip 3	Coding-Connector-6	Adaptor-1-Set-9	Adaptor-2-Set-3	2385	2380	5
chip 3	Coding-Connector-7	Adaptor-1-Set-9	Adaptor-2-Set-3	2393	2391	2	-0.02	7	8
chip 3	Coding-Connector-7	Adaptor-1-Set-9	Adaptor-2-Set-3	2417	2415	2
chip 3	Coding-Connector-7	Adaptor-1-Set-9	Adaptor-2-Set-3	2426	2410	16
chip 4	Coding-Connector-9	Adaptor-1-Set-9	Adaptor-2-Set-3	2411	2405	6	-0.14	5	1
chip 4	Coding-Connector-9	Adaptor-1-Set-9	Adaptor-2-Set-3	2396	2392	4
chip 4	Coding-Connector-9	Adaptor-1-Set-9	Adaptor-2-Set-3	2390	2386	4
chip 4	Coding-Connector-10	Adaptor-1-Set-9	Adaptor-2-Set-3	2389	2385	4	-0.10	5	2
chip 4	Coding-Connector-10	Adaptor-1-Set-9	Adaptor-2-Set-3	2424	2419	5
chip 4	Coding-Connector-10	Adaptor-1-Set-9	Adaptor-2-Set-3	2428	2421	7
chip 1	Coding-Connector-1	Adaptor-1-Set-9	Adaptor-2-Set-5	2386	2386	0	-0.26	3	3
chip 1	Coding-Connector-1	Adaptor-1-Set-9	Adaptor-2-Set-5	2391	2389	2
chip 1	Coding-Connector-1	Adaptor-1-Set-9	Adaptor-2-Set-5	2398	2392	6
chip 1	Coding-Connector-2	Adaptor-1-Set-9	Adaptor-2-Set-5	2393	2393	0	-0.36	2	3
chip 1	Coding-Connector-2	Adaptor-1-Set-9	Adaptor-2-Set-5	2393	2388	5
chip 1	Coding-Connector-2	Adaptor-1-Set-9	Adaptor-2-Set-5	2393	2395	0
chip 2	Coding-Connector-3	Adaptor-1-Set-9	Adaptor-2-Set-5	2396	2394	2	-0.38	1	1
chip 2	Coding-Connector-3	Adaptor-1-Set-9	Adaptor-2-Set-5	2394	2396	0
chip 2	Coding-Connector-3	Adaptor-1-Set-9	Adaptor-2-Set-5	2393	2391	2
chip 2	Coding-Connector-5	Adaptor-1-Set-9	Adaptor-2-Set-5	2395	2392	3	-0.28	2	1
chip 2	Coding-Connector-5	Adaptor-1-Set-9	Adaptor-2-Set-5	2394	2391	3
chip 2	Coding-Connector-5	Adaptor-1-Set-9	Adaptor-2-Set-5	2396	2395	1
chip 3	Coding-Connector-6	Adaptor-1-Set-9	Adaptor-2-Set-5	2394	2391	3	-0.32	2	2
chip 3	Coding-Connector-6	Adaptor-1-Set-9	Adaptor-2-Set-5	2398	2394	4
chip 3	Coding-Connector-6	Adaptor-1-Set-9	Adaptor-2-Set-5	2392	2394	0
chip 3	Coding-Connector-7	Adaptor-1-Set-9	Adaptor-2-Set-5	2402	2402	0	-0.26	3	3
chip 3	Coding-Connector-7	Adaptor-1-Set-9	Adaptor-2-Set-5	2392	2389	3
chip 3	Coding-Connector-7	Adaptor-1-Set-9	Adaptor-2-Set-5	2391	2386	5
chip 4	Coding-Connector-9	Adaptor-1-Set-9	Adaptor-2-Set-5	2401	2398	3	-0.34	1	2
chip 4	Coding-Connector-9	Adaptor-1-Set-9	Adaptor-2-Set-5	2407	2406	1
chip 4	Coding-Connector-9	Adaptor-1-Set-9	Adaptor-2-Set-5	2409	2409	0
chip 4	Coding-Connector-10	Adaptor-1-Set-9	Adaptor-2-Set-5	2418	2417	1	-0.54	0	1
chip 4	Coding-Connector-10	Adaptor-1-Set-9	Adaptor-2-Set-5	2418	2420	0
chip 4	Coding-Connector-10	Adaptor-1-Set-9	Adaptor-2-Set-5	2392	2397	0
chip 1	Coding-Connector-1	Adaptor-1-Set-9	Adaptor-2-Set-6	2389	2386	3	-0.26	3	1
chip 1	Coding-Connector-1	Adaptor-1-Set-9	Adaptor-2-Set-6	2390	2388	2
chip 1	Coding-Connector-1	Adaptor-1-Set-9	Adaptor-2-Set-6	2397	2394	3
chip 1	Coding-Connector-2	Adaptor-1-Set-9	Adaptor-2-Set-6	2385	2381	4	-0.12	5	1
chip 1	Coding-Connector-2	Adaptor-1-Set-9	Adaptor-2-Set-6	2390	2384	6
chip 1	Coding-Connector-2	Adaptor-1-Set-9	Adaptor-2-Set-6	2398	2393	5
chip 2	Coding-Connector-3	Adaptor-1-Set-9	Adaptor-2-Set-6	2388	2384	4	-0.14	5	1
chip 2	Coding-Connector-3	Adaptor-1-Set-9	Adaptor-2-Set-6	2386	2380	6
chip 2	Coding-Connector-3	Adaptor-1-Set-9	Adaptor-2-Set-6	2385	2381	4
chip 2	Coding-Connector-5	Adaptor-1-Set-9	Adaptor-2-Set-6	2395	2398	0	-0.26	4	3
chip 2	Coding-Connector-5	Adaptor-1-Set-9	Adaptor-2-Set-6	2394	2389	5
chip 2	Coding-Connector-5	Adaptor-1-Set-9	Adaptor-2-Set-6	2389	2383	6
chip 3	Coding-Connector-6	Adaptor-1-Set-9	Adaptor-2-Set-6	2393	2387	6	-0.06	6	1
chip 3	Coding-Connector-6	Adaptor-1-Set-9	Adaptor-2-Set-6	2391	2384	7
chip 3	Coding-Connector-6	Adaptor-1-Set-9	Adaptor-2-Set-6	2390	2385	5
chip 3	Coding-Connector-7	Adaptor-1-Set-9	Adaptor-2-Set-6	2392	2385	7	-0.04	6	1
chip 3	Coding-Connector-7	Adaptor-1-Set-9	Adaptor-2-Set-6	2390	2384	6
chip 3	Coding-Connector-7	Adaptor-1-Set-9	Adaptor-2-Set-6	2393	2387	6
chip 4	Coding-Connector-9	Adaptor-1-Set-9	Adaptor-2-Set-6	2396	2388	8	0.02	7	1
chip 4	Coding-Connector-9	Adaptor-1-Set-9	Adaptor-2-Set-6	2395	2389	6
chip 4	Coding-Connector-9	Adaptor-1-Set-9	Adaptor-2-Set-6	2394	2386	8
chip 4	Coding-Connector-10	Adaptor-1-Set-9	Adaptor-2-Set-6	2412	2410	2	-0.04	6	4
chip 4	Coding-Connector-10	Adaptor-1-Set-9	Adaptor-2-Set-6	2402	2394	8
chip 4	Coding-Connector-10	Adaptor-1-Set-9	Adaptor-2-Set-6	2399	2390	9
chip 1	Coding-Connector-1	Adaptor-1-Set-9	Adaptor-2-Set-7	2400	2398	2	-0.38	1	1
chip 1	Coding-Connector-1	Adaptor-1-Set-9	Adaptor-2-Set-7	2394	2395	0
chip 1	Coding-Connector-1	Adaptor-1-Set-9	Adaptor-2-Set-7	2396	2395	1
chip 1	Coding-Connector-2	Adaptor-1-Set-9	Adaptor-2-Set-7	2393	2392	1	-0.34	1	2
chip 1	Coding-Connector-2	Adaptor-1-Set-9	Adaptor-2-Set-7	2397	2397	0
chip 1	Coding-Connector-2	Adaptor-1-Set-9	Adaptor-2-Set-7	2398	2395	3
chip 2	Coding-Connector-3	Adaptor-1-Set-9	Adaptor-2-Set-7	2395	2393	2	-0.34	1	1
chip 2	Coding-Connector-3	Adaptor-1-Set-9	Adaptor-2-Set-7	2393	2392	1
chip 2	Coding-Connector-3	Adaptor-1-Set-9	Adaptor-2-Set-7	2395	2394	1
chip 2	Coding-Connector-5	Adaptor-1-Set-9	Adaptor-2-Set-7	2394	2394	0	-0.38	1	1
chip 2	Coding-Connector-5	Adaptor-1-Set-9	Adaptor-2-Set-7	2393	2392	1
chip 2	Coding-Connector-5	Adaptor-1-Set-9	Adaptor-2-Set-7	2393	2392	1
chip 3	Coding-Connector-6	Adaptor-1-Set-9	Adaptor-2-Set-7	2390	2390	0	-0.38	1	1
chip 3	Coding-Connector-6	Adaptor-1-Set-9	Adaptor-2-Set-7	2391	2390	1
chip 3	Coding-Connector-6	Adaptor-1-Set-9	Adaptor-2-Set-7	2393	2392	1
chip 3	Coding-Connector-7	Adaptor-1-Set-9	Adaptor-2-Set-7	2393	2391	2	-0.36	1	1
chip 3	Coding-Connector-7	Adaptor-1-Set-9	Adaptor-2-Set-7	2390	2390	0
chip 3	Coding-Connector-7	Adaptor-1-Set-9	Adaptor-2-Set-7	2391	2390	1
chip 4	Coding-Connector-9	Adaptor-1-Set-9	Adaptor-2-Set-7	2393	2391	2	-0.36	1	1
chip 4	Coding-Connector-9	Adaptor-1-Set-9	Adaptor-2-Set-7	2391	2390	1
chip 4	Coding-Connector-9	Adaptor-1-Set-9	Adaptor-2-Set-7	2391	2391	0
chip 4	Coding-Connector-10	Adaptor-1-Set-9	Adaptor-2-Set-7	2399	2391	8	-0.16	5	4
chip 4	Coding-Connector-10	Adaptor-1-Set-9	Adaptor-2-Set-7	2394	2388	6
chip 4	Coding-Connector-10	Adaptor-1-Set-9	Adaptor-2-Set-7	2393	2394	0
chip 1	Coding-Connector-1	Adaptor-1-Set-9	Adaptor-2-Set-9	2376	2373	3	-0.24	3	1
chip 1	Coding-Connector-1	Adaptor-1-Set-9	Adaptor-2-Set-9	2378	2376	2
chip 1	Coding-Connector-1	Adaptor-1-Set-9	Adaptor-2-Set-9	2387	2383	4
chip 1	Coding-Connector-2	Adaptor-1-Set-9	Adaptor-2-Set-9	2372	2370	2	-0.28	2	2
chip 1	Coding-Connector-2	Adaptor-1-Set-9	Adaptor-2-Set-9	2376	2375	1
chip 1	Coding-Connector-2	Adaptor-1-Set-9	Adaptor-2-Set-9	2383	2379	4
chip 2	Coding-Connector-3	Adaptor-1-Set-9	Adaptor-2-Set-9	2375	2370	5	-0.12	5	0
chip 2	Coding-Connector-3	Adaptor-1-Set-9	Adaptor-2-Set-9	2375	2370	5
chip 2	Coding-Connector-3	Adaptor-1-Set-9	Adaptor-2-Set-9	2375	2370	5
chip 2	Coding-Connector-5	Adaptor-1-Set-9	Adaptor-2-Set-9	2384	2388	0	-0.36	2	2
chip 2	Coding-Connector-5	Adaptor-1-Set-9	Adaptor-2-Set-9	2381	2377	4
chip 2	Coding-Connector-5	Adaptor-1-Set-9	Adaptor-2-Set-9	2375	2372	3
chip 3	Coding-Connector-6	Adaptor-1-Set-9	Adaptor-2-Set-9	2378	2375	3	-0.18	4	1
chip 3	Coding-Connector-6	Adaptor-1-Set-9	Adaptor-2-Set-9	2377	2372	5
chip 3	Coding-Connector-6	Adaptor-1-Set-9	Adaptor-2-Set-9	2377	2373	4
chip 3	Coding-Connector-7	Adaptor-1-Set-9	Adaptor-2-Set-9	2381	2377	4	-0.14	5	1
chip 3	Coding-Connector-7	Adaptor-1-Set-9	Adaptor-2-Set-9	2379	2373	6
chip 3	Coding-Connector-7	Adaptor-1-Set-9	Adaptor-2-Set-9	2379	2375	4
chip 4	Coding-Connector-9	Adaptor-1-Set-9	Adaptor-2-Set-9	2552	2426	126	6.99	124	4
chip 4	Coding-Connector-9	Adaptor-1-Set-9	Adaptor-2-Set-9	2545	2426	119
chip 4	Coding-Connector-9	Adaptor-1-Set-9	Adaptor-2-Set-9	2547	2421	126
chip 4	Coding-Connector-10	Adaptor-1-Set-9	Adaptor-2-Set-9	2396	2399	0	-0.24	4	4
chip 4	Coding-Connector-10	Adaptor-1-Set-9	Adaptor-2-Set-9	2386	2381	5
chip 4	Coding-Connector-10	Adaptor-1-Set-9	Adaptor-2-Set-9	2386	2379	7
chip 1	Coding-Connector-1	Adaptor-1-Set-9	Adaptor-2-Set-1	2380	2377	3	-0.22	3	1
chip 1	Coding-Connector-1	Adaptor-1-Set-9	Adaptor-2-Set-1	2379	2376	3
chip 1	Coding-Connector-1	Adaptor-1-Set-9	Adaptor-2-Set-1	2380	2376	4
chip 1	Coding-Connector-2	Adaptor-1-Set-9	Adaptor-2-Set-1	2376	2374	2	-0.28	2	1
chip 1	Coding-Connector-2	Adaptor-1-Set-9	Adaptor-2-Set-1	2379	2376	3
chip 1	Coding-Connector-2	Adaptor-1-Set-9	Adaptor-2-Set-1	2380	2378	2
chip 2	Coding-Connector-3	Adaptor-1-Set-9	Adaptor-2-Set-1	2378	2375	3	-0.30	2	1
chip 2	Coding-Connector-3	Adaptor-1-Set-9	Adaptor-2-Set-1	2377	2375	2
chip 2	Coding-Connector-3	Adaptor-1-Set-9	Adaptor-2-Set-1	2374	2373	1
chip 2	Coding-Connector-5	Adaptor-1-Set-9	Adaptor-2-Set-1	2375	2372	3	-0.26	3	2
chip 2	Coding-Connector-5	Adaptor-1-Set-9	Adaptor-2-Set-1	2374	2373	1
chip 2	Coding-Connector-5	Adaptor-1-Set-9	Adaptor-2-Set-1	2377	2373	4
chip 3	Coding-Connector-6	Adaptor-1-Set-9	Adaptor-2-Set-1	2372	2370	2	-0.36	1	1
chip 3	Coding-Connector-6	Adaptor-1-Set-9	Adaptor-2-Set-1	2369	2368	1
chip 3	Coding-Connector-6	Adaptor-1-Set-9	Adaptor-2-Set-1	2372	2372	0
chip 3	Coding-Connector-7	Adaptor-1-Set-9	Adaptor-2-Set-1	2376	2373	3	0.32	12	8
chip 3	Coding-Connector-7	Adaptor-1-Set-9	Adaptor-2-Set-1	2718	2703	15
chip 3	Coding-Connector-7	Adaptor-1-Set-9	Adaptor-2-Set-1	2729	2710	19
chip 4	Coding-Connector-9	Adaptor-1-Set-9	Adaptor-2-Set-1	2374	2370	4	-0.22	3	1
chip 4	Coding-Connector-9	Adaptor-1-Set-9	Adaptor-2-Set-1	2372	2369	3
chip 4	Coding-Connector-9	Adaptor-1-Set-9	Adaptor-2-Set-1	2373	2370	3
chip 4	Coding-Connector-10	Adaptor-1-Set-9	Adaptor-2-Set-1	2381	2377	4	-0.20	4	3
chip 4	Coding-Connector-10	Adaptor-1-Set-9	Adaptor-2-Set-1	2378	2372	6
chip 4	Coding-Connector-10	Adaptor-1-Set-9	Adaptor-2-Set-1	2374	2373	1
chip 1	Coding-Connector-1	Adaptor-1-Set-1	Adaptor-2-Set-1	2581	2569	12	0.42	14	2
chip 1	Coding-Connector-1	Adaptor-1-Set-1	Adaptor-2-Set-1	2598	2583	15
chip 1	Coding-Connector-1	Adaptor-1-Set-1	Adaptor-2-Set-1	2611	2596	15
chip 1	Coding-Connector-2	Adaptor-1-Set-1	Adaptor-2-Set-1	2538	2527	11	0.40	14	2
chip 1	Coding-Connector-2	Adaptor-1-Set-1	Adaptor-2-Set-1	2554	2539	15
chip 1	Coding-Connector-2	Adaptor-1-Set-1	Adaptor-2-Set-1	2573	2558	15
chip 2	Coding-Connector-3	Adaptor-1-Set-1	Adaptor-2-Set-1	2501	2488	13	0.50	15	3
chip 2	Coding-Connector-3	Adaptor-1-Set-1	Adaptor-2-Set-1	2514	2499	15
chip 2	Coding-Connector-3	Adaptor-1-Set-1	Adaptor-2-Set-1	2532	2514	18
chip 2	Coding-Connector-5	Adaptor-1-Set-1	Adaptor-2-Set-1	2488	2472	16	0.20	10	7
chip 2	Coding-Connector-5	Adaptor-1-Set-1	Adaptor-2-Set-1	2490	2478	12
chip 2	Coding-Connector-5	Adaptor-1-Set-1	Adaptor-2-Set-1	2484	2481	3
chip 3	Coding-Connector-6	Adaptor-1-Set-1	Adaptor-2-Set-1	2472	2461	11	0.26	11	2
chip 3	Coding-Connector-6	Adaptor-1-Set-1	Adaptor-2-Set-1	2478	2468	10
chip 3	Coding-Connector-6	Adaptor-1-Set-1	Adaptor-2-Set-1	2481	2468	13
chip 3	Coding-Connector-7	Adaptor-1-Set-1	Adaptor-2-Set-1	2465	2454	11	0.16	10	1
chip 3	Coding-Connector-7	Adaptor-1-Set-1	Adaptor-2-Set-1	2464	2455	9
chip 3	Coding-Connector-7	Adaptor-1-Set-1	Adaptor-2-Set-1	2473	2464	9
chip 4	Coding-Connector-9	Adaptor-1-Set-1	Adaptor-2-Set-1	2455	2445	10	0.06	8	2
chip 4	Coding-Connector-9	Adaptor-1-Set-1	Adaptor-2-Set-1	2455	2449	6
chip 4	Coding-Connector-9	Adaptor-1-Set-1	Adaptor-2-Set-1	2459	2451	8
chip 4	Coding-Connector-10	Adaptor-1-Set-1	Adaptor-2-Set-1	2451	2440	11	0.10	9	2
chip 4	Coding-Connector-10	Adaptor-1-Set-1	Adaptor-2-Set-1	2446	2439	7
chip 4	Coding-Connector-10	Adaptor-1-Set-1	Adaptor-2-Set-1	2452	2444	8
chip 1	Coding-Connector-1	Adaptor-1-Set-1	Adaptor-2-Set-2	2402	2400	2	-0.18	4	3
chip 1	Coding-Connector-1	Adaptor-1-Set-1	Adaptor-2-Set-2	2408	2405	3
chip 1	Coding-Connector-1	Adaptor-1-Set-1	Adaptor-2-Set-2	2419	2412	7
chip 1	Coding-Connector-2	Adaptor-1-Set-1	Adaptor-2-Set-2	2402	2399	3	-0.24	3	1
chip 1	Coding-Connector-2	Adaptor-1-Set-1	Adaptor-2-Set-2	2404	2400	4
chip 1	Coding-Connector-2	Adaptor-1-Set-1	Adaptor-2-Set-2	2402	2400	2
chip 2	Coding-Connector-3	Adaptor-1-Set-1	Adaptor-2-Set-2	2407	2403	4	-0.12	5	1
chip 2	Coding-Connector-3	Adaptor-1-Set-1	Adaptor-2-Set-2	2418	2412	6
chip 2	Coding-Connector-3	Adaptor-1-Set-1	Adaptor-2-Set-2	2407	2402	5
chip 2	Coding-Connector-5	Adaptor-1-Set-1	Adaptor-2-Set-2	2405	2399	6	-0.14	5	1
chip 2	Coding-Connector-5	Adaptor-1-Set-1	Adaptor-2-Set-2	2404	2400	4
chip 2	Coding-Connector-5	Adaptor-1-Set-1	Adaptor-2-Set-2	2406	2402	4
chip 3	Coding-Connector-6	Adaptor-1-Set-1	Adaptor-2-Set-2	2404	2400	4	-0.24	3	1
chip 3	Coding-Connector-6	Adaptor-1-Set-1	Adaptor-2-Set-2	2404	2402	2
chip 3	Coding-Connector-6	Adaptor-1-Set-1	Adaptor-2-Set-2	2405	2402	3
chip 3	Coding-Connector-7	Adaptor-1-Set-1	Adaptor-2-Set-2	2404	2403	1	-0.34	1	1
chip 3	Coding-Connector-7	Adaptor-1-Set-1	Adaptor-2-Set-2	2402	2400	2
chip 3	Coding-Connector-7	Adaptor-1-Set-1	Adaptor-2-Set-2	2397	2396	1
chip 4	Coding-Connector-9	Adaptor-1-Set-1	Adaptor-2-Set-2	2401	2399	2	-0.28	2	1
chip 4	Coding-Connector-9	Adaptor-1-Set-1	Adaptor-2-Set-2	2402	2399	3
chip 4	Coding-Connector-9	Adaptor-1-Set-1	Adaptor-2-Set-2	2403	2401	2
chip 4	Coding-Connector-10	Adaptor-1-Set-1	Adaptor-2-Set-2	2498	2496	2	-0.08	6	3
chip 4	Coding-Connector-10	Adaptor-1-Set-1	Adaptor-2-Set-2	2403	2396	7
chip 4	Coding-Connector-10	Adaptor-1-Set-1	Adaptor-2-Set-2	2401	2393	8
chip 1	Coding-Connector-1	Adaptor-1-Set-1	Adaptor-2-Set-3	2383	2378	5	-0.18	4	1
chip 1	Coding-Connector-1	Adaptor-1-Set-1	Adaptor-2-Set-3	2381	2378	3
chip 1	Coding-Connector-1	Adaptor-1-Set-1	Adaptor-2-Set-3	2381	2377	4
chip 1	Coding-Connector-2	Adaptor-1-Set-1	Adaptor-2-Set-3	2400	2396	4	-0.18	4	0
chip 1	Coding-Connector-2	Adaptor-1-Set-1	Adaptor-2-Set-3	2384	2380	4
chip 1	Coding-Connector-2	Adaptor-1-Set-1	Adaptor-2-Set-3	2383	2379	4
chip 2	Coding-Connector-3	Adaptor-1-Set-1	Adaptor-2-Set-3	2381	2376	5	-0.20	4	2
chip 2	Coding-Connector-3	Adaptor-1-Set-1	Adaptor-2-Set-3	2381	2379	2
chip 2	Coding-Connector-3	Adaptor-1-Set-1	Adaptor-2-Set-3	2397	2393	4
chip 2	Coding-Connector-5	Adaptor-1-Set-1	Adaptor-2-Set-3	2504	2498	6	-0.18	4	3
chip 2	Coding-Connector-5	Adaptor-1-Set-1	Adaptor-2-Set-3	2419	2414	5
chip 2	Coding-Connector-5	Adaptor-1-Set-1	Adaptor-2-Set-3	2379	2378	1
chip 3	Coding-Connector-6	Adaptor-1-Set-1	Adaptor-2-Set-3	2406	2402	4	-0.08	6	4
chip 3	Coding-Connector-6	Adaptor-1-Set-1	Adaptor-2-Set-3	2380	2377	3
chip 3	Coding-Connector-6	Adaptor-1-Set-1	Adaptor-2-Set-3	2470	2460	10
chip 3	Coding-Connector-7	Adaptor-1-Set-1	Adaptor-2-Set-3	2402	2395	7	-0.12	5	2
chip 3	Coding-Connector-7	Adaptor-1-Set-1	Adaptor-2-Set-3	2414	2409	5
chip 3	Coding-Connector-7	Adaptor-1-Set-1	Adaptor-2-Set-3	2405	2402	3
chip 4	Coding-Connector-9	Adaptor-1-Set-1	Adaptor-2-Set-3	2388	2383	5	-0.16	4	1
chip 4	Coding-Connector-9	Adaptor-1-Set-1	Adaptor-2-Set-3	2399	2395	4
chip 4	Coding-Connector-9	Adaptor-1-Set-1	Adaptor-2-Set-3	2401	2397	4
chip 4	Coding-Connector-10	Adaptor-1-Set-1	Adaptor-2-Set-3	2386	2380	6	-0.02	7	4
chip 4	Coding-Connector-10	Adaptor-1-Set-1	Adaptor-2-Set-3	2391	2380	11
chip 4	Coding-Connector-10	Adaptor-1-Set-1	Adaptor-2-Set-3	2383	2380	3
chip 1	Coding-Connector-1	Adaptor-1-Set-1	Adaptor-2-Set-5	2403	2401	2	-0.32	2	1
chip 1	Coding-Connector-1	Adaptor-1-Set-1	Adaptor-2-Set-5	2404	2403	1
chip 1	Coding-Connector-1	Adaptor-1-Set-1	Adaptor-2-Set-5	2402	2400	2
chip 1	Coding-Connector-2	Adaptor-1-Set-1	Adaptor-2-Set-5	2401	2393	8	-0.16	4	3
chip 1	Coding-Connector-2	Adaptor-1-Set-1	Adaptor-2-Set-5	2401	2399	2
chip 1	Coding-Connector-2	Adaptor-1-Set-1	Adaptor-2-Set-5	2402	2399	3
chip 2	Coding-Connector-3	Adaptor-1-Set-1	Adaptor-2-Set-5	2419	2412	7	-0.10	5	3
chip 2	Coding-Connector-3	Adaptor-1-Set-1	Adaptor-2-Set-5	2498	2496	2
chip 2	Coding-Connector-3	Adaptor-1-Set-1	Adaptor-2-Set-5	2403	2396	7
chip 2	Coding-Connector-5	Adaptor-1-Set-1	Adaptor-2-Set-5	2402	2400	2	-0.28	2	1
chip 2	Coding-Connector-5	Adaptor-1-Set-1	Adaptor-2-Set-5	2402	2400	2
chip 2	Coding-Connector-5	Adaptor-1-Set-1	Adaptor-2-Set-5	2408	2405	3
chip 3	Coding-Connector-6	Adaptor-1-Set-1	Adaptor-2-Set-5	2407	2402	5	-0.18	4	1
chip 3	Coding-Connector-6	Adaptor-1-Set-1	Adaptor-2-Set-5	2402	2399	3
chip 3	Coding-Connector-6	Adaptor-1-Set-1	Adaptor-2-Set-5	2404	2400	4
chip 3	Coding-Connector-7	Adaptor-1-Set-1	Adaptor-2-Set-5	2406	2402	4	-0.14	5	1
chip 3	Coding-Connector-7	Adaptor-1-Set-1	Adaptor-2-Set-5	2407	2403	4
chip 3	Coding-Connector-7	Adaptor-1-Set-1	Adaptor-2-Set-5	2418	2412	6
chip 4	Coding-Connector-9	Adaptor-1-Set-1	Adaptor-2-Set-5	2405	2402	3	-0.16	4	2
chip 4	Coding-Connector-9	Adaptor-1-Set-1	Adaptor-2-Set-5	2405	2399	6
chip 4	Coding-Connector-9	Adaptor-1-Set-1	Adaptor-2-Set-5	2404	2400	4
chip 4	Coding-Connector-10	Adaptor-1-Set-1	Adaptor-2-Set-5	2397	2396	1	-0.28	2	2
chip 4	Coding-Connector-10	Adaptor-1-Set-1	Adaptor-2-Set-5	2404	2400	4
chip 4	Coding-Connector-10	Adaptor-1-Set-1	Adaptor-2-Set-5	2404	2402	2
chip 1	Coding-Connector-1	Adaptor-1-Set-1	Adaptor-2-Set-6	2395	2391	4	-0.26	3	2
chip 1	Coding-Connector-1	Adaptor-1-Set-1	Adaptor-2-Set-6	2396	2396	0
chip 1	Coding-Connector-1	Adaptor-1-Set-1	Adaptor-2-Set-6	2402	2398	4
chip 1	Coding-Connector-2	Adaptor-1-Set-1	Adaptor-2-Set-6	2394	2393	1	-0.28	2	1
chip 1	Coding-Connector-2	Adaptor-1-Set-1	Adaptor-2-Set-6	2396	2393	3
chip 1	Coding-Connector-2	Adaptor-1-Set-1	Adaptor-2-Set-6	2403	2400	3
chip 2	Coding-Connector-3	Adaptor-1-Set-1	Adaptor-2-Set-6	2390	2385	5	-0.22	3	2
chip 2	Coding-Connector-3	Adaptor-1-Set-1	Adaptor-2-Set-6	2402	2399	3
chip 2	Coding-Connector-3	Adaptor-1-Set-1	Adaptor-2-Set-6	2404	2402	2
chip 2	Coding-Connector-5	Adaptor-1-Set-1	Adaptor-2-Set-6	2390	2384	6	-0.02	7	2
chip 2	Coding-Connector-5	Adaptor-1-Set-1	Adaptor-2-Set-6	2392	2383	9
chip 2	Coding-Connector-5	Adaptor-1-Set-1	Adaptor-2-Set-6	2393	2388	5
chip 3	Coding-Connector-6	Adaptor-1-Set-1	Adaptor-2-Set-6	2403	2396	7	0.00	7	0
chip 3	Coding-Connector-6	Adaptor-1-Set-1	Adaptor-2-Set-6	2407	2400	7
chip 3	Coding-Connector-6	Adaptor-1-Set-1	Adaptor-2-Set-6	2406	2399	7
chip 3	Coding-Connector-7	Adaptor-1-Set-1	Adaptor-2-Set-6	2411	2406	5	-0.02	7	2
chip 3	Coding-Connector-7	Adaptor-1-Set-1	Adaptor-2-Set-6	2432	2424	8
chip 3	Coding-Connector-7	Adaptor-1-Set-1	Adaptor-2-Set-6	2432	2425	7
chip 4	Coding-Connector-9	Adaptor-1-Set-1	Adaptor-2-Set-6	2413	2405	8	0.12	9	2
chip 4	Coding-Connector-9	Adaptor-1-Set-1	Adaptor-2-Set-6	2424	2413	11
chip 4	Coding-Connector-9	Adaptor-1-Set-1	Adaptor-2-Set-6	2410	2402	8
chip 4	Coding-Connector-10	Adaptor-1-Set-1	Adaptor-2-Set-6	2421	2413	8	0.04	8	1
chip 4	Coding-Connector-10	Adaptor-1-Set-1	Adaptor-2-Set-6	2414	2407	7
chip 4	Coding-Connector-10	Adaptor-1-Set-1	Adaptor-2-Set-6	2419	2411	8
chip 1	Coding-Connector-1	Adaptor-1-Set-1	Adaptor-2-Set-7	2407	2406	1	-0.40	1	1
chip 1	Coding-Connector-1	Adaptor-1-Set-1	Adaptor-2-Set-7	2404	2405	0
chip 1	Coding-Connector-1	Adaptor-1-Set-1	Adaptor-2-Set-7	2394	2393	1
chip 1	Coding-Connector-2	Adaptor-1-Set-1	Adaptor-2-Set-7	2400	2399	1	-0.32	2	1
chip 1	Coding-Connector-2	Adaptor-1-Set-1	Adaptor-2-Set-7	2404	2401	3
chip 1	Coding-Connector-2	Adaptor-1-Set-1	Adaptor-2-Set-7	2399	2398	1
chip 2	Coding-Connector-3	Adaptor-1-Set-1	Adaptor-2-Set-7	2400	2399	1	-0.34	1	1
chip 2	Coding-Connector-3	Adaptor-1-Set-1	Adaptor-2-Set-7	2404	2402	2
chip 2	Coding-Connector-3	Adaptor-1-Set-1	Adaptor-2-Set-7	2400	2399	1
chip 2	Coding-Connector-5	Adaptor-1-Set-1	Adaptor-2-Set-7	2398	2398	0	-0.38	1	1
chip 2	Coding-Connector-5	Adaptor-1-Set-1	Adaptor-2-Set-7	2401	2399	2
chip 2	Coding-Connector-5	Adaptor-1-Set-1	Adaptor-2-Set-7	2401	2401	0
chip 3	Coding-Connector-6	Adaptor-1-Set-1	Adaptor-2-Set-7	2397	2398	0	-0.40	1	1
chip 3	Coding-Connector-6	Adaptor-1-Set-1	Adaptor-2-Set-7	2397	2396	1
chip 3	Coding-Connector-6	Adaptor-1-Set-1	Adaptor-2-Set-7	2393	2392	1
chip 3	Coding-Connector-7	Adaptor-1-Set-1	Adaptor-2-Set-7	2399	2398	1	-0.38	1	1
chip 3	Coding-Connector-7	Adaptor-1-Set-1	Adaptor-2-Set-7	2405	2405	0
chip 3	Coding-Connector-7	Adaptor-1-Set-1	Adaptor-2-Set-7	2404	2403	1
chip 4	Coding-Connector-9	Adaptor-1-Set-1	Adaptor-2-Set-7	2400	2398	2	-0.30	2	0
chip 4	Coding-Connector-9	Adaptor-1-Set-1	Adaptor-2-Set-7	2399	2397	2
chip 4	Coding-Connector-9	Adaptor-1-Set-1	Adaptor-2-Set-7	2391	2389	2
chip 4	Coding-Connector-10	Adaptor-1-Set-1	Adaptor-2-Set-7	2408	2410	0	-0.44	0	1
chip 4	Coding-Connector-10	Adaptor-1-Set-1	Adaptor-2-Set-7	2402	2401	1
chip 4	Coding-Connector-10	Adaptor-1-Set-1	Adaptor-2-Set-7	2400	2400	0
chip 1	Coding-Connector-1	Adaptor-1-Set-1	Adaptor-2-Set-9	2385	2381	4	-0.24	3	1
chip 1	Coding-Connector-1	Adaptor-1-Set-1	Adaptor-2-Set-9	2389	2387	2
chip 1	Coding-Connector-1	Adaptor-1-Set-1	Adaptor-2-Set-9	2392	2389	3
chip 1	Coding-Connector-2	Adaptor-1-Set-1	Adaptor-2-Set-9	2386	2384	2	-0.24	3	1
chip 1	Coding-Connector-2	Adaptor-1-Set-1	Adaptor-2-Set-9	2386	2383	3
chip 1	Coding-Connector-2	Adaptor-1-Set-1	Adaptor-2-Set-9	2390	2386	4
chip 2	Coding-Connector-3	Adaptor-1-Set-1	Adaptor-2-Set-9	2380	2378	2	-0.24	3	2
chip 2	Coding-Connector-3	Adaptor-1-Set-1	Adaptor-2-Set-9	2394	2389	5
chip 2	Coding-Connector-3	Adaptor-1-Set-1	Adaptor-2-Set-9	2391	2389	2
chip 2	Coding-Connector-5	Adaptor-1-Set-1	Adaptor-2-Set-9	2716	2658	58	1.36	30	25
chip 2	Coding-Connector-5	Adaptor-1-Set-1	Adaptor-2-Set-9	3055	3035	20
chip 2	Coding-Connector-5	Adaptor-1-Set-1	Adaptor-2-Set-9	2737	2726	11
chip 3	Coding-Connector-6	Adaptor-1-Set-1	Adaptor-2-Set-9	2394	2388	6	-0.08	6	1
chip 3	Coding-Connector-6	Adaptor-1-Set-1	Adaptor-2-Set-9	2396	2391	5
chip 3	Coding-Connector-6	Adaptor-1-Set-1	Adaptor-2-Set-9	2393	2387	6
chip 3	Coding-Connector-7	Adaptor-1-Set-1	Adaptor-2-Set-9	2403	2396	7	-0.22	5	4
chip 3	Coding-Connector-7	Adaptor-1-Set-1	Adaptor-2-Set-9	2417	2410	7
chip 3	Coding-Connector-7	Adaptor-1-Set-1	Adaptor-2-Set-9	2414	2418	0
chip 4	Coding-Connector-9	Adaptor-1-Set-1	Adaptor-2-Set-9	2400	2393	7	0.02	7	2
chip 4	Coding-Connector-9	Adaptor-1-Set-1	Adaptor-2-Set-9	2409	2400	9
chip 4	Coding-Connector-9	Adaptor-1-Set-1	Adaptor-2-Set-9	2399	2393	6
chip 4	Coding-Connector-10	Adaptor-1-Set-1	Adaptor-2-Set-9	2411	2400	11	0.12	9	2
chip 4	Coding-Connector-10	Adaptor-1-Set-1	Adaptor-2-Set-9	2401	2393	8
chip 4	Coding-Connector-10	Adaptor-1-Set-1	Adaptor-2-Set-9	2408	2400	8
chip 1	Coding-Connector-1	Adaptor-1-Set-1	Adaptor-2-Set-1	2388	2387	1	-0.30	2	1
chip 1	Coding-Connector-1	Adaptor-1-Set-1	Adaptor-2-Set-1	2390	2387	3
chip 1	Coding-Connector-1	Adaptor-1-Set-1	Adaptor-2-Set-1	2384	2382	2
chip 1	Coding-Connector-2	Adaptor-1-Set-1	Adaptor-2-Set-1	2381	2380	1	-0.36	1	1
chip 1	Coding-Connector-2	Adaptor-1-Set-1	Adaptor-2-Set-1	2384	2384	0
chip 1	Coding-Connector-2	Adaptor-1-Set-1	Adaptor-2-Set-1	2380	2378	2
chip 2	Coding-Connector-3	Adaptor-1-Set-1	Adaptor-2-Set-1	2383	2380	3	-0.22	3	2
chip 2	Coding-Connector-3	Adaptor-1-Set-1	Adaptor-2-Set-1	2385	2383	2
chip 2	Coding-Connector-3	Adaptor-1-Set-1	Adaptor-2-Set-1	2384	2379	5
chip 2	Coding-Connector-5	Adaptor-1-Set-1	Adaptor-2-Set-1	2381	2383	0	-0.36	2	2
chip 2	Coding-Connector-5	Adaptor-1-Set-1	Adaptor-2-Set-1	2381	2380	1
chip 2	Coding-Connector-5	Adaptor-1-Set-1	Adaptor-2-Set-1	2385	2381	4
chip 3	Coding-Connector-6	Adaptor-1-Set-1	Adaptor-2-Set-1	2381	2379	2	-0.38	2	2
chip 3	Coding-Connector-6	Adaptor-1-Set-1	Adaptor-2-Set-1	2381	2378	3
chip 3	Coding-Connector-6	Adaptor-1-Set-1	Adaptor-2-Set-1	2380	2383	0
chip 3	Coding-Connector-7	Adaptor-1-Set-1	Adaptor-2-Set-1	2382	2379	3	-0.24	3	1
chip 3	Coding-Connector-7	Adaptor-1-Set-1	Adaptor-2-Set-1	2385	2381	4
chip 3	Coding-Connector-7	Adaptor-1-Set-1	Adaptor-2-Set-1	2385	2383	2
chip 4	Coding-Connector-9	Adaptor-1-Set-1	Adaptor-2-Set-1	2382	2380	2	-0.20	4	3
chip 4	Coding-Connector-9	Adaptor-1-Set-1	Adaptor-2-Set-1	2382	2380	2
chip 4	Coding-Connector-9	Adaptor-1-Set-1	Adaptor-2-Set-1	2386	2379	7
chip 4	Coding-Connector-10	Adaptor-1-Set-1	Adaptor-2-Set-1	2639	2438	201	8.91	156	39
chip 4	Coding-Connector-10	Adaptor-1-Set-1	Adaptor-2-Set-1	2552	2418	134
chip 4	Coding-Connector-10	Adaptor-1-Set-1	Adaptor-2-Set-1	2553	2421	132
